# Supplementary material for: In situ captured antibacterial action of membrane-incising peptide lamellae
Source: Nat Commun. 2024 Apr 23;15:3424. doi: 10.1038/s41467-024-47708-4 (PMC11039730; doi:10.1038/s41467-024-47708-4)
Supplement: Supplementary file 4 — Source Data [file 41467_2024_47708_MOESM4_ESM.zip]

Archive with 12 entries (12 files):
- 3K-H2O-basic condition+phosph.xlsx
- CD-2K-salt effect.xlsx
- CD-3K-salt effect.xlsx
- Figure8-data points-fluorescence.xlsx
- IR-2K-salt effect.xlsx
- IR-3K-LPS-acyl-region.xlsx
- IR-3K-LPS-amide-region.xlsx
- IR-3K-LPS-phosphate-region.xlsx
- IR-3K-salt effect.xlsx
- Raw data - cytotox.xlsx
- RAW_DATA_Bacterial measurements.xlsx
- step-heights.xlsx
