# Supplementary material for: In situ captured antibacterial action of membrane-incising peptide lamellae
Source: Nat Commun. 2024 Apr 23;15:3424. doi: 10.1038/s41467-024-47708-4 (PMC11039730; doi:10.1038/s41467-024-47708-4)
Supplement: Supplementary file 4 — Source Data [file 41467_2024_47708_MOESM4_ESM.zip › 3K-H2O-basic condition+phosph.xlsx]

## Sheet: Sheet1
Wavelength	Ellipticity
(nm)	(mdeg)
	pH\-(3K)=6.5	pH\-(3K)=12.7	pH\-(3K)=12.7+phosphate
260	0.25329	-0.06572	0.01579
259.5	0.23274	-0.03272	-0.00108
259	0.2131	-0.00293	-0.01558
258.5	0.19436	0.02364	-0.02771
258	0.17654	0.047	-0.03747
257.5	0.15963	0.06714	-0.04485
257	0.14362	0.08406	-0.04986
256.5	0.12853	0.09776	-0.0525
256	0.11435	0.10825	-0.05277
255.5	0.10107	0.11552	-0.0521
255	0.07869	0.1216	-0.04956
254.5	0.05651	0.11484	-0.04709
254	0.03421	0.09858	-0.03457
253.5	0.01702	0.08283	-0.02031
253	0.01178	0.07487	-0.00525
252.5	0.02041	0.07884	0.01993
252	0.03326	0.08614	0.04916
251.5	0.04865	0.0944	0.07883
251	0.05787	0.09982	0.10131
250.5	0.06927	0.0998	0.10242
250	0.06437	0.09197	0.09703
249.5	0.0464	0.0724	0.08423
249	0.01715	0.05003	0.06105
248.5	-0.01007	0.03499	0.03083
248	-0.0376	0.01958	-0.00686
247.5	-0.06845	0.00634	-0.04294
247	-0.09983	0.00344	-0.07885
246.5	-0.11801	0.00253	-0.11095
246	-0.13583	-4.56678E-4	-0.12838
245.5	-0.14353	-0.00724	-0.15334
245	-0.14815	-0.01444	-0.164
244.5	-0.14519	-0.0124	-0.15993
244	-0.12639	0.00168	-0.15329
243.5	-0.10385	0.01826	-0.14779
243	-0.0884	0.02828	-0.14814
242.5	-0.06885	0.04441	-0.15312
242	-0.05534	0.0509	-0.15052
241.5	-0.03527	0.05625	-0.16286
241	-0.04174	0.04417	-0.18989
240.5	-0.06007	0.0262	-0.22962
240	-0.08416	0.00418	-0.27108
239.5	-0.11296	-0.0154	-0.31793
239	-0.15445	-0.03469	-0.37373
238.5	-0.20202	-0.0522	-0.43424
238	-0.25517	-0.07084	-0.48909
237.5	-0.30686	-0.0958	-0.54852
237	-0.37599	-0.12992	-0.59254
236.5	-0.44984	-0.16588	-0.6362
236	-0.52731	-0.20276	-0.67796
235.5	-0.60023	-0.23891	-0.7001
235	-0.66632	-0.27039	-0.70947
234.5	-0.7419	-0.29927	-0.71472
234	-0.81262	-0.31622	-0.72161
233.5	-0.87091	-0.32189	-0.72385
233	-0.93704	-0.33723	-0.72301
232.5	-0.9951	-0.35733	-0.73835
232	-1.0621	-0.39025	-0.76716
231.5	-1.11859	-0.42303	-0.81967
231	-1.16769	-0.47093	-0.88087
230.5	-1.22809	-0.5335	-0.95822
230	-1.2941	-0.6149	-1.04773
229.5	-1.35969	-0.70282	-1.16517
229	-1.43794	-0.80276	-1.29074
228.5	-1.5255	-0.91855	-1.43228
228	-1.62666	-1.04987	-1.56807
227.5	-1.72722	-1.17493	-1.69965
227	-1.81059	-1.2809	-1.82798
226.5	-1.88007	-1.378	-1.94843
226	-1.94241	-1.46817	-2.03736
225.5	-2.00481	-1.54476	-2.10205
225	-2.05689	-1.59715	-2.15871
224.5	-2.11175	-1.65278	-2.20742
224	-2.17928	-1.72571	-2.25988
223.5	-2.24502	-1.80388	-2.3034
223	-2.31204	-1.88479	-2.3468
222.5	-2.3813	-1.97436	-2.39453
222	-2.46513	-2.08823	-2.46244
221.5	-2.55465	-2.21345	-2.5499
221	-2.6455	-2.35043	-2.63721
220.5	-2.7419	-2.49893	-2.73925
220	-2.85624	-2.67123	-2.84516
219.5	-2.97833	-2.85678	-2.96753
219	-3.09179	-3.03068	-3.08317
218.5	-3.18821	-3.18388	-3.17771
218	-3.2695	-3.32093	-3.25712
217.5	-3.3425	-3.44377	-3.33243
217	-3.39636	-3.5385	-3.39967
216.5	-3.44476	-3.6069	-3.45197
216	-3.47868	-3.66103	-3.49711
215.5	-3.52323	-3.71776	-3.52231
215	-3.56448	-3.76325	-3.55624
214.5	-3.59105	-3.79784	-3.5864
214	-3.61369	-3.81912	-3.63123
213.5	-3.63571	-3.84245	-3.67519
213	-3.66216	-3.86416	-3.70578
212.5	-3.67313	-3.87935	-3.74657
212	-3.66	-3.89299	-3.78825
211.5	-3.66588	-3.91132	-3.81408
211	-3.66444	-3.91931	-3.80711
210.5	-3.61804	-3.91103	-3.75581
210	-3.55078	-3.87354	-3.66555
209.5	-3.42852	-3.82676	-3.56922
209	-3.32754	-3.75851	-3.4426
208.5	-3.15676	-3.65901	-3.31769
208	-2.94832	-3.54335	-3.14303
207.5	-2.72413	-3.40819	-2.92443
207	-2.40445	-3.25617	-2.66213
206.5	-2.05107	-3.07317	-2.45986
206	-1.72599	-2.85594	-2.14593
205.5	-1.3565	-2.62077	-1.76512
205	-0.9582	-2.35239	-1.3165
204.5	-0.43647	-2.07306	-0.80037
204	0.03546	-1.77059	-0.18689
203.5	0.53529	-1.4468	0.41373
203	1.06305	-1.10535	1.06738
202.5	1.61871	-0.75019	1.77409
202	2.20229	-0.37485	2.53384
201.5	2.81379	0.019	3.34664
201	3.4532	0.41527	4.21248
200.5	4.12053	0.80664	5.13137
200	4.81576	1.19478	6.10331
199.5		1.5777
199		1.94488
198.5		2.29917
198		2.64753
197.5		2.99706
197		3.33974
196.5		3.67338
196		4.00719
195.5		4.31697
195		4.62209
194.5		4.89841
194		5.14936
193.5		5.39134
193		5.62502
192.5		5.85187
192		6.05743
191.5		6.26018
191		6.43312
190.5		6.58816
190		6.71944
189.5		6.81595
189		6.90589
188.5		6.97778
188		7.0316
187.5		7.06737
187		7.08509
186.5		7.08474
186		7.06634
185.5		7.02988
185		6.97537
