# Supplementary material for: In situ captured antibacterial action of membrane-incising peptide lamellae
Source: Nat Commun. 2024 Apr 23;15:3424. doi: 10.1038/s41467-024-47708-4 (PMC11039730; doi:10.1038/s41467-024-47708-4)
Supplement: Supplementary file 4 — Source Data [file 41467_2024_47708_MOESM4_ESM.zip › CD-2K-salt effect.xlsx]

## Sheet: Sheet1
Wavelength	Ellipticity
(nm)	(mdeg)
	2K-H\-(2)O	2K-NaCl	2K-phosphate	2K-PBS
260	0.04502	-0.00197	-0.0318	0.03361
259.5	0.04665	0.01469	-0.0011	0.04687
259	-0.00338	0.0187	0.00576	0.04618
258.5	0.02253	0.01402	0.04365	0.03926
258	-0.00302	0.00132	0.06521	0.02893
257.5	-6.29071E-5	0.02268	0.07682	0.01171
257	-0.01045	0.03449	0.06154	0.01386
256.5	0.00602	0.02859	0.09027	0.01662
256	0.01089	0.03312	0.09008	0.01429
255.5	0.01984	0.0244	0.11606	0.0071
255	0.0587	0.04709	0.11716	0.02826
254.5	0.02455	0.04937	0.12697	0.0304
254	0.01806	0.03755	0.14553	0.03836
253.5	0.00349	0.02638	0.14097	0.02836
253	-0.0262	0.02183	0.1384	0.03054
252.5	-0.03195	0.01321	0.14437	0.04744
252	-0.08044	0.01944	0.1386	0.06533
251.5	-0.07754	0.01493	0.14967	0.06175
251	-0.06133	0.0215	0.15009	0.06047
250.5	-0.02713	0.01937	0.15913	0.08143
250	0.00465	0.01153	0.17138	0.09415
249.5	0.05153	0.01913	0.18621	0.08959
249	0.05825	0.00657	0.19133	0.11567
248.5	0.04587	0.00412	0.20874	0.11351
248	0.04516	-0.00987	0.22803	0.09557
247.5	0.02806	-0.01715	0.24129	0.08777
247	0.035	-0.0062	0.25839	0.09291
246.5	0.06934	-0.01205	0.27715	0.10693
246	0.06025	5.25986E-4	0.30944	0.09108
245.5	0.09685	0.00541	0.32576	0.07937
245	0.11722	0.00275	0.34986	0.0732
244.5	0.12391	0.01663	0.35447	0.0952
244	0.09725	0.01698	0.36914	0.10867
243.5	0.04804	3.10986E-4	0.37648	0.07385
243	0.03765	-0.01597	0.38877	0.09353
242.5	0.03504	-0.02021	0.37444	0.08662
242	0.01768	-0.03396	0.37018	0.09662
241.5	0.01174	-0.03457	0.34701	0.09009
241	-0.01418	-0.06096	0.37697	0.09202
240.5	0.03365	-0.05717	0.38041	0.09542
240	0.00298	-0.05319	0.36475	0.0812
239.5	-0.0314	-0.06321	0.36428	0.04797
239	-0.02622	-0.0814	0.37639	0.01726
238.5	-0.05819	-0.10824	0.37021	0.01154
238	-0.05445	-0.12881	0.35813	-0.01276
237.5	-0.09716	-0.14504	0.33395	-0.02881
237	-0.13437	-0.18148	0.33119	-0.02382
236.5	-0.12678	-0.20047	0.33514	-0.02359
236	-0.10509	-0.22184	0.35269	-0.03425
235.5	-0.1194	-0.25252	0.35165	-0.04517
235	-0.12238	-0.26433	0.34845	-0.08705
234.5	-0.13484	-0.27844	0.33804	-0.11246
234	-0.14264	-0.28323	0.33568	-0.17318
233.5	-0.14016	-0.2804	0.32785	-0.21629
233	-0.14458	-0.33454	0.305	-0.26809
232.5	-0.17948	-0.36705	0.25654	-0.31021
232	-0.24654	-0.37736	0.21934	-0.35028
231.5	-0.31264	-0.40676	0.21063	-0.37919
231	-0.37483	-0.48367	0.1703	-0.41838
230.5	-0.42787	-0.53395	0.12916	-0.44663
230	-0.52522	-0.59588	0.09828	-0.51058
229.5	-0.64835	-0.65114	0.04082	-0.57873
229	-0.74336	-0.70529	0.01289	-0.64698
228.5	-0.83076	-0.76055	-0.03365	-0.71941
228	-0.89722	-0.84758	-0.07828	-0.79912
227.5	-1.01072	-0.89337	-0.10609	-0.87824
227	-1.08078	-0.96167	-0.14253	-0.96297
226.5	-1.16775	-1.03736	-0.19154	-1.0437
226	-1.25036	-1.0975	-0.23335	-1.11806
225.5	-1.35036	-1.14296	-0.29113	-1.15535
225	-1.41834	-1.22476	-0.35029	-1.22268
224.5	-1.52461	-1.30284	-0.39993	-1.30162
224	-1.60297	-1.39138	-0.48627	-1.34916
223.5	-1.69987	-1.49694	-0.55705	-1.43272
223	-1.79496	-1.55958	-0.58682	-1.51701
222.5	-1.89919	-1.69014	-0.61965	-1.62202
222	-1.98547	-1.81598	-0.68436	-1.70378
221.5	-2.12885	-1.9165	-0.77285	-1.79093
221	-2.20536	-1.94943	-0.78907	-1.86906
220.5	-2.29968	-2.04423	-0.84701	-1.93293
220	-2.38198	-2.14365	-0.91421	-2.00449
219.5	-2.50938	-2.21112	-1.00111	-2.06744
219	-2.59579	-2.29109	-1.08222	-2.09242
218.5	-2.59687	-2.39281	-1.18115	-2.17684
218	-2.7299	-2.51737	-1.23139	-2.27842
217.5	-2.82276	-2.55435	-1.29363	-2.36521
217	-2.96046	-2.6416	-1.40148	-2.48192
216.5	-3.00993	-2.71891	-1.47218	-2.5808
216	-3.11616	-2.81967	-1.58743	-2.7074
215.5	-3.19248	-2.87795	-1.69735	-2.84903
215	-3.26307	-2.89929	-1.87052	-2.97678
214.5	-3.24695	-2.8935	-2.0845	-3.1094
214	-3.30168	-2.95744	-2.30196	-3.2859
213.5	-3.28792	-2.97695	-2.52978	-3.50984
213	-3.33739	-2.94495	-2.83178	-3.78134
212.5	-3.30941	-2.92794	-3.19484	-4.08303
212	-3.29374	-2.89358	-3.47148	-4.39528
211.5	-3.34606	-2.8755	-3.77984	-4.79668
211	-3.28514	-2.841	-4.16853	-5.17132
210.5	-3.29346	-2.83051	-4.48603	-5.52283
210	-3.23092	-2.79301	-4.78829	-5.90438
209.5	-3.18565	-2.72668	-5.09938	-6.31918
209	-3.11818	-2.6401	-5.29997	-6.62403
208.5	-2.99552	-2.53736	-5.51834	-6.93383
208	-2.86255	-2.40682	-5.59084	-7.17903
207.5	-2.79225	-2.32623	-5.54723	-7.30368
207	-2.6605	-2.13785	-5.46074	-7.32098
206.5	-2.54265	-1.98044	-5.24376	-7.20628
206	-2.3781	-1.7986	-4.92423	-6.87688
205.5	-2.16842	-1.64553	-4.48666	-6.38678
205	-2.06322	-1.48116	-3.9459	-5.79158
204.5	-1.80113	-1.23134	-3.34243	-5.03685
204	-1.5799	-0.97991	-2.63271	-4.17503
203.5	-1.2922	-0.74146	-1.86873	-3.07631
203	-0.95366	-0.44853	-1.13158	-2.03076
202.5	-0.58983	-0.18754	-0.39564	-0.88763
202	-0.34631	0.08771	0.28848	0.17108
201.5	-0.0466	0.32071	0.91353	1.34557
201	0.25482	0.57863	1.62329	2.64438
200.5	0.57324	0.83715	2.2528	3.68718
200	0.8757	1.09102	2.79193	4.7467
199.5	1.10618	1.37709	3.375	5.85677
199	1.38356	1.63162	3.87855	6.82897
198.5	1.68452	1.77954	4.30942	7.79247
198	2.02637	1.97493	4.73192	8.78782
197.5	2.31692	2.05482	5.09297	9.73857
197	2.53772	2.25543	5.36092	10.27842
196.5	2.88333	2.44777	5.53387	10.97477
196	3.21554	2.51043	5.74032	11.51182
195.5	3.45187	2.34511	5.87572	11.38482
195	3.77439	1.97812	5.92327	9.96522
194.5	4.00134		5.96672
194	4.37645		6.07927
193.5	4.60066		6.08617
193	4.88347		6.05662
192.5	5.08762		6.00982
192	5.31957		5.95412
191.5	5.42747		5.94192
191	5.51067		5.89622
190.5	5.63857		5.83217
190	5.67502		5.74747
189.5	5.78322		5.63962
189	5.84507		5.38362
188.5	5.98767		5.10042
188	6.03137		4.98707
187.5	6.24432		4.85557
187	6.29712		4.61597
186.5	6.16627		4.43487
186	6.16987		4.26187
185.5	5.95372		4.05972
185	5.78152		3.98315
