# Supplementary material for: In situ captured antibacterial action of membrane-incising peptide lamellae
Source: Nat Commun. 2024 Apr 23;15:3424. doi: 10.1038/s41467-024-47708-4 (PMC11039730; doi:10.1038/s41467-024-47708-4)
Supplement: Supplementary file 4 — Source Data [file 41467_2024_47708_MOESM4_ESM.zip › CD-3K-salt effect.xlsx]

## Sheet: Sheet1
Wavelength	Ellipticity
(nm)	(mdeg)
	3K-H\-(2)O	3K-NaCl	3K-phosphate	3K-PBS
260	0.11089	-0.00726	0.09199	0.04235
259.5	0.0719	-0.00293	0.08234	0.05018
259	0.05146	0.00523	0.08336	0.05449
258.5	0.05577	-0.00259	0.08697	0.07267
258	0.06659	-0.01391	0.0906	0.06106
257.5	0.04806	0.00877	0.08708	0.07147
257	0.04096	0.00652	0.06669	0.06674
256.5	0.00927	0.00251	0.0599	0.05432
256	0.00725	0.01626	0.06359	0.06232
255.5	0.03304	0.03012	0.05487	0.04374
255	3.34835E-4	0.02739	0.04978	0.03409
254.5	-0.02241	0.0408	0.06094	0.03393
254	-5.56165E-4	0.02435	0.04893	0.02099
253.5	-0.01124	0.0328	0.03441	0.00265
253	0.01262	0.03542	0.03693	-8.27275E-4
252.5	0.03297	0.01609	0.04118	0.00519
252	-0.00926	0.00788	0.02516	0.00192
251.5	0.04556	0.01037	0.04214	0.00864
251	0.04668	0.00723	0.04298	0.00915
250.5	0.05657	0.01006	0.03653	0.03216
250	0.05488	-0.00656	0.0451	0.01713
249.5	0.05759	-0.01772	0.02197	0.00919
249	0.03701	-0.01208	0.02171	0.00183
248.5	0.03395	-0.00764	0.01832	-0.00135
248	-0.01081	-0.00151	7.46335E-4	-0.01293
247.5	0.02959	-0.01251	-0.00568	-0.02861
247	0.03357	-0.01597	-0.01527	-0.04447
246.5	0.03162	-0.01339	-0.01333	-0.03911
246	0.02942	-0.0095	-0.00872	-0.05635
245.5	0.04533	0.00581	-0.00825	-0.06304
245	0.02392	0.01314	-0.01618	-0.06238
244.5	0.03688	-0.0084	-0.01638	-0.0628
244	0.00732	-0.00704	-0.02311	-0.07458
243.5	0.00476	0.00119	-0.01593	-0.06188
243	-6.64165E-4	0.00527	-0.01896	-0.06808
242.5	-0.02964	-0.01614	-0.04013	-0.06479
242	-0.02784	-0.04154	-0.05062	-0.07085
241.5	-0.0599	-0.05126	-0.0599	-0.07919
241	-0.0765	-0.04175	-0.06159	-0.08508
240.5	-0.07413	-0.04322	-0.07537	-0.09606
240	-0.07367	-0.02263	-0.08596	-0.10345
239.5	-0.13235	-0.04622	-0.09041	-0.10051
239	-0.16291	-0.06645	-0.10106	-0.12317
238.5	-0.19019	-0.0598	-0.1052	-0.14101
238	-0.21949	-0.05686	-0.13154	-0.1482
237.5	-0.26173	-0.09028	-0.16193	-0.15312
237	-0.29987	-0.1169	-0.19596	-0.17595
236.5	-0.31536	-0.14768	-0.22651	-0.18459
236	-0.32598	-0.14813	-0.23144	-0.21599
235.5	-0.33587	-0.1554	-0.23005	-0.21934
235	-0.35455	-0.19263	-0.26214	-0.2541
234.5	-0.39864	-0.21692	-0.30224	-0.26898
234	-0.43586	-0.24214	-0.32804	-0.30487
233.5	-0.49545	-0.25074	-0.36441	-0.32234
233	-0.53091	-0.27545	-0.40604	-0.35445
232.5	-0.54389	-0.32713	-0.4375	-0.37754
232	-0.54562	-0.33203	-0.48065	-0.3974
231.5	-0.58476	-0.35514	-0.52186	-0.41705
231	-0.6445	-0.4029	-0.5501	-0.44388
230.5	-0.6629	-0.43682	-0.58375	-0.45666
230	-0.70965	-0.51566	-0.62089	-0.49229
229.5	-0.78291	-0.55278	-0.63268	-0.5153
229	-0.87436	-0.58158	-0.67626	-0.53859
228.5	-0.96589	-0.65293	-0.70601	-0.5681
228	-1.08823	-0.69437	-0.73385	-0.58659
227.5	-1.18367	-0.75192	-0.76459	-0.6264
227	-1.28587	-0.79289	-0.81321	-0.67617
226.5	-1.39848	-0.82815	-0.83873	-0.69667
226	-1.51297	-0.90712	-0.85302	-0.72603
225.5	-1.61289	-0.9723	-0.87522	-0.73511
225	-1.74937	-1.0381	-0.89271	-0.7395
224.5	-1.80981	-1.08199	-0.90901	-0.74651
224	-1.92284	-1.12293	-0.90098	-0.72204
223.5	-2.08403	-1.18231	-0.89327	-0.68559
223	-2.18501	-1.24191	-0.90357	-0.67276
222.5	-2.32784	-1.2777	-0.90364	-0.62938
222	-2.44162	-1.31429	-0.88032	-0.60131
221.5	-2.61775	-1.37378	-0.86724	-0.55671
221	-2.77519	-1.43065	-0.82551	-0.48865
220.5	-2.86647	-1.47218	-0.77647	-0.41266
220	-2.99393	-1.50774	-0.68705	-0.31083
219.5	-3.08957	-1.56317	-0.61793	-0.17076
219	-3.18498	-1.61167	-0.52704	-0.02799
218.5	-3.27968	-1.62184	-0.39452	0.2047
218	-3.33131	-1.64456	-0.21529	0.43286
217.5	-3.41409	-1.67696	-8.35665E-4	0.71805
217	-3.50327	-1.67814	0.23424	1.01948
216.5	-3.56899	-1.63947	0.50273	1.34132
216	-3.70082	-1.61919	0.8426	1.73716
215.5	-3.77957	-1.58688	1.22654	2.19929
215	-3.89542	-1.57314	1.61543	2.73029
214.5	-3.92241	-1.52257	2.07372	3.29496
214	-4.0048	-1.4643	2.65051	4.00628
213.5	-4.13342	-1.40875	3.32317	4.90515
213	-4.11417	-1.34294	4.04512	5.87245
212.5	-4.13282	-1.25393	4.93564	7.00685
212	-4.03472	-1.15097	5.78113	8.16265
211.5	-3.97143	-1.0626	6.74718	9.45042
211	-3.93978	-0.9608	7.82418	10.90842
210.5	-3.8685	-0.85669	8.75358	12.24792
210	-3.75465	-0.77922	9.84238	13.74532
209.5	-3.61903	-0.6864	10.97073	15.40908
209	-3.53367	-0.60182	11.87048	16.72505
208.5	-3.44884	-0.55568	12.89978	18.16138
208	-3.30215	-0.49973	13.77203	19.39718
207.5	-3.1278	-0.43846	14.46048	20.38212
207	-3.02151	-0.38441	15.09613	21.27958
206.5	-2.7847	-0.35665	15.47668	21.85452
206	-2.4549	-0.36547	15.65598	22.12332
205.5	-2.26156	-0.36709	15.65363	22.09872
205	-1.96835	-0.37191	15.43468	21.80275
204.5	-1.66099	-0.36161	14.97443	21.22632
204	-1.3605	-0.37432	14.31318	20.34608
203.5	-1.04189	-0.41223	13.46508	19.14692
203	-0.80712	-0.41186	12.52728	17.76065
202.5	-0.53463	-0.36343	11.44868	16.28615
202	-0.17976	-0.3148	10.37573	14.84435
201.5	0.02202	-0.24829	9.27388	13.26002
201	0.42703	-0.2148	8.01043	11.48555
200.5	0.79615	-0.18554	6.84673	9.84368
200	1.13308	-0.0174	5.65058	8.18172
199.5	1.65496	0.04006	4.47517	6.45025
199	1.99588	0.13147	3.32065	4.75422
198.5	2.39854	0.25014	2.18385	3.08563
198	2.63382	0.43234	1.09692	1.45538
197.5	3.0358	0.56393	0.00951	-0.03925
197	3.46904	0.54019	-0.90725	-1.12879
196.5	3.6881	0.64215	-1.77647	-2.02873
196	4.00875	1.24247	-2.55902	-2.99254
195.5	4.36748	1.1652	-3.29657	-3.38068
195	4.60871	1.25511	-3.86318	-3.06225
194.5	4.86106		-4.32855
194	5.12809		-4.79152
193.5	5.40124		-5.24352
193	5.57294		-5.49672
192.5	5.83844		-5.76362
192	6.05739		-6.01362
191.5	6.16949		-6.26547
191	6.43229		-6.35542
190.5	6.59739		-6.48092
190	6.63034		-6.53907
189.5	6.72494		-6.57112
189	6.78514		-6.52702
188.5	6.72704		-6.46787
188	6.81574		-6.45417
187.5	6.88284		-6.35432
187	6.83089		-6.20297
186.5	6.69519		-6.03077
186	6.57414		-5.91197
185.5	6.67119		-5.89407
185	6.54664		-5.80562
