# Supplementary material for: In situ captured antibacterial action of membrane-incising peptide lamellae
Source: Nat Commun. 2024 Apr 23;15:3424. doi: 10.1038/s41467-024-47708-4 (PMC11039730; doi:10.1038/s41467-024-47708-4)
Supplement: Supplementary file 4 — Source Data [file 41467_2024_47708_MOESM4_ESM.zip › Figure8-data points-fluorescence.xlsx]

## Sheet: Sheet1
	ANS fluorescence (arb. units)			Mean	Standard Deviation
	1	2	3
2K-H2O	1.49	1.52	1.56	1.52	0.04
3K-H2O	3.86	3.10	2.66	3.21	0.61
2K-NaCl	1.25	1.26	1.21	1.24	0.03
3K-NaCl	7.84	7.97	7.54	7.78	0.22
2K-phosphate	11.79	12.30	10.90	11.66	0.70
3K-phosphate	21.15	19.38	17.29	19.27	1.94
2K-PBS	5.18	5.37	4.89	5.15	0.24
3K-PBS	14.50	14.90	13.42	14.27	0.77
