# Supplementary material for: In situ captured antibacterial action of membrane-incising peptide lamellae
Source: Nat Commun. 2024 Apr 23;15:3424. doi: 10.1038/s41467-024-47708-4 (PMC11039730; doi:10.1038/s41467-024-47708-4)
Supplement: Supplementary file 4 — Source Data [file 41467_2024_47708_MOESM4_ESM.zip › IR-2K-salt effect.xlsx]

## Sheet: Sheet1
Wavenumber	Absorbance
(cm\+(-1))
	2K-H\-(2)O	2K-NaCl	2K-phosphate	2K-PBS
399.264	0	0	0	0
400.2284	-0.20846	-0.07545	-0.1204	0.18232
401.1928	-0.1869	-0.05705	-0.16111	0.14392
402.1572	-0.10497	-0.04011	-0.12245	-0.03673
403.1216	-0.12183	-0.05079	-0.06144	0.0203
404.086	-0.10951	-0.04431	-0.07412	0.30965
405.0504	-0.0237	-0.02491	-0.07705	0.33514
406.0148	-0.01399	-0.03946	-0.00826	0.26848
406.9792	-0.11646	-0.07041	0.00843	0.21368
407.9436	-0.19764	-0.05728	-0.05826	0.02622
408.908	-0.22611	-0.07223	-0.12754	-0.23133
409.8724	-0.29486	-0.11154	-0.12741	-0.34965
410.8368	-0.18621	-0.11986	0.01274	-0.33275
411.8012	0.18329	-0.12398	0.11395	-0.11651
412.7657	0.2369	-0.04676	0.04722	0.29138
413.7301	0.07951	0.04905	-0.07373	0.6999
414.6945	0.08469	-0.02563	-0.33765	0.91423
415.6589	-0.2253	-0.1352	-0.45564	0.93683
416.6233	-0.53955	-0.1106	-0.18271	0.87351
417.5877	-0.40849	0.01279	0.05159	0.76594
418.5521	-0.21724	0.05983	0.18099	0.80828
419.5165	-0.21261	-0.05545	0.16925	1.02471
420.4809	-0.39452	-0.04959	-0.08772	1.18934
421.4453	-0.33011	0.10183	-0.24728	1.38015
422.4097	0.05643	0.1439	-0.17215	1.52356
423.3741	0.07375	0.12675	0.05456	1.4327
424.3385	-0.16679	0.07908	0.17928	1.18411
425.3029	-0.1329	0.03361	0.13153	0.85176
426.2673	0.0132	0.03085	0.12855	0.53685
427.2317	-0.11303	-0.00613	0.0525	0.40775
428.1961	-0.25655	-0.02772	-0.02505	0.44995
429.1606	-0.16381	-0.00579	-0.0163	0.51106
430.125	-0.13223	0.0098	-0.07993	0.50846
431.0894	-0.1695	0.01034	-0.10187	0.49837
432.0538	-0.15776	0.00269	-0.05391	0.47221
433.0182	-0.20026	-0.00485	-0.03158	0.41399
433.9826	-0.20204	-0.01008	-0.01139	0.40851
434.947	-0.12661	-0.01251	-0.02699	0.4779
435.9114	-0.10685	-0.02282	-0.0668	0.56317
436.8758	-0.12499	-0.03044	-0.06181	0.6371
437.8402	-0.09425	-0.01594	-0.03949	0.68688
438.8046	-0.05072	0.01246	-0.03806	0.70202
439.769	-0.04834	0.02968	-0.02986	0.68777
440.7334	-0.05786	0.0273	-0.02506	0.64212
441.6978	-0.06548	0.01426	-0.04678	0.56779
442.6622	-0.09158	0.00415	-0.05728	0.48962
443.6266	-0.09893	0.02009	-0.03938	0.42908
444.591	-0.06618	0.03726	-0.01986	0.39022
445.5554	-0.04211	0.03898	-0.02298	0.37368
446.5199	-0.02709	0.04878	-0.03078	0.3783
447.4843	-0.01033	0.05179	-0.02937	0.39503
448.4487	-0.0192	0.04789	-0.04618	0.40644
449.4131	-0.03637	0.05594	-0.04791	0.40666
450.3775	-0.04318	0.05764	-0.01555	0.41995
451.3419	-0.06192	0.04561	-0.00285	0.44975
452.3063	-0.09357	0.03096	-0.0207	0.47004
453.2707	-0.11128	0.02181	-0.04364	0.4781
454.2351	-0.09309	0.03735	-0.02358	0.48826
455.1995	-0.06116	0.05429	0.01248	0.50605
456.1639	-0.04664	0.0446	-0.00518	0.51885
457.1283	-0.03616	0.03139	-0.02377	0.51799
458.0927	-0.03921	0.02466	-0.00821	0.50731
459.0571	-0.05277	0.03549	0.02715	0.49555
460.0215	-0.03095	0.05181	0.05458	0.50586
460.9859	-0.01114	0.04552	0.02726	0.54529
461.9503	-0.06468	0.03926	-0.00977	0.58713
462.9148	-0.10841	0.04853	-0.01857	0.60896
463.8792	-0.04919	0.05761	-0.00664	0.61577
464.8436	-0.00893	0.05782	0.01259	0.60878
465.808	-0.02915	0.06138	0.0025	0.58543
466.7724	-0.01117	0.06756	-0.01023	0.56127
467.7368	-0.02152	0.06243	-0.0131	0.53472
468.7012	-0.0846	0.0575	-0.02503	0.50947
469.6656	-0.09528	0.06417	-0.0208	0.50317
470.63	-0.04159	0.06719	-0.01154	0.50609
471.5944	0.01099	0.0552	-5.6406E-4	0.51038
472.5588	0.00557	0.05501	0.02203	0.51102
473.5232	-0.00982	0.06555	0.0248	0.5016
474.4876	-5.8107E-4	0.05301	0.01942	0.49892
475.452	-0.03349	0.04784	0.03263	0.50835
476.4164	-0.04457	0.06649	0.04031	0.51068
477.3808	-0.0024	0.06467	0.02491	0.50176
478.3452	-0.01531	0.066	0.00581	0.48807
479.3096	-0.02194	0.08926	0.00108	0.46409
480.2741	-0.00762	0.07643	0.0155	0.43751
481.2385	-0.0474	0.05702	0.04592	0.41761
482.2029	-0.03453	0.07613	0.06842	0.39138
483.1673	0.01414	0.08378	0.05247	0.36721
484.1317	0.01539	0.0866	0.02036	0.37087
485.0961	0.02263	0.09704	0.03269	0.39423
486.0605	0.01302	0.06462	0.0448	0.41443
487.0249	0.01646	0.03931	0.01517	0.42893
487.9893	0.03085	0.05893	0.01788	0.43678
488.9537	-0.02866	0.05622	0.03739	0.44502
489.9181	-0.04277	0.05146	0.04277	0.47168
490.8825	-0.00457	0.05805	0.05535	0.49396
491.8469	-0.0214	0.04459	0.05079	0.4873
492.8113	-0.04777	0.04504	0.03568	0.47645
493.7757	-0.09041	0.0521	0.01498	0.47733
494.7401	-0.11341	0.05579	0.00286	0.48158
495.7045	-0.07022	0.06513	0.02322	0.47776
496.669	-0.04622	0.07248	0.04793	0.45466
497.6334	-0.07316	0.07605	0.0444	0.42768
498.5978	-0.10076	0.05805	0.01371	0.42118
499.5622	-0.0719	0.04024	0.01502	0.42587
500.5266	-0.03494	0.02271	0.03943	0.42091
501.491	-0.07636	-0.00693	0.03336	0.40535
502.4554	-0.10491	-0.00596	0.02874	0.38877
503.4198	-0.02677	0.01289	0.04705	0.37843
504.3842	0.01947	0.01163	0.07416	0.37758
505.3486	-0.03138	0.00436	0.08217	0.38318
506.313	-0.03278	0.00669	0.06969	0.38889
507.2774	0.00145	4.0839E-4	0.06672	0.39618
508.2418	-0.00552	-0.01392	0.08373	0.40351
509.2062	3.5802E-4	-0.00875	0.11294	0.39795
510.1706	0.0143	-0.00884	0.10854	0.38321
511.135	-0.00552	-0.03386	0.07532	0.37316
512.0994	-0.03253	-0.04796	0.06398	0.36561
513.0638	-0.04984	-0.04623	0.07109	0.3606
514.0283	-0.09909	-0.05245	0.08018	0.36532
514.9927	-0.14638	-0.06314	0.08379	0.37562
515.9571	-0.13595	-0.06686	0.09615	0.38384
516.9215	-0.11497	-0.06904	0.12044	0.38888
517.8859	-0.10002	-0.07442	0.12754	0.39001
518.8503	-0.0862	-0.07487	0.12595	0.3884
519.8147	-0.08402	-0.06938	0.13238	0.38822
520.7791	-0.08516	-0.06925	0.13625	0.3902
521.7435	-0.08788	-0.06721	0.14178	0.39428
522.7079	-0.07418	-0.0572	0.15099	0.40101
523.6723	-0.06448	-0.05944	0.14643	0.4084
524.6367	-0.07654	-0.06521	0.14339	0.41361
525.6011	-0.07465	-0.05781	0.15707	0.41526
526.5655	-0.0765	-0.0618	0.1614	0.41502
527.5299	-0.08529	-0.07712	0.15985	0.41662
528.4943	-0.07434	-0.08086	0.16912	0.42108
529.4587	-0.07833	-0.08198	0.17557	0.42464
530.4232	-0.08434	-0.08411	0.17516	0.4245
531.3876	-0.06992	-0.08182	0.17327	0.42312
532.352	-0.06985	-0.08156	0.17356	0.42213
533.3164	-0.06611	-0.07937	0.17759	0.42076
534.2808	-0.06398	-0.07719	0.17092	0.41898
535.2452	-0.08398	-0.08065	0.15574	0.41683
536.2096	-0.09129	-0.08141	0.1547	0.41682
537.174	-0.0889	-0.08421	0.15889	0.41982
538.1384	-0.08868	-0.08998	0.15578	0.42074
539.1028	-0.08898	-0.08495	0.15281	0.41868
540.0672	-0.07565	-0.07622	0.14805	0.41653
541.0316	-0.05127	-0.07743	0.14507	0.41154
541.996	-0.06005	-0.08237	0.14645	0.40206
542.9604	-0.07186	-0.08259	0.1429	0.39292
543.9248	-0.06182	-0.08048	0.1353	0.38443
544.8892	-0.06219	-0.07797	0.13148	0.37359
545.8536	-0.06341	-0.07753	0.12744	0.36431
546.818	-0.06512	-0.0803	0.11983	0.35724
547.7825	-0.07547	-0.07972	0.11884	0.34777
548.7469	-0.09747	-0.07798	0.11288	0.33803
549.7113	-0.12334	-0.07936	0.09261	0.32975
550.6757	-0.11216	-0.07913	0.08417	0.32115
551.6401	-0.07726	-0.0753	0.08952	0.31355
552.6045	-0.05998	-0.06987	0.088	0.30744
553.5689	-0.05723	-0.0705	0.07904	0.30031
554.5333	-0.05724	-0.07681	0.07223	0.29251
555.4977	-0.05588	-0.077	0.07319	0.2876
556.4621	-0.06194	-0.07421	0.07449	0.28424
557.4265	-0.07407	-0.07517	0.07061	0.27751
558.3909	-0.07642	-0.074	0.06577	0.26803
559.3553	-0.0741	-0.07225	0.05762	0.2607
560.3197	-0.07105	-0.07419	0.0498	0.25726
561.2841	-0.06853	-0.0725	0.04707	0.25425
562.2485	-0.06895	-0.06701	0.04315	0.24791
563.2129	-0.06441	-0.06572	0.03958	0.23906
564.1774	-0.05952	-0.06656	0.03494	0.23095
565.1418	-0.05307	-0.06492	0.02777	0.22451
566.1062	-0.04642	-0.06359	0.02729	0.21832
567.0706	-0.05321	-0.06477	0.0299	0.21076
568.035	-0.0588	-0.06538	0.02894	0.20318
568.9994	-0.05624	-0.06571	0.02431	0.19848
569.9638	-0.05719	-0.06696	0.01983	0.19494
570.9282	-0.05659	-0.0649	0.02011	0.19026
571.8926	-0.05572	-0.0621	0.01747	0.1855
572.857	-0.05735	-0.06199	0.01322	0.18109
573.8214	-0.05266	-0.06011	0.01504	0.17701
574.7858	-0.04543	-0.05736	0.01611	0.17377
575.7502	-0.04668	-0.05784	0.01106	0.17105
576.7146	-0.05395	-0.06108	0.00338	0.16756
577.679	-0.05404	-0.06261	9.6018E-4	0.16353
578.6434	-0.04581	-0.06094	0.00332	0.15928
579.6078	-0.04439	-0.06069	0.00216	0.15358
580.5723	-0.04973	-0.06025	-0.00167	0.14747
581.5367	-0.05259	-0.05809	-0.00536	0.1424
582.5011	-0.05436	-0.05848	-0.00701	0.13803
583.4655	-0.04983	-0.05872	-0.00479	0.1334
584.4299	-0.04545	-0.06007	-0.00677	0.12765
585.3943	-0.05103	-0.06021	-0.00751	0.12211
586.3587	-0.05343	-0.05433	-8.6033E-4	0.11766
587.3231	-0.04901	-0.04929	0.0038	0.11417
588.2875	-0.04503	-0.04576	0.00769	0.11215
589.2519	-0.04758	-0.05169	-0.00168	0.1113
590.2163	-0.05376	-0.06439	-0.02099	0.11134
591.1807	-0.05356	-0.06323	-0.02061	0.11221
592.1451	-0.04787	-0.05229	-0.00564	0.11269
593.1095	-0.04421	-0.05131	-0.00768	0.11086
594.0739	-0.0405	-0.05303	-0.0154	0.10703
595.0383	-0.03634	-0.04722	-0.00681	0.10301
596.0027	-0.03614	-0.04414	-0.00127	0.09867
596.9671	-0.03475	-0.04523	-0.0054	0.09444
597.9316	-0.03155	-0.04496	-0.0066	0.09174
598.896	-0.0343	-0.04635	-0.01019	0.09016
599.8604	-0.03772	-0.0492	-0.01688	0.08906
600.8248	-0.03393	-0.0489	-0.01501	0.08726
601.7892	-0.03075	-0.04737	-0.00795	0.08365
602.7536	-0.0361	-0.05118	-0.01174	0.07976
603.718	-0.04379	-0.05905	-0.02526	0.07679
604.6824	-0.04367	-0.06159	-0.03069	0.07398
605.6468	-0.03892	-0.05711	-0.02416	0.07118
606.6112	-0.03741	-0.05302	-0.01753	0.06944
607.5756	-0.03762	-0.05291	-0.01844	0.06883
608.54	-0.04149	-0.05735	-0.02712	0.06747
609.5044	-0.04465	-0.06063	-0.03219	0.06507
610.4688	-0.03895	-0.05519	-0.02428	0.06325
611.4332	-0.03325	-0.04654	-0.01241	0.06159
612.3976	-0.03082	-0.04365	-0.00775	0.05977
613.362	-0.03154	-0.04795	-0.01428	0.0586
614.3265	-0.03607	-0.05042	-0.02101	0.05753
615.2909	-0.03396	-0.04588	-0.01853	0.0561
616.2553	-0.02567	-0.03875	-0.01095	0.05459
617.2197	-0.02054	-0.03125	-8.5178E-4	0.05293
618.1841	-0.0196	-0.02873	0.00308	0.05071
619.1485	-0.01763	-0.02751	0.00529	0.04853
620.1129	-0.01377	-0.0229	0.01226	0.04709
621.0773	-0.0134	-0.02175	0.01353	0.04549
622.0417	-0.01553	-0.02264	0.01161	0.04363
623.0061	-0.01635	-0.02378	0.01033	0.04243
623.9705	-0.01239	-0.01903	0.01664	0.04163
624.9349	-0.00553	-0.00752	0.02969	0.0406
625.8993	-0.00539	-0.00685	0.02782	0.03918
626.8637	-0.00995	-0.01445	0.01567	0.03803
627.8281	-0.01004	-0.01662	0.01087	0.0375
628.7925	-0.00591	-0.01474	0.01366	0.03664
629.7569	-0.00421	-0.01313	0.01594	0.035
630.7213	-0.00785	-0.01391	0.0126	0.03334
631.6858	-0.0112	-0.01596	0.00785	0.03226
632.6502	-0.01226	-0.01865	0.00224	0.03131
633.6146	-0.01142	-0.01695	0.00273	0.03028
634.579	-0.0063	-0.00879	0.0129	0.02908
635.5434	-0.00355	-0.00659	0.01501	0.02719
636.5078	-0.00677	-0.01167	0.00761	0.02534
637.4722	-0.00621	-0.01027	0.00863	0.02403
638.4366	0.00143	-8.6415E-4	0.02081	0.02221
639.401	0.00549	0.00376	0.02729	0.0198
640.3654	0.00181	1.69237E-5	0.02005	0.01795
641.3298	0	-0.00229	0.01348	0.01691
642.2942	0.00235	-1.4234E-4	0.01477	0.01605
643.2586	0.00497	0.002	0.01673	0.0151
644.223	0.00455	7.0987E-4	0.0142	0.0139
645.1874	1.2922E-4	-0.00236	0.00909	0.01265
646.1518	-0.00311	-0.00119	0.00886	0.01158
647.1162	-0.00179	0.00296	0.01366	0.01014
648.0807	4.4393E-4	0.00393	0.01505	0.0082
649.0451	-7.1652E-4	0.00187	0.01094	0.00624
650.0095	-0.0048	4.11354E-5	0.00603	0.00463
650.9739	-0.00482	3.3907E-4	0.00497	0.00329
651.9383	7.4391E-4	0.00502	0.01065	0.00168
652.9027	0.00305	0.00953	0.01529	0
653.8671	-0.00138	0.00589	0.00903	3.1047E-4
654.8315	-0.00633	0	0	0.00112
655.7959	-0.00603	6.0366E-4	4.8228E-4	0.00171
656.7603	-0.00202	0.00631	0.0084	0.00191
657.7247	-0.00195	0.00815	0.01195	0.00245
658.6891	-0.00454	0.00436	0.0078	0.00318
659.6535	-0.00395	0.0014	0.00433	0.00364
660.6179	-0.00318	0.00198	0.00498	0.00394
661.5823	-0.00175	0.0055	0.00992	0.00363
662.5467	2.3705E-4	0.00932	0.01492	0.00291
663.5111	-0.00224	0.00831	0.01205	0.00269
664.4755	-0.0042	0.0065	0.00931	0.00282
665.44	-8.6589E-4	0.00962	0.01528	0.0029
666.4044	3.4765E-4	0.0087	0.0141	0.00303
667.3688	-0.0043	1.10461E-5	1.144E-4	0.0034
668.3332	-0.00717	-0.00453	-0.00592	0.00392
669.2976	-0.00553	-0.00136	-5.78334E-5	0.00439
670.262	-6.5798E-4	0.00664	0.0101	0.00485
671.2264	0.00479	0.01419	0.01989	0.00494
672.1908	0.00298	0.01186	0.01681	0.00464
673.1552	-0.00106	0.00651	0.00821	0.00448
674.1196	0.00209	0.00959	0.01155	0.00448
675.084	0.00604	0.01523	0.01887	0.00453
676.0484	0.00411	0.01484	0.01743	0.00439
677.0128	2.2794E-4	0.01094	0.01132	0.00426
677.9772	-6.7936E-4	0.00978	0.00948	0.00455
678.9416	0.00181	0.01139	0.01231	0.00484
679.906	0.00563	0.01332	0.0156	0.00481
680.8704	0.00665	0.01351	0.01567	0.00469
681.8349	0.00283	0.00988	0.00977	0.00476
682.7993	-2.6398E-4	0.00743	0.00572	0.00494
683.7637	0.00381	0.01268	0.01322	0.00535
684.7281	0.00924	0.01901	0.02245	0.00632
685.6925	0.00784	0.01845	0.02143	0.0074
686.6569	0.0051	0.01496	0.01555	0.00829
687.6213	0.00584	0.01365	0.01357	0.00917
688.5857	0.00927	0.0173	0.01947	0.0097
689.5501	0.01121	0.02172	0.02545	0.00979
690.5145	0.0066	0.01916	0.02028	0.01017
691.4789	0.00448	0.01556	0.01313	0.01094
692.4433	0.00966	0.01806	0.01595	0.01156
693.4077	0.01335	0.02282	0.02267	0.01224
694.3721	0.01301	0.02449	0.02386	0.01311
695.3365	0.01024	0.02199	0.02012	0.01376
696.3009	0.0081	0.01968	0.01725	0.01404
697.2653	0.0101	0.02071	0.01824	0.01406
698.2297	0.01334	0.02312	0.02188	0.01403
699.1942	0.0137	0.02368	0.02335	0.01392
700.1586	0.01217	0.02194	0.02077	0.01353
701.123	0.01196	0.02151	0.01917	0.01317
702.0874	0.01428	0.02459	0.02257	0.01323
703.0518	0.01545	0.02747	0.02649	0.01363
704.0162	0.01234	0.02537	0.02368	0.01413
704.9806	0.00935	0.02085	0.01743	0.01479
705.945	0.01006	0.02125	0.01823	0.01541
706.9094	0.0135	0.02661	0.02564	0.0156
707.8738	0.01611	0.02842	0.02832	0.01585
708.8382	0.01458	0.02454	0.02333	0.01627
709.8026	0.01395	0.02158	0.01822	0.01629
710.767	0.01771	0.02394	0.02114	0.01647
711.7314	0.02115	0.02945	0.03046	0.0174
712.6958	0.0208	0.03032	0.0327	0.01849
713.6602	0.01762	0.0259	0.02692	0.0195
714.6246	0.01617	0.02377	0.02384	0.02055
715.5891	0.0186	0.02604	0.02602	0.02143
716.5535	0.02121	0.02904	0.03007	0.02239
717.5179	0.02128	0.02842	0.02939	0.02398
718.4823	0.02246	0.02717	0.02682	0.02584
719.4467	0.02916	0.03088	0.03029	0.02723
720.4111	0.03933	0.03835	0.03861	0.02824
721.3755	0.04796	0.04477	0.04608	0.02894
722.3399	0.05126	0.04471	0.04474	0.02908
723.3043	0.05079	0.04102	0.03873	0.02858
724.2687	0.05155	0.0403	0.03887	0.02749
725.2331	0.05162	0.04116	0.04259	0.02626
726.1975	0.04637	0.03893	0.04171	0.02537
727.1619	0.03732	0.03193	0.03342	0.02457
728.1263	0.02924	0.02613	0.02684	0.02367
729.0907	0.02506	0.02601	0.02898	0.02286
730.0551	0.02288	0.02687	0.03204	0.02236
731.0195	0.01949	0.02493	0.03021	0.0221
731.9839	0.01504	0.02083	0.02536	0.02178
732.9484	0.01156	0.01784	0.02186	0.02165
733.9128	0.01136	0.01923	0.02433	0.02201
734.8772	0.01332	0.02262	0.03026	0.02264
735.8416	0.01273	0.02172	0.03057	0.02333
736.806	0.00871	0.01627	0.02385	0.02375
737.7704	0.00641	0.01382	0.02095	0.02393
738.7348	0.00926	0.01723	0.02656	0.02425
739.6992	0.01169	0.01935	0.03026	0.02471
740.6636	0.0085	0.01542	0.02541	0.02515
741.628	0.00534	0.01136	0.0206	0.02526
742.5924	0.00745	0.01319	0.02388	0.02523
743.5568	0.01098	0.01824	0.03155	0.02539
744.5212	0.01133	0.02021	0.03497	0.02555
745.4856	0.00884	0.01664	0.03069	0.02577
746.45	0.00655	0.01272	0.02616	0.02609
747.4144	0.00691	0.01338	0.02826	0.02657
748.3788	0.00765	0.0153	0.03191	0.02752
749.3433	0.00566	0.01349	0.03001	0.02887
750.3077	0.00297	0.00855	0.02348	0.03023
751.2721	0.00215	0.00651	0.02139	0.03122
752.2365	0.0042	0.01005	0.02799	0.0318
753.2009	0.00699	0.01346	0.03404	0.0321
754.1653	0.00585	0.01214	0.0326	0.03216
755.1297	0.0032	0.00862	0.02831	0.03222
756.0941	0.00396	0.00844	0.02901	0.03242
757.0585	0.00579	0.01206	0.03528	0.03266
758.0229	0.00549	0.01313	0.03794	0.03319
758.9873	0.00338	0.00913	0.03267	0.03412
759.9517	0.0012	0.00543	0.02802	0.03514
760.9161	0.00176	0.0063	0.03032	0.03619
761.8805	0.00447	0.00959	0.03569	0.03719
762.8449	0.0044	0.01022	0.03786	0.03789
763.8093	9.4978E-4	0.00639	0.03387	0.03829
764.7737	-3.8372E-4	0.00397	0.03126	0.03856
765.7382	0.00279	0.0083	0.03795	0.03887
766.7026	0.00643	0.01321	0.04497	0.03927
767.667	0.00626	0.01191	0.04384	0.03971
768.6314	0.0033	0.00768	0.03936	0.04027
769.5958	0.00234	0.00671	0.0388	0.04097
770.5602	0.0044	0.00972	0.0437	0.04177
771.5246	0.00535	0.01104	0.04638	0.04244
772.489	0.00284	0.00733	0.04206	0.04285
773.4534	-4.2928E-4	0.00311	0.03732	0.04325
774.4178	1.9705E-4	0.0041	0.03978	0.0437
775.3822	0.00404	0.00922	0.04793	0.04444
776.3466	0.00538	0.01192	0.05193	0.0456
777.311	0.00344	0.00916	0.04827	0.04682
778.2754	0.0024	0.00553	0.04506	0.04811
779.2398	0.00384	0.00649	0.04834	0.04939
780.2042	0.00549	0.00992	0.05407	0.05049
781.1686	0.0046	0.00981	0.05494	0.05159
782.133	0.00211	0.00635	0.05135	0.05271
783.0975	0.00209	0.0055	0.05159	0.05408
784.0619	0.00505	0.00911	0.05798	0.05569
785.0263	0.00688	0.01164	0.06276	0.05723
785.9907	0.00558	0.00999	0.06209	0.05884
786.9551	0.003	0.00672	0.05858	0.06052
787.9195	0.00206	0.0054	0.05731	0.06214
788.8839	0.00412	0.00845	0.06311	0.06349
789.8483	0.00618	0.01127	0.06863	0.06468
790.8127	0.00534	0.0095	0.06717	0.06622
791.7771	0.00545	0.00858	0.06741	0.06823
792.7415	0.00879	0.01106	0.07273	0.07065
793.7059	0.01104	0.01324	0.07728	0.07342
794.6703	0.01147	0.01341	0.07847	0.07622
795.6347	0.01317	0.01186	0.07695	0.07904
796.5991	0.01794	0.01265	0.07847	0.08199
797.5635	0.02593	0.01912	0.08705	0.08485
798.5279	0.03428	0.02648	0.09646	0.08745
799.4924	0.04	0.02926	0.1	0.0898
800.4568	0.04222	0.02798	0.09815	0.09207
801.4212	0.04265	0.02677	0.09747	0.09424
802.3856	0.04287	0.02798	0.10189	0.09615
803.35	0.04051	0.02792	0.10456	0.09792
804.3144	0.03417	0.02254	0.09968	0.09957
805.2788	0.02786	0.01708	0.09564	0.10115
806.2432	0.02458	0.01642	0.0981	0.10286
807.2076	0.02328	0.01859	0.10404	0.10484
808.172	0.02057	0.01867	0.1071	0.10712
809.1364	0.01524	0.01321	0.10238	0.10957
810.1008	0.01175	0.0088	0.09928	0.11205
811.0652	0.01196	0.01093	0.10478	0.11461
812.0296	0.01262	0.01381	0.11135	0.11747
812.994	0.01141	0.01298	0.1137	0.12059
813.9584	0.00785	0.00951	0.11193	0.12366
814.9228	0.00529	0.00728	0.11191	0.12674
815.8872	0.00651	0.0091	0.11878	0.12997
816.8517	0.0087	0.01156	0.12621	0.1334
817.8161	0.00815	0.0095	0.12631	0.13706
818.7805	0.00449	0.00422	0.12207	0.14066
819.7449	0.00343	0.00298	0.12384	0.14422
820.7093	0.00715	0.00743	0.13397	0.14792
821.6737	0.00887	0.01026	0.14205	0.15181
822.6381	0.00682	0.00799	0.14225	0.15577
823.6025	0.00551	0.00609	0.14284	0.1596
824.5669	0.00717	0.00805	0.15004	0.16337
825.5313	0.01036	0.01124	0.16008	0.1672
826.4957	0.01155	0.01193	0.16627	0.17124
827.4601	0.01007	0.00864	0.16555	0.17559
828.4245	0.00918	0.00636	0.16623	0.18016
829.3889	0.01153	0.00927	0.17502	0.1849
830.3533	0.01558	0.01332	0.18527	0.18967
831.3177	0.01673	0.01423	0.19057	0.19437
832.2821	0.01566	0.01211	0.19132	0.19911
833.2466	0.01768	0.01152	0.1948	0.20382
834.211	0.0229	0.01572	0.20553	0.20824
835.1754	0.02714	0.01936	0.21532	0.21251
836.1398	0.02806	0.01785	0.21827	0.21701
837.1042	0.02764	0.01537	0.21979	0.2215
838.0686	0.03006	0.01686	0.22591	0.22556
839.033	0.03497	0.02074	0.23541	0.22924
839.9974	0.03709	0.02174	0.24206	0.23257
840.9618	0.03456	0.01867	0.2434	0.2356
841.9262	0.03194	0.01557	0.24494	0.23843
842.8906	0.03192	0.01603	0.25183	0.24109
843.855	0.03161	0.0176	0.26013	0.24377
844.8194	0.02845	0.01563	0.26343	0.2468
845.7838	0.02373	0.01103	0.26356	0.25005
846.7482	0.02167	0.00936	0.26812	0.25295
847.7126	0.0222	0.01145	0.27783	0.25546
848.677	0.02018	0.0116	0.28382	0.25785
849.6414	0.01544	0.00749	0.28295	0.25992
850.6059	0.01171	0.00332	0.28178	0.26141
851.5703	0.01114	0.00323	0.28648	0.26257
852.5347	0.01288	0.0064	0.29589	0.26368
853.4991	0.01271	0.00706	0.30084	0.26467
854.4635	0.00999	0.004	0.29984	0.26556
855.4279	0.00775	0.00207	0.30123	0.26632
856.3923	0.00688	0.00224	0.30578	0.267
857.3567	0.00651	0.00315	0.31002	0.26782
858.3211	0.0051	0.00326	0.31188	0.26856
859.2855	0.00327	0.00112	0.31078	0.26889
860.2499	0.00257	-6.1503E-4	0.31084	0.26906
861.2143	0.003	3.934E-4	0.31428	0.26935
862.1787	0.00407	0.0021	0.3181	0.26937
863.1431	0.0038	0.00147	0.31825	0.26874
864.1075	0.00158	-0.00114	0.31422	0.2678
865.0719	4.3701E-4	-0.00178	0.31193	0.26677
866.0363	0.00201	5.435E-4	0.31472	0.2656
867.0008	0.00304	0.00192	0.31602	0.26428
867.9652	0.002	0.00189	0.31371	0.26277
868.9296	0.00175	0.00209	0.31181	0.26127
869.894	0.00237	0.00166	0.30956	0.26
870.8584	0.00234	0.00168	0.30718	0.25874
871.8228	8.0762E-4	8.8593E-4	0.30275	0.25716
872.7872	-0.00141	-0.00167	0.29561	0.25516
873.7516	-9.7341E-4	-0.00154	0.293	0.25284
874.716	0.00148	7.9635E-4	0.2936	0.25041
875.6804	0.00347	0.0024	0.29256	0.24789
876.6448	0.00368	0.00226	0.28873	0.2451
877.6092	0.0011	-4.6835E-4	0.28065	0.24217
878.5736	-4.2747E-4	-0.00162	0.2744	0.23936
879.538	0.00164	0.00167	0.27425	0.23661
880.5024	0.0031	0.00395	0.2727	0.2338
881.4668	0.00121	0.00123	0.26396	0.23095
882.4312	-7.798E-4	-0.00198	0.25421	0.22817
883.3956	6.9793E-4	-0.00104	0.25089	0.22573
884.3601	0.00406	0.00234	0.25157	0.22348
885.3245	0.00548	0.00412	0.25	0.22114
886.2889	0.00304	0.00183	0.24217	0.21873
887.2533	-2.5016E-4	-0.00174	0.2317	0.21649
888.2177	5.0192E-4	-0.00139	0.22759	0.2144
889.1821	0.00294	0.00141	0.228	0.21225
890.1465	0.00168	0.00118	0.22342	0.20996
891.1109	-0.00131	-0.00153	0.2149	0.20758
892.0753	-0.00116	-0.00209	0.21057	0.20534
893.0397	0.00156	4.1167E-4	0.21117	0.20339
894.0041	0.00297	0.00267	0.21124	0.20141
894.9685	0.00163	0.00142	0.20607	0.1993
895.9329	2.8058E-4	-0.0016	0.19809	0.19739
896.8973	0.00173	-0.00189	0.19504	0.1958
897.8617	0.00365	1.7794E-4	0.19616	0.1943
898.8261	0.00337	7.0079E-4	0.19488	0.1929
899.7905	0.00225	-0.00145	0.19044	0.19168
900.755	0.00196	-0.00259	0.1874	0.19062
901.7194	0.00308	-4.6206E-4	0.18862	0.18987
902.6838	0.00355	0.00114	0.18954	0.18948
903.6482	0.00159	-2.1788E-4	0.18641	0.1892
904.6126	-3.627E-4	-0.00299	0.18209	0.18886
905.577	-3.1893E-4	-0.00457	0.17991	0.18855
906.5414	8.1599E-4	-0.00329	0.18109	0.18837
907.5058	9.6959E-4	-0.0019	0.18296	0.18833
908.4702	1.224E-4	-0.0023	0.18317	0.18851
909.4346	1.4613E-4	-0.00309	0.18294	0.18879
910.399	0.00109	-0.00334	0.18381	0.18914
911.3634	0.00259	-0.00173	0.18727	0.1898
912.3278	0.00326	6.18178E-5	0.19071	0.19061
913.2922	0.00178	-0.00188	0.18969	0.19131
914.2566	5.583E-4	-0.00547	0.187	0.1922
915.221	0.00139	-0.00517	0.18907	0.19352
916.1854	0.00239	-0.00226	0.19495	0.19514
917.1499	0.0012	-0.00235	0.19744	0.19679
918.1143	-5.329E-4	-0.00504	0.19576	0.19845
919.0787	-3.2121E-4	-0.00644	0.19576	0.20002
920.0431	0.00178	-0.0046	0.20116	0.20131
921.0075	0.0035	-0.00241	0.20734	0.20247
921.9719	0.00186	-0.00488	0.20662	0.2036
922.9363	1.3284E-4	-0.00747	0.20525	0.20459
923.9007	0.00142	-0.0054	0.21084	0.20561
924.8651	0.00191	-0.00342	0.217	0.20685
925.8295	0.0014	-0.00345	0.2205	0.2082
926.7939	0.00117	-0.00417	0.2232	0.20956
927.7583	1.9428E-4	-0.00528	0.2254	0.2111
928.7227	4.7973E-4	-0.00495	0.22973	0.21285
929.6871	0.00239	-0.00298	0.23633	0.21456
930.6515	0.00286	-0.00198	0.24122	0.21615
931.6159	0.00104	-0.00356	0.24224	0.21794
932.5803	-5.61233E-5	-0.00498	0.24308	0.22019
933.5447	0.00143	-0.00329	0.24868	0.22274
934.5092	0.0031	-6.4387E-4	0.25669	0.22538
935.4736	0.00319	-4.6337E-4	0.26054	0.22812
936.438	0.00225	-0.00245	0.26085	0.23115
937.4024	0.00208	-0.00291	0.26487	0.23429
938.3668	0.00326	-5.756E-4	0.27297	0.23729
939.3312	0.00378	0.00151	0.2802	0.24024
940.2956	0.00348	0.00148	0.28517	0.24317
941.26	0.00333	3.1666E-4	0.28852	0.24643
942.2244	0.00362	2.9711E-4	0.29328	0.25023
943.1888	0.00423	0.00168	0.30055	0.2542
944.1532	0.00367	0.00197	0.30728	0.25808
945.1176	0.00218	-1.46684E-5	0.31131	0.26218
946.082	0.00177	-0.0022	0.31454	0.26681
947.0464	0.00318	-0.00117	0.32299	0.27163
948.0108	0.00509	0.00188	0.33514	0.27646
948.9752	0.00483	0.00233	0.34322	0.28167
949.9396	0.00358	6.3367E-4	0.34879	0.28722
950.9041	0.00387	6.4449E-4	0.35742	0.29296
951.8685	0.00443	0.00256	0.36902	0.29879
952.8329	0.00472	0.00395	0.38071	0.3045
953.7973	0.00525	0.00391	0.39115	0.31013
954.7617	0.00537	0.00362	0.40153	0.31584
955.7261	0.00598	0.0045	0.41344	0.32173
956.6905	0.00736	0.00613	0.42701	0.32764
957.6549	0.00781	0.00717	0.44054	0.33354
958.6193	0.00684	0.00678	0.45195	0.33965
959.5837	0.0062	0.00562	0.46297	0.34601
960.5481	0.00704	0.00602	0.47703	0.35255
961.5125	0.00782	0.00748	0.49259	0.35921
962.4769	0.00774	0.00771	0.50702	0.36576
963.4413	0.00696	0.00608	0.51911	0.3721
964.4057	0.00542	0.00405	0.53035	0.37836
965.3701	0.00518	0.00518	0.54598	0.38462
966.3345	0.0066	0.00803	0.56343	0.39087
967.2989	0.007	0.00786	0.57629	0.39711
968.2634	0.00589	0.0061	0.58697	0.40348
969.2278	0.00579	0.0063	0.60054	0.40996
970.1922	0.00761	0.00838	0.61643	0.41639
971.1566	0.00924	0.01013	0.63049	0.42271
972.121	0.01017	0.01049	0.64185	0.42847
973.0854	0.01104	0.0102	0.65171	0.43354
974.0498	0.01156	0.01095	0.66125	0.43824
975.0142	0.01175	0.01282	0.67145	0.44267
975.9786	0.01203	0.01351	0.67976	0.44676
976.943	0.01219	0.01275	0.68495	0.45033
977.9074	0.01166	0.01171	0.68878	0.45326
978.8718	0.01232	0.01193	0.6937	0.45552
979.8362	0.01357	0.01308	0.69904	0.45708
980.8006	0.01169	0.01099	0.69884	0.45772
981.765	0.00913	0.00673	0.69408	0.45734
982.7294	0.00854	0.00483	0.69158	0.45625
983.6938	0.00813	0.00473	0.69076	0.45466
984.6583	0.00779	0.00447	0.68828	0.45237
985.6227	0.00723	0.00289	0.68301	0.4494
986.5871	0.00631	4.8168E-4	0.67456	0.44579
987.5515	0.00579	-4.285E-4	0.66555	0.44154
988.5159	0.00523	4.85401E-5	0.65814	0.43669
989.4803	0.00509	2.9567E-4	0.64988	0.43118
990.4447	0.00518	-3.6459E-4	0.63883	0.4251
991.4091	0.00429	-0.00185	0.62567	0.41888
992.3735	0.00392	-0.00257	0.61262	0.41254
993.3379	0.00494	-0.00132	0.60225	0.4057
994.3023	0.00627	3.40325E-5	0.59176	0.39828
995.2667	0.00667	-7.2395E-4	0.57695	0.39062
996.2311	0.00575	-0.00187	0.56133	0.38295
997.1955	0.00584	-7.638E-4	0.54922	0.37519
998.1599	0.00703	9.1337E-4	0.53725	0.36721
999.1243	0.00715	0.00113	0.52268	0.35914
1000.0887	0.00778	0.00146	0.50851	0.35117
1001.0531	0.00917	0.00271	0.49548	0.34342
1002.0176	0.0094	0.00393	0.48286	0.3359
1002.982	0.00961	0.00486	0.47098	0.32842
1003.9464	0.01057	0.00508	0.45775	0.3211
1004.9108	0.01135	0.00505	0.44393	0.31418
1005.8752	0.01266	0.00655	0.43334	0.30761
1006.8396	0.01425	0.00893	0.42492	0.30144
1007.804	0.01396	0.00945	0.41486	0.29577
1008.7684	0.01239	0.00777	0.40294	0.2906
1009.7328	0.01242	0.00704	0.39296	0.28609
1010.6972	0.01442	0.00895	0.38687	0.2823
1011.6616	0.01579	0.01076	0.381	0.27909
1012.626	0.01544	0.01024	0.37309	0.27636
1013.5904	0.01521	0.00929	0.36683	0.2742
1014.5548	0.01542	0.00993	0.36425	0.27271
1015.5192	0.01578	0.01141	0.36299	0.27189
1016.4836	0.01723	0.01288	0.36287	0.27184
1017.448	0.01806	0.01355	0.36372	0.2724
1018.4125	0.01708	0.01282	0.36402	0.27339
1019.3769	0.01729	0.01322	0.36682	0.27514
1020.3413	0.01918	0.01568	0.3735	0.27751
1021.3057	0.01941	0.01604	0.3793	0.28027
1022.2701	0.01812	0.01357	0.38296	0.28352
1023.2345	0.01758	0.01186	0.38768	0.28697
1024.1989	0.01691	0.01156	0.3952	0.29055
1025.1633	0.01627	0.01176	0.40492	0.29456
1026.1277	0.01744	0.01197	0.41471	0.29909
1027.0921	0.01833	0.01104	0.42353	0.30413
1028.0565	0.01731	0.00978	0.43296	0.30977
1029.0209	0.01601	0.00998	0.44438	0.31613
1029.9853	0.01519	0.01053	0.45698	0.32303
1030.9497	0.01542	0.01022	0.46946	0.33054
1031.9141	0.01656	0.01013	0.48298	0.33861
1032.8785	0.01694	0.01061	0.49795	0.34683
1033.8429	0.01658	0.01101	0.51319	0.35521
1034.8073	0.01638	0.01149	0.52979	0.36405
1035.7718	0.01676	0.01174	0.54731	0.37327
1036.7362	0.01752	0.01126	0.56392	0.38268
1037.7006	0.01826	0.01121	0.58179	0.39218
1038.665	0.0185	0.01187	0.60196	0.40167
1039.6294	0.01745	0.01133	0.62163	0.41117
1040.5938	0.01648	0.01005	0.64075	0.42088
1041.5582	0.01683	0.0099	0.66194	0.43087
1042.5226	0.01754	0.01079	0.68624	0.44115
1043.487	0.01815	0.0119	0.71207	0.45186
1044.4514	0.01721	0.01138	0.73583	0.46311
1045.4158	0.01557	0.00984	0.75876	0.47475
1046.3802	0.01638	0.01026	0.78521	0.48651
1047.3446	0.01811	0.01165	0.81309	0.4983
1048.309	0.01889	0.01236	0.84038	0.51013
1049.2734	0.01923	0.01255	0.86791	0.52211
1050.2378	0.01893	0.01192	0.89456	0.53418
1051.2022	0.01871	0.012	0.92138	0.54607
1052.1667	0.01911	0.01336	0.94959	0.55803
1053.1311	0.019	0.01336	0.97628	0.57037
1054.0955	0.01807	0.01165	1.00029	0.58287
1055.0599	0.01718	0.01044	1.02414	0.59521
1056.0243	0.01662	0.00992	1.04824	0.60711
1056.9887	0.01646	0.00983	1.07162	0.61839
1057.9531	0.01649	0.01024	1.09413	0.62933
1058.9175	0.0163	0.00982	1.11454	0.64042
1059.8819	0.01652	0.00916	1.13386	0.65138
1060.8463	0.01743	0.00998	1.15442	0.66182
1061.8107	0.01789	0.0107	1.17347	0.67233
1062.7751	0.01709	0.00915	1.18733	0.68316
1063.7395	0.01588	0.00673	1.19861	0.69368
1064.7039	0.01469	0.00564	1.21125	0.70373
1065.6683	0.01346	0.00554	1.22428	0.71341
1066.6327	0.01354	0.00573	1.23595	0.72244
1067.5971	0.01488	0.00606	1.24597	0.73121
1068.5616	0.01622	0.0062	1.25445	0.73986
1069.526	0.0164	0.00635	1.26176	0.74764
1070.4904	0.0155	0.00701	1.26839	0.75459
1071.4548	0.0159	0.00758	1.27407	0.76131
1072.4192	0.01627	0.00678	1.27646	0.76777
1073.3836	0.01453	0.005	1.2759	0.77373
1074.348	0.01354	0.00448	1.27655	0.77931
1075.3124	0.01427	0.00552	1.27855	0.78444
1076.2768	0.01456	0.00528	1.27792	0.78894
1077.2412	0.01443	0.00395	1.27488	0.79326
1078.2056	0.01532	0.00466	1.27336	0.79757
1079.17	0.01634	0.00601	1.27241	0.80138
1080.1344	0.01601	0.00546	1.26872	0.80472
1081.0988	0.01457	0.00375	1.26244	0.80763
1082.0632	0.01273	0.00251	1.25618	0.81008
1083.0276	0.01206	0.00271	1.25185	0.81218
1083.992	0.01302	0.00286	1.24762	0.81382
1084.9564	0.01381	0.00212	1.24176	0.81491
1085.9209	0.01347	0.00191	1.23523	0.8156
1086.8853	0.01354	0.00253	1.2291	0.81602
1087.8497	0.01512	0.00347	1.22416	0.81618
1088.8141	0.0167	0.00431	1.2194	0.81588
1089.7785	0.0175	0.00472	1.21297	0.81496
1090.7429	0.01771	0.00468	1.20514	0.81354
1091.7073	0.01743	0.00473	1.19713	0.81187
1092.6717	0.01714	0.00525	1.18923	0.81013
1093.6361	0.01708	0.00602	1.18174	0.80838
1094.6005	0.01803	0.00662	1.17403	0.80658
1095.5649	0.01919	0.00616	1.16435	0.80461
1096.5293	0.01992	0.00604	1.15522	0.80235
1097.4937	0.021	0.00729	1.14782	0.7998
1098.4581	0.02203	0.00772	1.13856	0.79707
1099.4225	0.02325	0.00773	1.12854	0.79418
1100.3869	0.02409	0.00849	1.11936	0.79124
1101.3513	0.02478	0.00938	1.10967	0.78864
1102.3158	0.02607	0.01026	1.099	0.78657
1103.2802	0.02613	0.01014	1.08654	0.78482
1104.2446	0.02619	0.00998	1.07455	0.78297
1105.209	0.02753	0.01086	1.06396	0.78086
1106.1734	0.02889	0.01143	1.05195	0.77865
1107.1378	0.03064	0.0122	1.03977	0.77643
1108.1022	0.03203	0.01309	1.02784	0.77435
1109.0666	0.03361	0.01354	1.01449	0.77257
1110.031	0.03711	0.01512	1.0018	0.77095
1110.9954	0.04074	0.01738	0.98966	0.76962
1111.9598	0.04314	0.01884	0.97538	0.76876
1112.9242	0.04617	0.02046	0.96053	0.76797
1113.8886	0.05025	0.0228	0.94665	0.76685
1114.853	0.0539	0.02468	0.93179	0.76536
1115.8174	0.05878	0.02679	0.91711	0.7638
1116.7818	0.06652	0.03059	0.90479	0.76222
1117.7462	0.07336	0.03448	0.8918	0.76052
1118.7106	0.07741	0.03729	0.8762	0.75877
1119.6751	0.08306	0.04087	0.86124	0.75662
1120.6395	0.09137	0.04547	0.84779	0.75404
1121.6039	0.09906	0.04914	0.83297	0.75142
1122.5683	0.10676	0.05258	0.81682	0.74875
1123.5327	0.11582	0.05738	0.80205	0.74575
1124.4971	0.12602	0.06319	0.78945	0.7424
1125.4615	0.13666	0.06903	0.77639	0.73881
1126.4259	0.1458	0.07394	0.76127	0.73462
1127.3903	0.15436	0.07846	0.74578	0.72954
1128.3547	0.16316	0.08328	0.73073	0.72366
1129.3191	0.17053	0.08753	0.71591	0.71676
1130.2835	0.1762	0.09029	0.70002	0.70891
1131.2479	0.18035	0.09202	0.68283	0.70055
1132.2123	0.184	0.09367	0.66596	0.69184
1133.1767	0.18779	0.09494	0.64825	0.68267
1134.1411	0.19097	0.09626	0.63048	0.67289
1135.1055	0.19293	0.09789	0.6143	0.66273
1136.07	0.19295	0.09896	0.59785	0.65231
1137.0344	0.19186	0.0995	0.58051	0.64145
1137.9988	0.19061	0.1	0.56303	0.63023
1138.9632	0.18914	0.10095	0.5469	0.61876
1139.9276	0.18713	0.10142	0.53165	0.60701
1140.892	0.18385	0.10107	0.51555	0.5951
1141.8564	0.17997	0.10107	0.49972	0.58302
1142.8208	0.17645	0.10097	0.4846	0.57042
1143.7852	0.17283	0.10004	0.46946	0.55732
1144.7496	0.1676	0.09825	0.4539	0.54418
1145.714	0.1615	0.09674	0.43883	0.5312
1146.6784	0.15722	0.09563	0.42491	0.51837
1147.6428	0.15336	0.09364	0.4113	0.50574
1148.6072	0.14889	0.09203	0.39944	0.49309
1149.5716	0.14511	0.09046	0.38882	0.48009
1150.536	0.13956	0.08664	0.37607	0.46685
1151.5004	0.13249	0.08167	0.36281	0.45345
1152.4648	0.12758	0.0772	0.35163	0.43996
1153.4293	0.123	0.07251	0.34051	0.42649
1154.3937	0.11614	0.06665	0.32803	0.41309
1155.3581	0.109	0.06073	0.31621	0.39993
1156.3225	0.10369	0.05585	0.3057	0.3871
1157.2869	0.1003	0.05135	0.29546	0.37464
1158.2513	0.09758	0.04741	0.28642	0.36249
1159.2157	0.09426	0.04462	0.27845	0.35067
1160.1801	0.09151	0.04263	0.27046	0.33951
1161.1445	0.09077	0.04164	0.26381	0.32911
1162.1089	0.09061	0.041	0.25778	0.31932
1163.0733	0.08972	0.03961	0.25027	0.30984
1164.0377	0.08986	0.03912	0.24288	0.30061
1165.0021	0.09244	0.04049	0.23736	0.29191
1165.9665	0.09603	0.04194	0.23262	0.28354
1166.9309	0.09966	0.04315	0.22733	0.27548
1167.8953	0.10328	0.04528	0.22237	0.26808
1168.8597	0.10737	0.04899	0.21954	0.26137
1169.8242	0.11355	0.05325	0.21732	0.25519
1170.7886	0.12111	0.05638	0.21353	0.24903
1171.753	0.12848	0.05933	0.20971	0.24269
1172.7174	0.13583	0.06331	0.20745	0.23631
1173.6818	0.14312	0.06741	0.20583	0.22999
1174.6462	0.15031	0.07104	0.20399	0.22373
1175.6106	0.15688	0.07379	0.20148	0.21724
1176.575	0.16281	0.07587	0.19809	0.21069
1177.5394	0.16869	0.07886	0.19486	0.20443
1178.5038	0.1742	0.08238	0.19193	0.19842
1179.4682	0.17939	0.08486	0.18804	0.19242
1180.4326	0.18362	0.08663	0.18388	0.18631
1181.397	0.18683	0.08854	0.1809	0.18037
1182.3614	0.18999	0.09016	0.1777	0.1747
1183.3258	0.19185	0.0909	0.17292	0.1691
1184.2902	0.19236	0.0917	0.16901	0.16322
1185.2546	0.19314	0.09263	0.16631	0.15683
1186.219	0.19387	0.09243	0.1617	0.15037
1187.1835	0.19377	0.09181	0.15629	0.14406
1188.1479	0.19315	0.09161	0.15234	0.13766
1189.1123	0.19259	0.09135	0.14876	0.13126
1190.0767	0.19206	0.09131	0.14506	0.12515
1191.0411	0.1916	0.09209	0.14223	0.11948
1192.0055	0.19204	0.09373	0.14052	0.11426
1192.9699	0.19358	0.09535	0.13895	0.10951
1193.9343	0.19566	0.09735	0.13761	0.10498
1194.8987	0.19821	0.1011	0.13735	0.10067
1195.8631	0.2017	0.10524	0.13749	0.09707
1196.8275	0.20654	0.10936	0.13775	0.09422
1197.7919	0.21281	0.11487	0.13847	0.0916
1198.7563	0.22035	0.1212	0.1404	0.08901
1199.7207	0.22892	0.1275	0.1435	0.08648
1200.6851	0.23777	0.13265	0.14518	0.08385
1201.6495	0.24657	0.13655	0.14578	0.08088
1202.6139	0.25458	0.13922	0.14668	0.07754
1203.5784	0.2597	0.13878	0.1455	0.07364
1204.5428	0.26161	0.1359	0.14224	0.06897
1205.5072	0.26178	0.13191	0.13923	0.06369
1206.4716	0.2604	0.12649	0.13659	0.05803
1207.436	0.25606	0.11969	0.1327	0.05208
1208.4004	0.24777	0.11128	0.12679	0.04602
1209.3648	0.23619	0.10166	0.11987	0.04009
1210.3292	0.22291	0.09147	0.11192	0.03433
1211.2936	0.20939	0.08164	0.10415	0.0289
1212.258	0.19542	0.07349	0.09883	0.02412
1213.2224	0.18094	0.06626	0.09488	0.01981
1214.1868	0.16645	0.05875	0.0905	0.01573
1215.1512	0.15159	0.05212	0.08651	0.0119
1216.1156	0.13637	0.0462	0.08282	0.00844
1217.08	0.12091	0.03912	0.07746	0.00546
1218.0444	0.10595	0.03254	0.07256	0.00299
1219.0088	0.09241	0.02777	0.06982	0.00105
1219.9732	0.0806	0.02348	0.06749	-6.1416E-4
1220.9377	0.07051	0.02012	0.06611	-0.00225
1221.9021	0.0608	0.01747	0.06489	-0.00357
1222.8665	0.05264	0.01537	0.06372	-0.00451
1223.8309	0.04696	0.01403	0.06406	-0.00524
1224.7953	0.04102	0.01234	0.06394	-0.00569
1225.7597	0.03556	0.01101	0.06376	-0.00571
1226.7241	0.03194	0.01034	0.0651	-0.00549
1227.6885	0.02827	0.00955	0.0662	-0.00498
1228.6529	0.02495	0.0092	0.06661	-0.00423
1229.6173	0.02315	0.00941	0.06755	-0.00356
1230.5817	0.02142	0.00946	0.06888	-0.00303
1231.5461	0.01955	0.00899	0.06988	-0.00226
1232.5105	0.01908	0.00921	0.07151	-0.0012
1233.4749	0.01909	0.01017	0.0737	-6.0551E-5
1234.4393	0.01798	0.0098	0.07462	0.00118
1235.4037	0.01636	0.00921	0.07498	0.00259
1236.3681	0.01541	0.00989	0.07642	0.00393
1237.3326	0.0157	0.01016	0.07781	0.005
1238.297	0.01635	0.00979	0.07826	0.00597
1239.2614	0.01586	0.00981	0.07909	0.00698
1240.2258	0.01426	0.00997	0.08058	0.00775
1241.1902	0.01293	0.00961	0.08124	0.00812
1242.1546	0.01235	0.00843	0.08096	0.00837
1243.119	0.01082	0.00676	0.08024	0.00863
1244.0834	0.00847	0.00518	0.07919	0.00887
1245.0478	0.00678	0.00394	0.07881	0.00916
1246.0122	0.00556	0.00275	0.07909	0.00953
1246.9766	0.00568	0.00219	0.07983	0.01005
1247.941	0.00575	0.00201	0.08061	0.01092
1248.9054	0.00355	0.00104	0.08013	0.01207
1249.8698	0.00173	4.4202E-4	0.08019	0.01337
1250.8342	0.0015	7.9904E-4	0.08194	0.01476
1251.7986	0.00204	0.00129	0.08337	0.0164
1252.763	0.00222	0.00108	0.08331	0.0185
1253.7275	9.5622E-4	4.8466E-4	0.08308	0.02077
1254.6919	8.4364E-4	0.00168	0.08506	0.02293
1255.6563	0.00211	0.00342	0.08702	0.02511
1256.6207	0.00303	0.00411	0.0877	0.02722
1257.5851	0.00379	0.00522	0.08915	0.02902
1258.5495	0.00359	0.0063	0.08988	0.0306
1259.5139	0.00349	0.00689	0.09008	0.03202
1260.4783	0.00401	0.00746	0.09099	0.03307
1261.4427	0.00384	0.00799	0.09187	0.03383
1262.4071	0.00385	0.00873	0.09281	0.03464
1263.3715	0.00353	0.00934	0.09293	0.03524
1264.3359	0.00242	0.00938	0.09231	0.03557
1265.3003	0.002	0.0089	0.09167	0.0359
1266.2647	0.00204	0.00859	0.09136	0.03599
1267.2291	0.0017	0.00884	0.09176	0.03588
1268.1935	0.00149	0.0091	0.09211	0.03587
1269.1579	0.00203	0.00928	0.09198	0.036
1270.1223	0.00239	0.00939	0.09111	0.03627
1271.0868	0.00234	0.00951	0.09058	0.03668
1272.0512	0.00304	0.01033	0.092	0.03734
1273.0156	0.00378	0.0116	0.09378	0.03833
1273.98	0.00417	0.01258	0.09446	0.03955
1274.9444	0.00483	0.01339	0.09459	0.04083
1275.9088	0.00538	0.01416	0.09469	0.04192
1276.8732	0.00534	0.01422	0.09432	0.04288
1277.8376	0.00499	0.01394	0.09362	0.04366
1278.802	0.00528	0.01427	0.09378	0.04391
1279.7664	0.00542	0.0143	0.09322	0.04373
1280.7308	0.00376	0.01378	0.09116	0.04338
1281.6952	0.00245	0.01348	0.08985	0.04299
1282.6596	0.00208	0.01324	0.08948	0.04276
1283.624	0.0018	0.01349	0.08932	0.04273
1284.5884	0.0018	0.01359	0.08878	0.04278
1285.5528	0.00145	0.01302	0.08793	0.04295
1286.5172	8.7423E-4	0.01273	0.08712	0.04328
1287.4817	6.2797E-4	0.01237	0.08554	0.04342
1288.4461	1.7043E-4	0.01192	0.08392	0.04314
1289.4105	-7.2917E-4	0.01199	0.08318	0.04279
1290.3749	-0.00137	0.01253	0.08322	0.04246
1291.3393	-0.00183	0.01276	0.08282	0.04199
1292.3037	-0.00249	0.01194	0.0811	0.04168
1293.2681	-0.00281	0.01119	0.0796	0.04164
1294.2325	-0.00325	0.01113	0.07888	0.04158
1295.1969	-0.00374	0.01121	0.07842	0.04141
1296.1613	-0.00358	0.01089	0.07732	0.04119
1297.1257	-0.00392	0.00984	0.07535	0.04085
1298.0901	-0.00467	0.00923	0.07433	0.04031
1299.0545	-0.00456	0.00942	0.074	0.03963
1300.0189	-0.00387	0.00961	0.07353	0.03888
1300.9833	-0.00379	0.0099	0.07306	0.03802
1301.9477	-0.00449	0.00994	0.0718	0.03709
1302.9121	-0.00446	0.00944	0.07055	0.03601
1303.8765	-0.00355	0.00913	0.07029	0.03475
1304.841	-0.00297	0.00919	0.07003	0.03344
1305.8054	-0.00336	0.00908	0.06869	0.03208
1306.7698	-0.00434	0.00861	0.06651	0.03062
1307.7342	-0.00458	0.00848	0.06505	0.02919
1308.6986	-0.00358	0.00906	0.0648	0.02804
1309.663	-0.00299	0.0097	0.06443	0.0273
1310.6274	-0.00329	0.01001	0.06308	0.0267
1311.5918	-0.00345	0.00999	0.0609	0.0259
1312.5562	-0.00396	0.00923	0.05844	0.02466
1313.5206	-0.00486	0.00799	0.05641	0.02313
1314.485	-0.00488	0.00732	0.05526	0.0216
1315.4494	-0.00475	0.00689	0.05382	0.01988
1316.4138	-0.00537	0.00548	0.05108	0.01796
1317.3782	-0.00561	0.00404	0.04904	0.01626
1318.3426	-0.00522	0.00346	0.04811	0.0149
1319.307	-0.00568	0.00273	0.04677	0.01382
1320.2714	-0.00712	0.00211	0.04584	0.01285
1321.2359	-0.00777	0.00209	0.04511	0.01175
1322.2003	-0.00705	0.00181	0.04359	0.01057
1323.1647	-0.00631	0.00101	0.04168	0.00954
1324.1291	-0.00612	2.9083E-4	0.03974	0.0088
1325.0935	-0.00581	7.9868E-4	0.0393	0.00838
1326.0579	-0.00557	0.00199	0.03952	0.00835
1327.0223	-0.00549	0.00244	0.0382	0.00871
1327.9867	-0.00468	0.00295	0.03704	0.00925
1328.9511	-0.00401	0.00365	0.03663	0.00976
1329.9155	-0.00415	0.00399	0.03579	0.0102
1330.8799	-0.00363	0.00468	0.03532	0.01068
1331.8443	-0.00265	0.00542	0.03506	0.0111
1332.8087	-0.00178	0.00573	0.03408	0.01113
1333.7731	-0.00113	0.006	0.03305	0.01085
1334.7375	-0.00131	0.0061	0.03254	0.01038
1335.7019	-0.00146	0.0059	0.03161	0.00965
1336.6663	-0.00155	0.00563	0.03	0.00874
1337.6307	-0.00221	0.00523	0.02855	0.00766
1338.5952	-0.00292	0.00411	0.02649	0.00643
1339.5596	-0.00328	0.00284	0.02442	0.00528
1340.524	-0.00259	0.00296	0.02435	0.00441
1341.4884	-0.00111	0.00375	0.02502	0.0037
1342.4528	2.6295E-4	0.00422	0.02533	0.003
1343.4172	0.0014	0.00421	0.02528	0.00243
1344.3816	0.00131	0.00361	0.02426	0.0018
1345.346	3.4834E-4	0.00321	0.02352	0.0011
1346.3104	4.4237E-4	0.0038	0.02399	6.9583E-4
1347.2748	0.00155	0.00455	0.02396	3.9944E-4
1348.2392	0.00202	0.00447	0.02223	-5.24689E-5
1349.2036	0.00185	0.0046	0.02132	-4.4381E-4
1350.168	0.00306	0.00587	0.02265	-3.5699E-4
1351.1324	0.00518	0.00712	0.02361	7.32264E-5
1352.0968	0.00632	0.00842	0.02333	3.3687E-4
1353.0612	0.00733	0.01016	0.02353	5.2018E-4
1354.0256	0.00853	0.01121	0.02301	7.5365E-4
1354.9901	0.00957	0.01204	0.02187	0.00103
1355.9545	0.01156	0.01351	0.02159	0.0014
1356.9189	0.01394	0.01588	0.02257	0.00174
1357.8833	0.01568	0.01941	0.0243	0.00218
1358.8477	0.01754	0.02259	0.02508	0.00315
1359.8121	0.02018	0.02502	0.02516	0.00486
1360.7765	0.02366	0.02886	0.0272	0.0071
1361.7409	0.02749	0.03438	0.03004	0.00955
1362.7053	0.03189	0.04099	0.03226	0.01213
1363.6697	0.03783	0.04862	0.03598	0.01453
1364.6341	0.04311	0.05507	0.03869	0.01614
1365.5985	0.04586	0.05896	0.03861	0.01653
1366.5629	0.0475	0.06084	0.03846	0.0158
1367.5273	0.04829	0.06039	0.03739	0.01455
1368.4917	0.04815	0.05862	0.03516	0.01297
1369.4561	0.0473	0.05661	0.03301	0.01112
1370.4205	0.04616	0.05464	0.03148	0.00948
1371.3849	0.04637	0.05468	0.03205	0.0084
1372.3494	0.04663	0.05527	0.03194	0.00779
1373.3138	0.04562	0.0541	0.02957	0.00761
1374.2782	0.04588	0.05418	0.02911	0.00766
1375.2426	0.04795	0.05627	0.03077	0.00773
1376.207	0.04934	0.05742	0.03098	0.00795
1377.1714	0.0498	0.05773	0.03021	0.00841
1378.1358	0.05068	0.05844	0.03046	0.00899
1379.1002	0.05107	0.05883	0.03019	0.00957
1380.0646	0.05141	0.05908	0.02908	0.01003
1381.029	0.05272	0.06	0.02885	0.01021
1381.9934	0.0534	0.06123	0.02894	0.00994
1382.9578	0.05408	0.06245	0.02859	0.0093
1383.9222	0.05484	0.06264	0.02747	0.00829
1384.8866	0.05425	0.06148	0.02596	0.00664
1385.851	0.05307	0.05875	0.02316	0.00429
1386.8154	0.05053	0.05353	0.01827	0.0013
1387.7798	0.04734	0.0487	0.01563	-0.00181
1388.7443	0.04518	0.04528	0.01528	-0.00481
1389.7087	0.04286	0.04102	0.01372	-0.00771
1390.6731	0.04043	0.03669	0.01201	-0.01023
1391.6375	0.0383	0.03318	0.01081	-0.0124
1392.6019	0.03623	0.03003	0.00914	-0.01408
1393.5663	0.03437	0.02643	0.00611	-0.01496
1394.5307	0.03329	0.02375	0.004	-0.01527
1395.4951	0.03341	0.02345	0.00494	-0.01548
1396.4595	0.03389	0.02332	0.00578	-0.01564
1397.4239	0.03403	0.02228	0.0052	-0.01566
1398.3883	0.03347	0.02086	0.00398	-0.01579
1399.3527	0.03299	0.02005	0.00354	-0.01596
1400.3171	0.03334	0.0202	0.00448	-0.01606
1401.2815	0.03352	0.02009	0.00481	-0.01624
1402.2459	0.03331	0.02033	0.005	-0.01626
1403.2103	0.03256	0.0204	0.00469	-0.01609
1404.1747	0.03212	0.0193	0.00301	-0.01612
1405.1392	0.03348	0.01958	0.00348	-0.0164
1406.1036	0.03529	0.02146	0.0057	-0.01655
1407.068	0.03639	0.02262	0.00641	-0.01638
1408.0324	0.03665	0.02338	0.00677	-0.01603
1408.9968	0.03623	0.02383	0.00684	-0.01539
1409.9612	0.03662	0.02406	0.00649	-0.0146
1410.9256	0.03748	0.02469	0.00675	-0.014
1411.89	0.03793	0.02498	0.00722	-0.01371
1412.8544	0.03865	0.02544	0.00842	-0.01377
1413.8188	0.03901	0.02606	0.00902	-0.01388
1414.7832	0.03961	0.02626	0.00838	-0.01367
1415.7476	0.04113	0.0266	0.00826	-0.01311
1416.712	0.04189	0.02672	0.00842	-0.01222
1417.6764	0.04228	0.02687	0.00857	-0.01095
1418.6408	0.04287	0.02694	0.00768	-0.0095
1419.6052	0.04401	0.02824	0.00845	-0.00837
1420.5696	0.04668	0.03204	0.01334	-0.00755
1421.534	0.04978	0.03504	0.01676	-0.00676
1422.4985	0.05238	0.03611	0.01696	-0.00597
1423.4629	0.05415	0.03737	0.01685	-0.00498
1424.4273	0.05605	0.03964	0.01835	-0.00386
1425.3917	0.05923	0.04206	0.02077	-0.00275
1426.3561	0.06231	0.04439	0.02216	-0.00165
1427.3205	0.0646	0.0471	0.02338	-6.4272E-4
1428.2849	0.06668	0.04881	0.02421	2.8589E-4
1429.2493	0.06818	0.04977	0.0243	0.00131
1430.2137	0.06933	0.05186	0.02521	0.00254
1431.1781	0.07166	0.05485	0.02725	0.00392
1432.1425	0.07459	0.05777	0.0294	0.00543
1433.1069	0.07665	0.06012	0.03067	0.00713
1434.0713	0.07852	0.06268	0.03214	0.00885
1435.0357	0.07893	0.06418	0.03176	0.01078
1436.0001	0.07747	0.06379	0.02846	0.01305
1436.9645	0.07672	0.0653	0.02926	0.01508
1437.9289	0.07617	0.06763	0.03304	0.01655
1438.8934	0.07534	0.06762	0.03367	0.01748
1439.8578	0.07497	0.06697	0.03379	0.01767
1440.8222	0.07381	0.06589	0.03392	0.01725
1441.7866	0.07118	0.06376	0.0323	0.01649
1442.751	0.06775	0.06164	0.03072	0.01542
1443.7154	0.06494	0.05989	0.02985	0.01432
1444.6798	0.0625	0.05848	0.0294	0.01372
1445.6442	0.05897	0.05702	0.02859	0.01381
1446.6086	0.05515	0.05474	0.02618	0.01431
1447.573	0.05271	0.05252	0.02395	0.01488
1448.5374	0.05195	0.05221	0.02474	0.01541
1449.5018	0.05213	0.05313	0.02708	0.01604
1450.4662	0.05199	0.0529	0.02717	0.01688
1451.4306	0.05117	0.05169	0.02562	0.01791
1452.395	0.05081	0.05105	0.02542	0.01902
1453.3594	0.0514	0.05142	0.02659	0.0202
1454.3238	0.05097	0.05185	0.02642	0.02145
1455.2882	0.04839	0.05028	0.0227	0.0226
1456.2527	0.04632	0.04782	0.01957	0.0234
1457.2171	0.04587	0.04744	0.02102	0.02366
1458.1815	0.04454	0.04742	0.022	0.0234
1459.1459	0.04296	0.0466	0.02166	0.02285
1460.1103	0.0419	0.046	0.02227	0.02251
1461.0747	0.04098	0.04591	0.0224	0.02286
1462.0391	0.04071	0.04648	0.02217	0.02385
1463.0035	0.04102	0.04822	0.02275	0.02546
1463.9679	0.04254	0.05133	0.02478	0.02774
1464.9323	0.04522	0.05446	0.02734	0.03045
1465.8967	0.04797	0.05722	0.02897	0.03307
1466.8611	0.05021	0.05957	0.02993	0.03497
1467.8255	0.0513	0.0605	0.03052	0.03557
1468.7899	0.051	0.05932	0.03008	0.03469
1469.7543	0.04922	0.05538	0.02771	0.0328
1470.7187	0.04543	0.0495	0.02397	0.03008
1471.6831	0.04042	0.0432	0.01996	0.02623
1472.6476	0.0352	0.03647	0.01557	0.02148
1473.612	0.02902	0.02943	0.01204	0.01664
1474.5764	0.02278	0.02328	0.0096	0.01258
1475.5408	0.01812	0.01788	0.00624	0.00934
1476.5052	0.015	0.01311	0.00354	0.00654
1477.4696	0.01284	0.01003	0.00331	0.00429
1478.434	0.01054	0.00747	0.00262	0.00284
1479.3984	0.00882	0.00472	9.9298E-4	0.00201
1480.3628	0.00735	0.00291	7.7474E-4	0.00141
1481.3272	0.00501	0.00174	8.1314E-4	8.4633E-4
1482.2916	0.0033	4.6896E-4	3.1767E-4	3.1876E-4
1483.256	0.00151	0	0	0
1484.2204	0	6.0697E-4	9.0338E-4	6.42115E-5
1485.1848	5.4131E-4	0.00151	0.0016	5.1171E-4
1486.1492	0.00158	0.0017	0.00118	0.00131
1487.1136	0.00196	0.00257	0.00166	0.00233
1488.078	0.00267	0.00369	0.00283	0.00325
1489.0424	0.00292	0.00427	0.00364	0.00401
1490.0069	0.003	0.00529	0.00435	0.0047
1490.9713	0.00403	0.00736	0.00578	0.00544
1491.9357	0.00584	0.01041	0.00887	0.00618
1492.9001	0.00745	0.01253	0.0116	0.00692
1493.8645	0.00872	0.01392	0.01288	0.00793
1494.8289	0.01054	0.01678	0.01439	0.00944
1495.7933	0.01235	0.01892	0.01673	0.01135
1496.7577	0.01365	0.0209	0.01859	0.0132
1497.7221	0.01477	0.02281	0.0203	0.01482
1498.6865	0.016	0.02469	0.02215	0.01641
1499.6509	0.01745	0.02666	0.02429	0.01796
1500.6153	0.0192	0.02909	0.02663	0.01953
1501.5797	0.02115	0.032	0.02902	0.02138
1502.5441	0.02329	0.03519	0.03154	0.02361
1503.5085	0.02575	0.03864	0.03429	0.0261
1504.4729	0.02813	0.04205	0.03689	0.02868
1505.4373	0.03009	0.04513	0.03915	0.03134
1506.4018	0.03191	0.048	0.04118	0.03397
1507.3662	0.03377	0.05067	0.04293	0.03618
1508.3306	0.03582	0.05327	0.04468	0.03814
1509.295	0.03829	0.05623	0.04693	0.04021
1510.2594	0.0411	0.05974	0.04968	0.04261
1511.2238	0.04406	0.06357	0.05268	0.04558
1512.1882	0.04726	0.06764	0.05586	0.04894
1513.1526	0.05069	0.07205	0.05932	0.05254
1514.117	0.05399	0.07669	0.06293	0.05643
1515.0814	0.05719	0.08139	0.06651	0.06066
1516.0458	0.06066	0.08632	0.07003	0.0651
1517.0102	0.06441	0.0915	0.07336	0.06961
1517.9746	0.06856	0.0971	0.07695	0.07462
1518.939	0.07322	0.10344	0.08139	0.08009
1519.9034	0.07813	0.11027	0.08636	0.08568
1520.8678	0.08332	0.11736	0.09146	0.09142
1521.8322	0.08894	0.1249	0.09686	0.09728
1522.7966	0.09503	0.13305	0.10269	0.10329
1523.7611	0.10137	0.14172	0.10883	0.10932
1524.7255	0.1079	0.15082	0.11505	0.11524
1525.6899	0.11484	0.16036	0.12122	0.12139
1526.6543	0.12235	0.17033	0.12735	0.12804
1527.6187	0.13043	0.18084	0.1339	0.13505
1528.5831	0.13874	0.19192	0.14105	0.14232
1529.5475	0.14713	0.2033	0.14837	0.15008
1530.5119	0.15579	0.21498	0.15582	0.15853
1531.4763	0.16474	0.22694	0.16368	0.16744
1532.4407	0.17375	0.23881	0.17164	0.17636
1533.4051	0.18225	0.25025	0.17928	0.18506
1534.3695	0.19024	0.26149	0.18686	0.19382
1535.3339	0.19829	0.27273	0.19474	0.2028
1536.2983	0.20624	0.28356	0.20271	0.21156
1537.2627	0.21376	0.29364	0.21058	0.2198
1538.2271	0.22081	0.30278	0.2182	0.2277
1539.1915	0.22725	0.3106	0.2252	0.23518
1540.156	0.23263	0.31665	0.23102	0.24169
1541.1204	0.23644	0.3205	0.23508	0.24672
1542.0848	0.23871	0.3223	0.23766	0.25028
1543.0492	0.23978	0.32274	0.23953	0.25276
1544.0136	0.24019	0.32246	0.24118	0.2544
1544.978	0.24023	0.32158	0.24267	0.25525
1545.9424	0.23954	0.31977	0.24368	0.25561
1546.9068	0.238	0.31708	0.24413	0.25598
1547.8712	0.23586	0.31372	0.24431	0.2562
1548.8356	0.233	0.30967	0.24423	0.25596
1549.8	0.22918	0.30474	0.24316	0.25545
1550.7644	0.22448	0.29892	0.24099	0.25457
1551.7288	0.21937	0.29272	0.23883	0.25316
1552.6932	0.21439	0.28684	0.23725	0.25141
1553.6576	0.20979	0.28148	0.23596	0.24934
1554.622	0.20544	0.27633	0.23468	0.24704
1555.5864	0.20111	0.27126	0.23327	0.24485
1556.5509	0.1968	0.2663	0.23188	0.24278
1557.5153	0.19257	0.26122	0.23041	0.2405
1558.4797	0.18836	0.25588	0.22864	0.2381
1559.4441	0.18409	0.25026	0.22637	0.23579
1560.4085	0.17961	0.24414	0.22344	0.23309
1561.3729	0.17484	0.23756	0.22	0.22981
1562.3373	0.17018	0.23106	0.21642	0.22655
1563.3017	0.16579	0.22493	0.21291	0.22349
1564.2661	0.16132	0.21901	0.20937	0.22012
1565.2305	0.15677	0.21329	0.20587	0.21644
1566.1949	0.15231	0.20767	0.20251	0.21286
1567.1593	0.14779	0.20178	0.19891	0.20939
1568.1237	0.14288	0.19564	0.19505	0.20614
1569.0881	0.13766	0.18942	0.19117	0.20301
1570.0525	0.13224	0.18288	0.18707	0.19947
1571.0169	0.12696	0.17638	0.1832	0.19572
1571.9813	0.12226	0.17071	0.18042	0.19232
1572.9457	0.11785	0.16543	0.17817	0.18878
1573.9102	0.11336	0.15978	0.17567	0.18466
1574.8746	0.10898	0.15377	0.17297	0.18048
1575.839	0.1048	0.1475	0.17013	0.17655
1576.8034	0.10071	0.14099	0.16716	0.17272
1577.7678	0.09658	0.13416	0.16385	0.16937
1578.7322	0.09243	0.12696	0.16016	0.16663
1579.6966	0.08856	0.11978	0.15669	0.16393
1580.661	0.08544	0.1135	0.15427	0.1614
1581.6254	0.0831	0.10837	0.15289	0.15956
1582.5898	0.08121	0.10385	0.15194	0.15813
1583.5542	0.07979	0.09975	0.15136	0.15687
1584.5186	0.07867	0.09625	0.1512	0.15603
1585.483	0.07778	0.09346	0.15153	0.15563
1586.4474	0.07751	0.09152	0.15266	0.1555
1587.4118	0.07773	0.09013	0.15417	0.15591
1588.3762	0.07807	0.08904	0.1558	0.15707
1589.3406	0.07892	0.08855	0.15797	0.15869
1590.3051	0.0806	0.08882	0.16067	0.16047
1591.2695	0.0828	0.08964	0.16361	0.16272
1592.2339	0.08538	0.09097	0.16673	0.16562
1593.1983	0.08837	0.09282	0.17011	0.16865
1594.1627	0.09135	0.095	0.17361	0.17168
1595.1271	0.09431	0.09758	0.17745	0.17504
1596.0915	0.09779	0.10063	0.18179	0.17885
1597.0559	0.10169	0.10397	0.18629	0.18302
1598.0203	0.10559	0.10738	0.19078	0.18758
1598.9847	0.10969	0.11098	0.19534	0.19243
1599.9491	0.11413	0.11501	0.20032	0.19739
1600.9135	0.11881	0.11946	0.20588	0.20276
1601.8779	0.12391	0.12436	0.21189	0.20851
1602.8423	0.12924	0.12967	0.21815	0.21422
1603.8067	0.13418	0.13518	0.22442	0.21997
1604.7711	0.13869	0.14081	0.23065	0.22604
1605.7355	0.14315	0.1466	0.23692	0.23244
1606.6999	0.14767	0.15247	0.24309	0.23902
1607.6644	0.15217	0.1583	0.24918	0.24576
1608.6288	0.1569	0.16423	0.25548	0.25286
1609.5932	0.162	0.17039	0.26231	0.26044
1610.5576	0.16738	0.17651	0.26931	0.26848
1611.522	0.17319	0.18293	0.27655	0.27677
1612.4864	0.17945	0.19037	0.28481	0.28522
1613.4508	0.18566	0.19836	0.29366	0.29374
1614.4152	0.19128	0.20612	0.30226	0.30219
1615.3796	0.1964	0.21365	0.31056	0.31077
1616.344	0.2014	0.22083	0.31856	0.31932
1617.3084	0.20649	0.22757	0.32625	0.32786
1618.2728	0.21178	0.23409	0.33391	0.33677
1619.2372	0.21746	0.24057	0.34187	0.34579
1620.2016	0.2237	0.24718	0.34999	0.35474
1621.166	0.23077	0.25456	0.35866	0.36394
1622.1304	0.23893	0.26326	0.36868	0.37337
1623.0948	0.24765	0.27268	0.37934	0.38308
1624.0593	0.25648	0.28236	0.38977	0.39348
1625.0237	0.26575	0.29246	0.40008	0.4046
1625.9881	0.27591	0.30306	0.41048	0.41611
1626.9525	0.2873	0.31451	0.42142	0.42835
1627.9169	0.29966	0.327	0.4331	0.4413
1628.8813	0.31278	0.3405	0.44553	0.45439
1629.8457	0.32709	0.35534	0.45886	0.46822
1630.8101	0.34279	0.37191	0.47331	0.4833
1631.7745	0.35988	0.39051	0.48934	0.49936
1632.7389	0.37809	0.41083	0.50656	0.51623
1633.7033	0.39744	0.43244	0.52422	0.53393
1634.6677	0.41854	0.4553	0.54223	0.55272
1635.6321	0.44191	0.47987	0.56115	0.5729
1636.5965	0.46798	0.50679	0.58165	0.59454
1637.5609	0.49681	0.53617	0.60374	0.61783
1638.5253	0.52881	0.56848	0.62779	0.64366
1639.4897	0.56518	0.60466	0.65495	0.67302
1640.4541	0.60608	0.64509	0.68576	0.70561
1641.4186	0.6514	0.68974	0.72062	0.74063
1642.383	0.70091	0.73776	0.7592	0.77767
1643.3474	0.75339	0.78751	0.80036	0.81623
1644.3118	0.807	0.83736	0.84309	0.85583
1645.2762	0.85924	0.8851	0.88561	0.89456
1646.2406	0.90708	0.92771	0.92492	0.92965
1647.205	0.94734	0.96224	0.95793	0.95967
1648.1694	0.97768	0.98692	0.98283	0.98322
1649.1338	0.99597	1	0.99773	0.9975
1650.0982	1	0.99952	1	1
1651.0626	0.9895	0.98538	0.98898	0.99011
1652.027	0.96569	0.95897	0.96586	0.96882
1652.9914	0.93026	0.92237	0.93271	0.93787
1653.9558	0.88591	0.87841	0.89273	0.89992
1654.9202	0.83602	0.82996	0.84888	0.85767
1655.8846	0.78407	0.77948	0.80385	0.81371
1656.849	0.73342	0.72951	0.76074	0.77109
1657.8135	0.687	0.68263	0.72248	0.73161
1658.7779	0.64611	0.63979	0.68999	0.69521
1659.7423	0.61078	0.60037	0.6621	0.66201
1660.7067	0.58115	0.56421	0.63788	0.63255
1661.6711	0.55691	0.53165	0.61712	0.60656
1662.6355	0.53735	0.50261	0.59941	0.58331
1663.5999	0.52187	0.47693	0.58437	0.56288
1664.5643	0.50988	0.45448	0.57149	0.54541
1665.5287	0.5011	0.43498	0.5607	0.53017
1666.4931	0.49525	0.41814	0.55198	0.51635
1667.4575	0.49174	0.40386	0.545	0.50327
1668.4219	0.4902	0.3917	0.53945	0.49052
1669.3863	0.49029	0.38076	0.53439	0.47839
1670.3507	0.49149	0.37077	0.52919	0.46747
1671.3151	0.49323	0.3619	0.52405	0.45741
1672.2795	0.495	0.35369	0.5188	0.44753
1673.2439	0.49627	0.34575	0.51295	0.43812
1674.2083	0.49666	0.33808	0.50655	0.42949
1675.1728	0.49608	0.33059	0.49995	0.42117
1676.1372	0.49435	0.32316	0.49312	0.41253
1677.1016	0.49158	0.31575	0.48614	0.40345
1678.066	0.48836	0.30839	0.47934	0.39442
1679.0304	0.48479	0.30098	0.47254	0.38596
1679.9948	0.48084	0.29392	0.46608	0.37816
1680.9592	0.47674	0.28766	0.46086	0.37042
1681.9236	0.472	0.2815	0.45617	0.36208
1682.888	0.46572	0.27442	0.45038	0.35333
1683.8524	0.45792	0.26623	0.44313	0.34451
1684.8168	0.44888	0.25714	0.43478	0.33546
1685.7812	0.43858	0.2474	0.42555	0.32598
1686.7456	0.42721	0.23718	0.41552	0.31627
1687.71	0.4153	0.22677	0.40495	0.30702
1688.6744	0.4036	0.21673	0.39463	0.2984
1689.6388	0.39231	0.20755	0.38522	0.29015
1690.6032	0.38142	0.19947	0.37692	0.2824
1691.5677	0.37105	0.19239	0.36943	0.27473
1692.5321	0.36061	0.18557	0.3619	0.26685
1693.4965	0.34974	0.17835	0.35374	0.25918
1694.4609	0.33855	0.17082	0.3451	0.25178
1695.4253	0.32727	0.16355	0.33651	0.24445
1696.3897	0.31642	0.15681	0.3283	0.23706
1697.3541	0.30599	0.15015	0.32034	0.22997
1698.3185	0.29548	0.14317	0.3122	0.22352
1699.2829	0.28479	0.13583	0.3034	0.21744
1700.2473	0.27434	0.12844	0.29418	0.21143
1701.2117	0.26428	0.12136	0.2853	0.20512
1702.1761	0.25376	0.11423	0.27636	0.19865
1703.1405	0.24252	0.10678	0.26694	0.19254
1704.1049	0.2313	0.09951	0.25764	0.18675
1705.0693	0.22054	0.09286	0.24894	0.1811
1706.0337	0.21046	0.08687	0.24099	0.17544
1706.9981	0.20078	0.08097	0.23336	0.17013
1707.9625	0.19118	0.075	0.22559	0.16582
1708.927	0.18197	0.06931	0.21794	0.1621
1709.8914	0.17326	0.06369	0.21036	0.15856
1710.8558	0.16459	0.05805	0.20275	0.15572
1711.8202	0.15548	0.05257	0.19504	0.15352
1712.7846	0.14616	0.04762	0.18775	0.1513
1713.749	0.13718	0.04363	0.18151	0.14886
1714.7134	0.12827	0.04014	0.17559	0.14596
1715.6778	0.1192	0.03663	0.16938	0.14231
1716.6422	0.11033	0.03319	0.16332	0.13851
1717.6066	0.10176	0.02998	0.15769	0.13509
1718.571	0.09354	0.02686	0.15222	0.13152
1719.5354	0.08599	0.02354	0.14646	0.12756
1720.4998	0.0789	0.02015	0.14054	0.12369
1721.4642	0.07183	0.01693	0.13489	0.11977
1722.4286	0.06527	0.01426	0.13008	0.11571
1723.393	0.05968	0.01256	0.12632	0.11174
1724.3574	0.05448	0.01127	0.1227	0.10755
1725.3219	0.04926	0.00991	0.11866	0.10321
1726.2863	0.04409	0.00859	0.11457	0.09959
1727.2507	0.03899	0.00727	0.1107	0.09656
1728.2151	0.03408	0.00581	0.10673	0.09305
1729.1795	0.0295	0.00436	0.1026	0.08917
1730.1439	0.02541	0.00339	0.09915	0.0856
1731.1083	0.02189	0.00303	0.0968	0.08234
1732.0727	0.01888	0.00284	0.0951	0.07934
1733.0371	0.01644	0.00265	0.09344	0.07655
1734.0015	0.0145	0.00242	0.0915	0.07376
1734.9659	0.01299	0.00211	0.08939	0.07076
1735.9303	0.01174	0.00173	0.08719	0.06788
1736.8947	0.01044	0.00114	0.08485	0.06547
1737.8591	0.00916	3.6768E-4	0.08231	0.06314
1738.8235	0.00812	-2.3165E-4	0.07972	0.06093
1739.7879	0.00722	-4.6193E-4	0.0773	0.05893
1740.7523	0.00632	-5.5203E-4	0.07493	0.05682
1741.7168	0.00529	-9.3963E-4	0.07226	0.05497
1742.6812	0.00439	-0.00162	0.06916	0.05382
1743.6456	0.00371	-0.00225	0.06588	0.05311
1744.61	0.00298	-0.00269	0.06287	0.05248
1745.5744	0.00206	-0.00305	0.06011	0.05206
1746.5388	0.00107	-0.00346	0.05733	0.05209
1747.5032	2.3072E-4	-0.00377	0.05472	0.05222
1748.4676	-3.3205E-4	-0.00384	0.05255	0.05195
1749.432	-6.4643E-4	-0.00382	0.05075	0.05109
1750.3964	-6.6893E-4	-0.00383	0.0493	0.05023
1751.3608	-6.8668E-4	-0.0039	0.04816	0.04974
1752.3252	-8.7561E-4	-0.00397	0.04706	0.04906
1753.2896	-0.0011	-0.00388	0.04591	0.0482
1754.254	-0.00159	-0.0037	0.04463	0.04729
1755.2184	-0.00229	-0.0036	0.04321	0.04584
1756.1828	-0.00279	-0.00349	0.04163	0.04403
1757.1472	-0.00302	-0.00334	0.03993	0.04229
1758.1116	-0.00302	-0.00311	0.03844	0.0407
1759.0761	-0.00252	-0.00274	0.03732	0.03951
1760.0405	-0.00177	-0.00247	0.03636	0.03884
1761.0049	-0.00155	-0.00253	0.03528	0.03827
1761.9693	-0.00167	-0.00238	0.0341	0.03731
1762.9337	-0.00116	-0.00195	0.03356	0.03612
1763.8981	-0.00162	-0.00289	0.03233	0.03492
1764.8625	-0.00323	-0.00328	0.03165	0.03361
1765.8269	-0.00289	-0.00151	0.03318	0.03255
1766.7913	-0.00229	-2.7738E-4	0.03359	0.03177
1767.7557	-0.00416	-0.00141	0.02999	0.03073
1768.7201	-0.00434	-0.00164	0.02817	0.02915
1769.6845	-0.00264	1.7858E-4	0.02986	0.0271
1770.6489	-0.00202	0.00151	0.02989	0.02492
1771.6133	-7.7017E-4	0.00286	0.02984	0.02286
1772.5777	0.00143	0.00427	0.03107	0.02093
1773.5421	0.00138	0.00291	0.02895	0.0195
1774.5065	-8.63768E-5	8.2778E-4	0.02557	0.01895
1775.471	5.2273E-4	0.00109	0.02516	0.01908
1776.4354	0.0011	0.00135	0.02451	0.01954
1777.3998	-4.2943E-4	9.4177E-4	0.02263	0.01956
1778.3642	-7.3738E-4	0.00115	0.02201	0.01892
1779.3286	8.98E-4	0.00154	0.02193	0.01817
1780.293	5.9607E-4	0.00173	0.02086	0.01749
1781.2574	-0.0016	0.00108	0.01852	0.0172
1782.2218	-0.00183	1.7279E-4	0.01651	0.01722
1783.1862	-0.00112	-4.1463E-4	0.01545	0.01737
1784.1506	-0.00183	-0.00135	0.01401	0.01768
1785.115	-0.00257	-0.00158	0.01321	0.01753
1786.0794	-0.00209	-6.1995E-4	0.01354	0.01694
1787.0438	-9.5515E-4	0.00118	0.01487	0.01625
1788.0082	-5.9569E-4	0.0024	0.01609	0.01543
1788.9726	5.896E-4	0.00213	0.01461	0.01472
1789.937	0.00291	0.00283	0.01341	0.01401
1790.9014	0.00246	0.00408	0.01428	0.01323
1791.8658	0.00129	0.00443	0.01461	0.01253
1792.8303	0.00276	0.00411	0.01412	0.01184
1793.7947	0.00347	0.00292	0.01249	0.0108
1794.7591	0.00223	0.0022	0.0107	0.00931
1795.7235	0.00192	0.00189	0.00939	0.00826
1796.6879	0.00317	0.00214	0.00874	0.00806
1797.6523	0.00402	0.00348	0.00929	0.0081
1798.6167	0.00451	0.00411	0.00886	0.00841
1799.5811	0.00544	0.00415	0.00801	0.00887
1800.5455	0.00587	0.00417	0.00746	0.00891
1801.5099	0.00477	0.0035	0.00615	0.00858
1802.4743	0.00265	0.00269	0.00516	0.00798
1803.4387	0.00122	0.00273	0.00508	0.00674
1804.4031	0.00118	0.00361	0.00528	0.00491
1805.3675	0.00201	0.0035	0.00395	0.00332
1806.3319	0.00318	0.00305	0.00279	0.00211
1807.2963	0.00279	0.00307	0.00365	9.4515E-4
1808.2607	0.00131	0.00204	0.00341	2.9856E-4
1809.2252	0	0	0	0
1810.1896	-0.00123	-0.00211	-0.00439	-2.032E-4
1811.154	-3.8881E-4	-0.00213	-0.0045	-4.5456E-6
1812.1184	4.7363E-4	-1.7479E-4	-0.00125	8.59262E-5
1813.0828	-1.5431E-4	2.1127E-4	-7.5315E-4	-8.3413E-4
1814.0472	9.3388E-4	-9.7139E-4	-0.00262	-0.00226
1815.0116	9.735E-4	-0.00193	-0.00444	-0.00328
1815.976	-0.00229	-0.00358	-0.00724	-0.00409
1816.9404	-0.00335	-0.00488	-0.00943	-0.00501
1817.9048	-8.7386E-4	-0.0036	-0.00765	-0.00545
1818.8692	1.4874E-4	-0.00229	-0.00487	-0.00543
1819.8336	-6.3494E-4	-0.00239	-0.00456	-0.00529
1820.798	-0.00114	-0.00238	-0.00543	-0.00503
1821.7624	-0.00165	-0.00234	-0.00648	-0.00528
1822.7268	-0.00179	-0.00221	-0.00648	-0.00631
1823.6912	-0.00145	-0.00175	-0.00583	-0.00753
1824.6556	-0.00154	-0.00153	-0.00615	-0.00836
1825.62	-0.00245	-0.00212	-0.00653	-0.00875
1826.5845	-0.00341	-0.00237	-0.00671	-0.0092
1827.5489	-0.00415	-0.00181	-0.00717	-0.00985
1828.5133	-0.00333	-9.7564E-4	-0.00645	-0.01032
1829.4777	-1.5622E-4	6.6602E-4	-0.00469	-0.01091
1830.4421	3.5883E-4	7.4017E-4	-0.00532	-0.01194
1831.4065	-0.00189	-8.7001E-4	-0.0082	-0.01301
1832.3709	-0.00259	-3.3952E-4	-0.0094	-0.01412
1833.3353	-0.00208	0.00114	-0.00855	-0.01496
1834.2997	-0.00119	0.00115	-0.00896	-0.01456
1835.2641	-0.00116	7.8522E-4	-0.01046	-0.0134
1836.2285	-0.00158	3.4226E-4	-0.01005	-0.01326
1837.1929	-0.00167	-0.00112	-0.00962	-0.01457
1838.1573	-0.00307	-0.00264	-0.011	-0.01619
1839.1217	-0.00373	-0.00176	-0.01092	-0.0179
1840.0861	-0.00149	0.00107	-0.00854	-0.01999
1841.0505	-7.11231E-5	0.00163	-0.00826	-0.02188
1842.0149	-6.0988E-4	1.8543E-4	-0.01061	-0.02308
1842.9794	2.5296E-4	0.00123	-0.01066	-0.02285
1843.9438	0.00154	0.00324	-0.00938	-0.02137
1844.9082	0.00236	0.00326	-0.00999	-0.0204
1845.8726	0.00223	0.00257	-0.01046	-0.01974
1846.837	9.5728E-4	0.00248	-0.00966	-0.01834
1847.8014	0.00214	0.00236	-0.00902	-0.01651
1848.7658	0.00381	0.00253	-0.0085	-0.01493
1849.7302	0.00361	0.00363	-0.00847	-0.01432
1850.6946	0.00293	0.00386	-0.00883	-0.01453
1851.659	0.0024	0.00335	-0.00815	-0.01484
1852.6234	0.00353	0.0025	-0.00924	-0.01546
1853.5878	0.00362	9.5678E-4	-0.01294	-0.0171
1854.5522	0.00288	0.0014	-0.01437	-0.01956
1855.5166	0.00412	0.00297	-0.01349	-0.02136
1856.481	0.00409	0.00272	-0.01361	-0.0218
1857.4454	0.00194	0.00139	-0.01433	-0.02167
1858.4098	-1.4624E-4	0.00129	-0.01438	-0.02242
1859.3742	-2.1037E-4	0.00337	-0.01377	-0.0241
1860.3387	0.00111	0.00518	-0.01277	-0.02552
1861.3031	0.00129	0.00464	-0.01435	-0.02708
1862.2675	0.00283	0.00353	-0.01726	-0.02912
1863.2319	0.00539	0.00379	-0.0164	-0.03059
1864.1963	0.00426	0.00427	-0.01519	-0.03056
1865.1607	0.00167	0.00455	-0.01541	-0.02934
1866.1251	5.8613E-4	0.00492	-0.01609	-0.02804
1867.0895	9.0442E-4	0.00515	-0.01783	-0.02702
1868.0539	0.00279	0.00499	-0.017	-0.02678
1869.0183	0.00103	0.00319	-0.01631	-0.02721
1869.9827	-0.00291	0.00192	-0.01679	-0.02802
1870.9471	-0.00101	0.0036	-0.01413	-0.02976
1871.9115	-3.7893E-4	0.00452	-0.01327	-0.03143
1872.8759	-0.00364	0.00332	-0.01568	-0.03205
1873.8403	-0.00371	0.00276	-0.01636	-0.03198
1874.8047	-0.00388	0.00334	-0.01558	-0.0318
1875.7691	-0.00375	0.00342	-0.01482	-0.03192
1876.7336	-0.00142	0.00285	-0.01402	-0.03188
1877.698	0.00163	0.00372	-0.01308	-0.03208
1878.6624	0.00524	0.0052	-0.01362	-0.0329
1879.6268	0.00399	0.00428	-0.0163	-0.03333
1880.5912	0.0018	0.00219	-0.01746	-0.03284
1881.5556	0.0038	9.1669E-4	-0.01687	-0.03205
1882.52	0.00407	6.089E-4	-0.01649	-0.03226
1883.4844	0.00364	0.0018	-0.0167	-0.03364
1884.4488	0.00291	0.00255	-0.01862	-0.03508
1885.4132	2.0491E-4	0.00144	-0.01949	-0.03672
1886.3776	5.3078E-4	6.4341E-4	-0.01929	-0.03923
1887.342	0.0032	0.00125	-0.02078	-0.04211
1888.3064	0.00257	0.00184	-0.0211	-0.04396
1889.2708	-6.8591E-4	0.00174	-0.01908	-0.04407
1890.2352	-4.6785E-4	0.00295	-0.01567	-0.04268
1891.1996	0.00305	0.00507	-0.01261	-0.04086
1892.164	0.00399	0.00446	-0.01314	-0.03974
1893.1285	0.00275	0.00175	-0.01571	-0.03875
1894.0929	0.00225	0.00149	-0.01535	-0.03788
1895.0573	0.00258	0.00331	-0.0128	-0.03879
1896.0217	0.00115	0.00308	-0.01372	-0.04104
1896.9861	-0.00269	0.00156	-0.01787	-0.04274
1897.9505	-0.00253	0.00197	-0.01868	-0.04402
1898.9149	-4.694E-4	0.00356	-0.01659	-0.04555
1899.8793	-8.16E-4	0.00429	-0.01581	-0.04605
1900.8437	0.00255	0.00457	-0.0149	-0.04501
1901.8081	0.00288	0.00338	-0.01578	-0.04377
1902.7725	-0.00311	0.00111	-0.01931	-0.04274
1903.7369	-0.00388	0.00123	-0.01833	-0.0416
1904.7013	-0.00351	0.00126	-0.01661	-0.04029
1905.6657	-0.00411	0.00116	-0.01933	-0.03926
1906.6301	-6.6042E-4	0.00374	-0.0194	-0.0387
1907.5945	-8.2512E-4	0.00348	-0.01787	-0.03817
1908.5589	-0.00361	2.6588E-4	-0.01926	-0.0381
1909.5233	-7.4752E-4	0.00109	-0.01892	-0.03874
1910.4878	0.00347	0.00472	-0.01741	-0.04021
1911.4522	0.00492	0.00528	-0.0182	-0.04312
1912.4166	0.00368	0.00272	-0.01765	-0.04659
1913.381	6.2004E-4	0.00274	-0.015	-0.04847
1914.3454	0.00162	0.00523	-0.01426	-0.04881
1915.3098	0.00402	0.00344	-0.01799	-0.0497
1916.2742	0.00346	5.1376E-4	-0.02054	-0.04987
1917.2386	0.00586	0.00243	-0.01686	-0.04812
1918.203	0.00778	0.00413	-0.01581	-0.04706
1919.1674	0.0031	0.00416	-0.01769	-0.04693
1920.1318	-0.00161	0.0043	-0.0167	-0.04665
1921.0962	-8.778E-4	0.00253	-0.01715	-0.04635
1922.0606	1.9614E-4	0.00143	-0.01806	-0.0448
1923.025	-0.00215	0.00218	-0.01824	-0.04279
1923.9894	-0.0016	0.00296	-0.01782	-0.04262
1924.9538	5.7668E-4	0.00327	-0.01649	-0.04309
1925.9182	-0.00126	0.00235	-0.01843	-0.042
1926.8827	-0.00114	0.00227	-0.01887	-0.04006
1927.8471	0.00107	0.00246	-0.01665	-0.03835
1928.8115	0.00217	0.0022	-0.01755	-0.03667
1929.7759	0.00631	0.00512	-0.01588	-0.03573
1930.7403	0.00733	0.00663	-0.01181	-0.03597
1931.7047	0.00503	0.00495	-0.01017	-0.03699
1932.6691	0.00764	0.00552	-0.00976	-0.04009
1933.6335	0.00545	0.00391	-0.0134	-0.04577
1934.5979	0.00227	0.00231	-0.01532	-0.05141
1935.5623	0.00723	0.00587	-0.0093	-0.05429
1936.5267	0.00763	0.00767	-0.00291	-0.05361
1937.4911	0.00399	0.00581	-0.00259	-0.05142
1938.4555	1.5876E-4	0.00106	-0.00873	-0.04995
1939.4199	-0.00359	-6.4986E-4	-0.01217	-0.04889
1940.3843	-8.1816E-4	0.00505	-0.00933	-0.04805
1941.3487	0.00407	0.0077	-0.00737	-0.04808
1942.3131	0.01156	0.00663	-0.00447	-0.05051
1943.2775	0.01704	0.00643	-0.00278	-0.05583
1944.242	0.00812	0.00568	-0.00656	-0.05982
1945.2064	-0.00113	0.00534	-0.00855	-0.05987
1946.1708	9.676E-4	0.00677	-0.00346	-0.05814
1947.1352	-4.0883E-4	0.00893	-4.2785E-4	-0.05604
1948.0996	-0.00324	0.01018	-0.00171	-0.05391
1949.064	0.00459	0.01052	-7.559E-4	-0.05098
1950.0284	0.01026	0.00991	-6.97781E-5	-0.04592
1950.9928	0.00513	0.00798	-0.00262	-0.04056
1951.9572	0.00386	0.00905	-0.00555	-0.03743
1952.9216	0.00805	0.01246	-0.00442	-0.03548
1953.886	0.00552	0.01247	0.00278	-0.03279
1954.8504	0.00574	0.01087	0.01102	-0.02945
1955.8148	0.01387	0.00999	0.01563	-0.02719
1956.7792	0.01471	0.01045	0.01876	-0.02738
1957.7436	0.01422	0.01308	0.02232	-0.02865
1958.708	0.01897	0.01415	0.02302	-0.03043
1959.6724	0.01942	0.01427	0.02271	-0.03394
1960.6369	0.01796	0.01389	0.02139	-0.03681
1961.6013	0.01569	0.01076	0.0182	-0.03523
1962.5657	0.01242	0.01224	0.02277	-0.03021
1963.5301	0.00835	0.01695	0.02755	-0.02355
1964.4945	0.00518	0.01839	0.02438	-0.01375
1965.4589	0.01188	0.02099	0.02468	-0.004
1966.4233	0.0178	0.02246	0.02659	0.00149
1967.3877	0.01797	0.02055	0.02856	0.0037
1968.3521	0.01998	0.01968	0.03194	-0.00197
1969.3165	0.0152	0.02045	0.03057	-0.01681
1970.2809	0.01181	0.0214	0.03269	-0.03076
1971.2453	0.01564	0.02019	0.03945	-0.0381
1972.2097	0.01111	0.01967	0.0392	-0.03842
1973.1741	0.00811	0.0218	0.03839	-0.03261
1974.1385	0.01898	0.0239	0.04641	-0.02425
1975.1029	0.02494	0.02496	0.05285	-0.01577
1976.0673	0.01556	0.02311	0.048	-0.00729
1977.0317	0.00784	0.02256	0.04178	-9.7798E-4
1977.9962	0.01029	0.02462	0.04178	-0.00144
1978.9606	0.01749	0.02306	0.04161	-0.00711
1979.925	0.02303	0.0214	0.03725	-0.01297
1980.8894	0.01936	0.02185	0.03217	-0.01647
1981.8538	0.01663	0.02015	0.02822	-0.01562
1982.8182	0.02082	0.01732	0.02273	-0.01329
1983.7826	0.01832	0.01577	0.01803	-0.01308
1984.747	0.01335	0.01644	0.01677	-0.01502
1985.7114	0.01316	0.01866	0.01712	-0.01929
1986.6758	0.01038	0.01828	0.0169	-0.02486
1987.6402	0.01345	0.01785	0.01624	-0.03077
1988.6046	0.02791	0.02022	0.01904	-0.03467
1989.569	0.0321	0.0195	0.01895	-0.0347
1990.5334	0.01966	0.01939	0.01554	-0.03369
1991.4978	0.00932	0.02164	0.01672	-0.03255
1992.4622	0.00797	0.01775	0.01175	-0.02881
1993.4266	0.00531	0.01087	0.00303	-0.02273
1994.3911	-0.00391	0.00805	0.00504	-0.0199
1995.3555	-0.00781	0.00945	0.0084	-0.02108
1996.3199	-0.00284	0.01124	0.0075	-0.02045
1997.2843	0.00151	0.014	0.00997	-0.01983
1998.2487	0.00409	0.01829	0.01109	-0.02174
1999.2131	0.00224	0.01669	0.00672	-0.02409
2000.1775	-0.00101	0.01346	0.00708	-0.02912
2001.1419	0.0036	0.01502	0.01417	-0.03549
2002.1063	0.00446	0.01667	0.0182	-0.03643
2003.0707	-0.00397	0.01795	0.01778	-0.03291
2004.0351	-3.8361E-4	0.01975	0.02142	-0.03075
2004.9995	0.01556	0.02019	0.02864	-0.02841
2005.9639	0.02521	0.01912	0.02956	-0.02455
2006.9283	0.02658	0.02016	0.02679	-0.02306
2007.8927	0.01685	0.02063	0.02559	-0.02132
2008.8571	0.00505	0.01528	0.02132	-0.01738
2009.8215	0.00691	0.01357	0.0163	-0.01609
2010.7859	0.0082	0.01781	0.01974	-0.01573
2011.7504	0.0017	0.01671	0.02445	-0.01198
2012.7148	0.00226	0.01463	0.01917	-0.00815
2013.6792	0.0099	0.01888	0.01888	-0.00625
2014.6436	0.015	0.02112	0.02984	-0.00504
2015.608	0.01857	0.02174	0.0356	-0.00771
2016.5724	0.01849	0.02555	0.0319	-0.01383
2017.5368	0.01514	0.02774	0.02637	-0.01772
2018.5012	0.01759	0.02804	0.02653	-0.01912
2019.4656	0.02408	0.02703	0.02681	-0.02123
2020.43	0.03271	0.02618	0.02368	-0.02615
2021.3944	0.03287	0.02532	0.02652	-0.03157
2022.3588	0.01731	0.02326	0.02835	-0.0317
2023.3232	0.00957	0.02606	0.02525	-0.02678
2024.2876	0.0114	0.02896	0.02966	-0.02266
2025.252	0.00487	0.02865	0.03779	-0.02235
2026.2164	-0.00186	0.03043	0.03925	-0.02476
2027.1808	-0.00507	0.02827	0.02971	-0.02757
2028.1453	-0.00983	0.02378	0.01546	-0.02678
2029.1097	-1.7471E-4	0.0262	0.01649	-0.02307
2030.0741	0.02324	0.02989	0.02803	-0.02261
2031.0385	0.03275	0.02924	0.03205	-0.02217
2032.0029	0.02486	0.02657	0.02919	-0.01761
2032.9673	0.0165	0.02374	0.02369	-0.01572
2033.9317	0.02078	0.02331	0.0237	-0.0176
2034.8961	0.0289	0.02391	0.02637	-0.01889
2035.8605	0.02422	0.02622	0.0263	-0.0216
2036.8249	0.01181	0.02703	0.0273	-0.02594
2037.7893	-0.00262	0.01877	0.02306	-0.02668
2038.7537	-0.00674	0.01493	0.01807	-0.02232
2039.7181	-7.40021E-5	0.01931	0.01673	-0.01619
2040.6825	9.4834E-4	0.02036	0.01513	-0.01119
2041.6469	0.00929	0.02281	0.01687	-0.01054
2042.6113	0.02452	0.02388	0.01997	-0.0143
2043.5757	0.02256	0.01865	0.02078	-0.01728
2044.5402	0.00489	0.01251	0.0136	-0.01818
2045.5046	-0.0099	0.00999	0.00579	-0.01993
2046.469	-0.00892	0.01483	0.01007	-0.02378
2047.4334	-0.00204	0.0172	0.01299	-0.02766
2048.3978	-7.1746E-4	0.01337	0.0111	-0.02875
2049.3622	0.0038	0.01347	0.01061	-0.02786
2050.3266	0.0129	0.01386	0.00457	-0.02669
2051.291	0.01656	0.0125	3.8741E-4	-0.02539
2052.2554	0.01715	0.01427	0.00673	-0.02332
2053.2198	0.0224	0.01458	0.01187	-0.01973
2054.1842	0.0236	0.0112	0.00697	-0.0147
2055.1486	0.01461	0.00772	0.00181	-0.00945
2056.113	0.00701	0.00506	0.00239	-0.00806
2057.0774	0.00389	0.0054	0.00428	-0.01095
2058.0418	0.00383	0.00873	0.00604	-0.01422
2059.0062	0.00674	0.00983	0.00402	-0.01695
2059.9706	0.00747	0.0086	0.00107	-0.01817
2060.935	0.00786	0.00926	0.00227	-0.01786
2061.8995	0.00709	0.00999	6.7479E-4	-0.01842
2062.8639	0.00347	0.00737	-0.00226	-0.019
2063.8283	0.00445	0.00521	-1.4696E-4	-0.01721
2064.7927	0.0051	0.00559	0.00181	-0.01462
2065.7571	-8.4445E-4	0.00581	0.0026	-0.01505
2066.7215	-0.00356	0.00624	0.00578	-0.0179
2067.6859	-0.00128	0.00721	0.00718	-0.02081
2068.6503	-1.5797E-4	0.00804	0.00599	-0.02336
2069.6147	0.00347	0.00667	0.00558	-0.02534
2070.5791	0.00829	0.0038	0.00377	-0.02767
2071.5435	0.00591	0.00347	0.0033	-0.02959
2072.5079	0.00109	0.00225	0.00526	-0.03008
2073.4723	0.00189	-4.9167E-4	0.00316	-0.02991
2074.4367	0.00385	-0.00108	0.0019	-0.02903
2075.4011	0.00179	-4.5333E-4	0.00542	-0.02792
2076.3655	0.00162	0.00333	0.00728	-0.02572
2077.3299	0.00655	0.00652	0.00614	-0.0226
2078.2944	0.00568	0.00351	0.00366	-0.02165
2079.2588	-5.9488E-4	0.00101	0.00274	-0.02198
2080.2232	-0.00129	7.0836E-4	0.00533	-0.02084
2081.1876	-9.6251E-4	-0.00125	0.0056	-0.01917
2082.152	-0.00255	-0.00173	0.00362	-0.01941
2083.1164	-0.00383	-0.001	0.00413	-0.02074
2084.0808	-0.00823	-0.00163	0.00426	-0.02047
2085.0452	-0.01338	-0.00232	0.00308	-0.01963
2086.0096	-0.01612	-0.00301	0.0029	-0.01893
2086.974	-0.01314	-0.00102	0.00466	-0.01767
2087.9384	-0.0052	0.00224	0.00727	-0.01732
2088.9028	-0.00302	-1.207E-4	0.00687	-0.01653
2089.8672	-0.00416	-0.00191	0.0064	-0.01422
2090.8316	-0.00364	2.3765E-4	0.00888	-0.01416
2091.796	-0.00612	-0.00239	0.00925	-0.0165
2092.7604	-0.00373	-0.00385	0.01077	-0.01774
2093.7248	6.3813E-4	0.00139	0.0159	-0.01709
2094.6892	-0.00666	0.00201	0.01426	-0.01541
2095.6537	-0.00993	-0.0012	0.01025	-0.01327
2096.6181	-0.00444	1.2216E-4	0.01401	-0.01147
2097.5825	-0.00764	1.9847E-4	0.01706	-0.00982
2098.5469	-0.00825	-0.00206	0.01813	-0.00885
2099.5113	-0.00124	-9.1334E-4	0.02135	-0.00989
2100.4757	-0.00179	-2.6176E-4	0.02094	-0.01234
2101.4401	-0.00534	-0.00352	0.01691	-0.01545
2102.4045	-0.00723	-0.0057	0.01451	-0.01779
2103.3689	-0.00879	-0.00425	0.01597	-0.01785
2104.3333	-0.00563	-0.00341	0.01822	-0.01655
2105.2977	-0.00247	-0.003	0.01907	-0.01497
2106.2621	-0.0035	-5.9646E-4	0.02199	-0.01334
2107.2265	-0.00367	8.68628E-5	0.02542	-0.01116
2108.1909	-0.003	2.6013E-4	0.02454	-0.00915
2109.1553	-0.00499	4.8595E-4	0.02139	-0.00833
2110.1197	-0.0039	-0.0017	0.02174	-0.00725
2111.0841	0.00407	-0.00196	0.02388	-0.00605
2112.0486	0.00732	-0.00213	0.02358	-0.00631
2113.013	0.00337	-0.00368	0.02429	-0.0086
2113.9774	0.0023	-0.00328	0.02607	-0.01327
2114.9418	-4.6849E-4	-0.00497	0.02426	-0.01782
2115.9062	-0.00773	-0.00714	0.02242	-0.01964
2116.8706	-0.00953	-0.00615	0.02354	-0.01948
2117.835	-0.00587	-0.00517	0.0245	-0.01804
2118.7994	-0.00494	-0.00482	0.02798	-0.01453
2119.7638	-0.00808	-0.00531	0.03275	-0.00876
2120.7282	-0.0079	-0.005	0.03321	-0.00312
2121.6926	-0.00376	-0.00226	0.03319	-3.6156E-4
2122.657	-0.00158	-2.4696E-4	0.0339	-7.3276E-4
2123.6214	-0.00116	-0.0013	0.03461	-0.00303
2124.5858	-0.00303	-0.00388	0.03522	-0.00413
2125.5502	-0.00457	-0.00376	0.03403	-0.00239
2126.5146	-0.00346	-0.00291	0.03712	-5.0406E-4
2127.479	-0.00132	-0.00336	0.04525	0.00139
2128.4434	5.0431E-4	-0.00174	0.04925	0.00562
2129.4079	-0.00448	-0.0031	0.04886	0.01008
2130.3723	-0.01088	-0.00775	0.05023	0.01228
2131.3367	-0.0122	-0.00663	0.05285	0.01268
2132.3011	-0.01184	-0.00226	0.05603	0.01083
2133.2655	-0.00446	2.0782E-4	0.06223	0.00798
2134.2299	0.00504	0.00141	0.06915	0.00756
2135.1943	0.00312	-1.7397E-4	0.07224	0.01031
2136.1587	-0.00664	-0.00223	0.07137	0.01465
2137.1231	-0.00875	-7.4202E-4	0.07399	0.01856
2138.0875	4.9135E-4	6.504E-4	0.07818	0.0235
2139.0519	0.01003	0.00117	0.07751	0.03011
2140.0163	0.01187	0.00304	0.07941	0.03449
2140.9807	0.00201	0.00283	0.08085	0.03553
2141.9451	-0.00327	0.00122	0.08237	0.03417
2142.9095	0.00647	0.0024	0.09225	0.03364
2143.8739	0.00814	0.00604	0.09903	0.03597
2144.8383	0.00589	0.00961	0.10252	0.03763
2145.8028	0.01323	0.01222	0.10938	0.03765
2146.7672	0.01379	0.01309	0.11343	0.03567
2147.7316	0.01248	0.01095	0.1149	0.03487
2148.696	0.01804	0.00877	0.11356	0.03932
2149.6604	0.01418	0.00718	0.11296	0.04266
2150.6248	0.00853	0.00724	0.11982	0.0428
2151.5892	0.01689	0.01019	0.12792	0.04567
2152.5536	0.01895	0.00974	0.13149	0.05187
2153.518	0.00444	0.00893	0.12779	0.05802
2154.4824	-0.00191	0.01041	0.12549	0.06225
2155.4468	0.00538	0.01111	0.13855	0.06538
2156.4112	0.00321	0.01671	0.15219	0.06821
2157.3756	-0.00442	0.02127	0.1579	0.07003
2158.34	0.00182	0.0188	0.16719	0.07119
2159.3044	0.00825	0.01859	0.1762	0.07107
2160.2688	0.0032	0.02028	0.17889	0.06841
2161.2332	-0.00673	0.01919	0.16899	0.06584
2162.1976	-0.00683	0.01832	0.1555	0.0636
2163.1621	0.01271	0.01908	0.15639	0.05966
2164.1265	0.02104	0.01841	0.15862	0.05723
2165.0909	0.0109	0.01733	0.15221	0.05679
2166.0553	0.01224	0.01736	0.14887	0.05724
2167.0197	0.01324	0.01356	0.1494	0.05956
2167.9841	-0.00219	0.00794	0.14458	0.06253
2168.9485	-0.01228	0.0064	0.13879	0.06598
2169.9129	-0.00436	0.00866	0.14112	0.06878
2170.8773	0.00203	0.01271	0.14223	0.06918
2171.8417	-0.00608	0.01455	0.13523	0.06897
2172.8061	-0.01372	0.01315	0.13175	0.0701
2173.7705	-0.01254	0.0113	0.13414	0.07341
2174.7349	-0.00499	0.01049	0.13284	0.07815
2175.6993	0.00442	0.01195	0.13204	0.08339
2176.6637	0.00329	0.01146	0.13527	0.08802
2177.6281	-0.00339	0.00742	0.1358	0.08927
2178.5925	0.00594	0.00721	0.14011	0.0868
2179.557	0.0257	0.00899	0.14777	0.08333
2180.5214	0.02628	0.0084	0.14572	0.07955
2181.4858	0.01632	0.01016	0.14131	0.07548
2182.4502	0.0168	0.01071	0.14295	0.07279
2183.4146	0.00874	0.00371	0.14105	0.07123
2184.379	0.00483	-0.00173	0.13527	0.07165
2185.3434	0.02384	0.0035	0.13454	0.07472
2186.3078	0.0317	0.00944	0.13447	0.0753
2187.2722	0.02086	0.00673	0.13117	0.07257
2188.2366	0.0076	0.0052	0.13092	0.07042
2189.201	-0.0024	0.00717	0.13355	0.06745
2190.1654	-0.00483	0.00682	0.13776	0.0628
2191.1298	-0.00641	0.00837	0.13942	0.05885
2192.0942	-8.1355E-4	0.00814	0.13221	0.05652
2193.0586	0.0118	0.00347	0.12756	0.05657
2194.023	0.01435	0.00306	0.13101	0.05989
2194.9874	0.01231	0.0087	0.13139	0.06516
2195.9518	0.00904	0.01303	0.12943	0.07
2196.9163	0.00253	0.00822	0.13057	0.07485
2197.8807	0.00537	5.2445E-4	0.13053	0.07847
2198.8451	0.01426	6.1773E-4	0.12575	0.07602
2199.8095	0.01546	0.00621	0.12482	0.07047
2200.7739	0.01095	0.00865	0.13189	0.06875
2201.7383	0.00241	0.00319	0.13366	0.06961
2202.7027	-0.00619	-5.19849E-5	0.13166	0.0689
2203.6671	-0.00359	0.00337	0.13631	0.06507
2204.6315	0.00248	0.00401	0.13803	0.06091
2205.5959	0.00155	0.00276	0.13056	0.0607
2206.5603	-0.00134	0.00136	0.12182	0.06294
2207.5247	-0.00184	-3.4164E-4	0.11968	0.06396
2208.4891	-0.00114	0.00143	0.12367	0.0651
2209.4535	-0.00383	0.00354	0.12903	0.06907
2210.4179	-0.0054	0.00278	0.13266	0.07485
2211.3823	-0.00335	0.00201	0.12916	0.08009
2212.3467	-0.00543	0.00196	0.12525	0.08188
2213.3112	-0.007	0.00106	0.12776	0.07928
2214.2756	-0.00456	-1.8972E-4	0.12797	0.076
2215.24	-0.00554	-0.00187	0.12777	0.07548
2216.2044	-0.01063	-0.00342	0.13019	0.07766
2217.1688	-0.01139	-0.00398	0.1318	0.07902
2218.1332	-0.00345	-0.00222	0.1345	0.0791
2219.0976	0.00297	0.00191	0.134	0.07892
2220.062	-8.2276E-4	-4.3286E-4	0.13028	0.07624
2221.0264	-0.00527	-0.0066	0.12984	0.073
2221.9908	-0.00206	-0.0047	0.12988	0.07053
2222.9552	3.88855E-5	-0.00181	0.12791	0.06746
2223.9196	-9.1125E-4	-0.00291	0.12702	0.06527
2224.884	0.00104	-0.00175	0.1266	0.06572
2225.8484	0.00623	-4.8137E-4	0.12696	0.06942
2226.8128	0.01155	-0.00216	0.13046	0.07365
2227.7772	0.00617	-0.00394	0.12933	0.07695
2228.7416	6.0689E-4	-0.00341	0.12292	0.07831
2229.7061	0.0056	-0.00125	0.12306	0.07581
2230.6705	0.0017	-0.00109	0.12451	0.07239
2231.6349	-0.00337	-0.00408	0.11991	0.06908
2232.5993	0.0027	-0.0055	0.11995	0.06633
2233.5637	0.00457	-0.00414	0.12688	0.06664
2234.5281	0.00231	-0.00434	0.12984	0.06855
2235.4925	0.00259	-0.00523	0.12666	0.07038
2236.4569	0.00164	-0.00286	0.12328	0.0743
2237.4213	-0.00213	-9.4862E-4	0.12202	0.08178
2238.3857	8.2148E-4	-0.0032	0.12222	0.08748
2239.3501	0.0121	-0.00351	0.12606	0.08692
2240.3145	0.0138	-0.00201	0.13021	0.08182
2241.2789	0.00562	-0.00495	0.12724	0.07585
2242.2433	0.00307	-0.0077	0.12453	0.07345
2243.2077	0.00344	-0.00649	0.12656	0.07305
2244.1721	9.6045E-4	-0.00506	0.12578	0.06947
2245.1365	0.00125	-0.00579	0.12397	0.06346
2246.1009	0.00432	-0.00669	0.12347	0.06109
2247.0654	0.00578	-0.00554	0.12282	0.06472
2248.0298	0.00509	-0.00682	0.12045	0.06896
2248.9942	0.00625	-0.00871	0.11898	0.07235
2249.9586	0.01282	-0.00547	0.12592	0.07731
2250.923	0.01437	-0.00435	0.12964	0.08292
2251.8874	0.00467	-0.00773	0.12124	0.08737
2252.8518	-6.949E-4	-0.00812	0.11724	0.08843
2253.8162	0.00778	-0.00628	0.12268	0.08707
2254.7806	0.01205	-0.00695	0.12714	0.08632
2255.745	0.00313	-0.00761	0.12878	0.0866
2256.7094	5.92995E-5	-0.00574	0.12774	0.08696
2257.6738	5.988E-4	-0.00604	0.12271	0.08643
2258.6382	6.1485E-5	-0.00657	0.12124	0.08687
2259.6026	0.01037	-0.00353	0.126	0.08787
2260.567	0.01675	-0.00396	0.1281	0.08472
2261.5314	0.01203	-0.00672	0.12757	0.07816
2262.4958	0.01008	-0.00548	0.12964	0.07337
2263.4603	0.01094	-0.00424	0.13095	0.07321
2264.4247	0.00894	-0.00517	0.12712	0.07733
2265.3891	0.0045	-0.00681	0.12217	0.0822
2266.3535	0.00458	-0.00927	0.12141	0.08454
2267.3179	0.00389	-0.01063	0.12177	0.08523
2268.2823	-0.00211	-0.00974	0.12146	0.08687
2269.2467	-0.00249	-0.00945	0.123	0.0891
2270.2111	0.00189	-0.01104	0.12487	0.09048
2271.1755	0.00691	-0.01096	0.12476	0.0924
2272.1399	0.00901	-0.00926	0.12325	0.09659
2273.1043	0.00161	-0.01	0.12082	0.10157
2274.0687	-0.00668	-0.01121	0.11921	0.1043
2275.0331	-0.00547	-0.00952	0.12106	0.10324
2275.9975	5.75E-4	-0.008	0.12301	0.09901
2276.9619	0.00255	-0.00912	0.12222	0.09396
2277.9263	0.00174	-0.01147	0.12182	0.09005
2278.8907	0.00206	-0.01291	0.12264	0.08748
2279.8551	1.5946E-4	-0.01156	0.12398	0.08713
2280.8196	-0.00446	-0.01123	0.12336	0.08953
2281.784	-0.00923	-0.01482	0.12111	0.09311
2282.7484	-0.01074	-0.01643	0.12155	0.09514
2283.7128	-0.0075	-0.0158	0.12204	0.0948
2284.6772	-0.00657	-0.01647	0.12202	0.09459
2285.6416	-0.00903	-0.01542	0.12243	0.09443
2286.606	-0.00884	-0.01372	0.12008	0.09348
2287.5704	-0.00648	-0.01396	0.11885	0.0933
2288.5348	-0.00359	-0.01427	0.12036	0.09302
2289.4992	-0.0022	-0.01513	0.12102	0.09269
2290.4636	-0.00361	-0.01684	0.122	0.09397
2291.428	-0.00389	-0.01675	0.1233	0.09618
2292.3924	-0.00308	-0.01423	0.12354	0.09714
2293.3568	-0.00643	-0.01327	0.12259	0.09557
2294.3212	-0.01204	-0.01558	0.12079	0.09415
2295.2856	-0.0115	-0.01721	0.12108	0.09475
2296.25	-0.00721	-0.01724	0.1233	0.09651
2297.2145	-0.00687	-0.01755	0.1232	0.09909
2298.1789	-0.00837	-0.01806	0.12152	0.10106
2299.1433	-0.0094	-0.01791	0.12147	0.10208
2300.1077	-0.01042	-0.01697	0.12249	0.10387
2301.0721	-0.01114	-0.01686	0.12343	0.10656
2302.0365	-0.00961	-0.01715	0.12427	0.10762
2303.0009	-0.00643	-0.01703	0.1261	0.10608
2303.9653	-0.0085	-0.01776	0.12842	0.1052
2304.9297	-0.01146	-0.01787	0.12763	0.10612
2305.8941	-0.00835	-0.01749	0.1255	0.10701
2306.8585	-0.00658	-0.01782	0.1269	0.10782
2307.8229	-0.00895	-0.01747	0.12901	0.10918
2308.7873	-0.0108	-0.01815	0.12854	0.11095
2309.7517	-0.01109	-0.01931	0.12854	0.11317
2310.7161	-0.0112	-0.01898	0.12948	0.11596
2311.6805	-0.01359	-0.01996	0.12796	0.1181
2312.6449	-0.01719	-0.02095	0.12631	0.11921
2313.6093	-0.0164	-0.01982	0.12854	0.12033
2314.5738	-0.01264	-0.01959	0.13145	0.12085
2315.5382	-0.01253	-0.02036	0.13219	0.12035
2316.5026	-0.01331	-0.02	0.1322	0.11994
2317.467	-0.01094	-0.01917	0.13222	0.1205
2318.4314	-0.00871	-0.01889	0.13315	0.12193
2319.3958	-0.00843	-0.01875	0.13418	0.1236
2320.3602	-0.00873	-0.01836	0.13407	0.12572
2321.3246	-0.00991	-0.01824	0.13384	0.12783
2322.289	-0.01254	-0.01935	0.13466	0.12963
2323.2534	-0.01304	-0.02051	0.13611	0.13225
2324.2178	-0.011	-0.02026	0.13555	0.13489
[truncated: 1,738 more rows]
