# Supplementary material for: In situ captured antibacterial action of membrane-incising peptide lamellae
Source: Nat Commun. 2024 Apr 23;15:3424. doi: 10.1038/s41467-024-47708-4 (PMC11039730; doi:10.1038/s41467-024-47708-4)
Supplement: Supplementary file 4 — Source Data [file 41467_2024_47708_MOESM4_ESM.zip › IR-3K-LPS-acyl-region.xlsx]

## Sheet: Sheet1
Wavenumber (cm\+(-1))	Absorbance
	3K	LPS	3K-LPS
420.4809	0	0	-0.04092
422.4097	-0.20687	-0.26405	0.16185
424.3385	-0.4133	-0.59474	0.16608
426.2673	-0.58941	-0.9267	-0.02644
428.1961	-0.70817	-1.22376	-0.0738
430.125	-0.75361	-1.45528	-0.1141
432.0538	-0.73273	-1.60661	-0.08742
433.9826	-0.67463	-1.6874	0.0773
435.9114	-0.61418	-1.71681	0.06998
437.8402	-0.57436	-1.70514	0.03171
439.769	-0.56065	-1.65683	0.03417
441.6978	-0.56736	-1.58889	0.01995
443.6266	-0.58552	-1.53601	0.01187
445.5554	-0.60555	-1.52988	-0.00347
447.4843	-0.61695	-1.57288	-0.07182
449.4131	-0.61044	-1.63487	-0.13236
451.3419	-0.58321	-1.67744	-0.09658
453.2707	-0.54148	-1.68126	0.02402
455.1995	-0.49604	-1.65157	0.05999
457.1283	-0.45335	-1.60075	0.05939
459.0571	-0.4105	-1.52912	0.02571
460.9859	-0.35952	-1.42428	0.00847
462.9148	-0.29756	-1.27969	0.09786
464.8436	-0.23376	-1.11412	0.20855
466.7724	-0.18598	-0.97152	0.24969
468.7012	-0.16971	-0.89681	0.30745
470.63	-0.18816	-0.90444	0.25106
472.5588	-0.23105	-0.9657	0.17314
474.4876	-0.28219	-1.02783	0.17679
476.4164	-0.32911	-1.05197	0.12986
478.3452	-0.36773	-1.04035	0.08384
480.2741	-0.39994	-1.03059	0.11712
482.2029	-0.42782	-1.06203	0.07484
484.1317	-0.44946	-1.14087	0.04103
486.0605	-0.45949	-1.23146	0.06991
487.9893	-0.45315	-1.28126	0.13782
489.9181	-0.43115	-1.26171	0.17099
491.8469	-0.40199	-1.19434	0.15662
493.7757	-0.37957	-1.14042	0.09722
495.7045	-0.37616	-1.1595	0.07051
497.6334	-0.39449	-1.26658	0.0359
499.5622	-0.42467	-1.41941	-0.04812
501.491	-0.44885	-1.54356	-0.09836
503.4198	-0.45109	-1.5747	-0.03703
505.3486	-0.42615	-1.48904	-0.00444
507.2774	-0.38232	-1.30781	-0.01707
509.2062	-0.33742	-1.08242	-0.01354
511.135	-0.31028	-0.87393	0.04124
513.0638	-0.31195	-0.73491	0.05075
514.9927	-0.34119	-0.69501	0.01915
516.9215	-0.38679	-0.75292	-0.01122
518.8503	-0.43446	-0.87873	-0.01986
520.7791	-0.47319	-1.0273	-0.06771
522.7079	-0.49748	-1.15551	-0.08769
524.6367	-0.50611	-1.2348	-0.07379
526.5655	-0.50055	-1.25561	-0.04824
528.4943	-0.48432	-1.22589	-0.0254
530.4232	-0.46268	-1.16588	-0.01217
532.352	-0.44137	-1.0998	-0.0301
534.2808	-0.42492	-1.04617	-0.00709
536.2096	-0.41527	-1.01092	0.00406
538.1384	-0.41153	-0.9879	-0.00219
540.0672	-0.41104	-0.96639	-0.00824
541.996	-0.41119	-0.9406	0.00713
543.9248	-0.41118	-0.91464	0.00882
545.8536	-0.41236	-0.89981	0.02081
547.7825	-0.41681	-0.90662	0.01137
549.7113	-0.4252	-0.93725	-0.00149
551.6401	-0.43557	-0.98343	-0.02753
553.5689	-0.44417	-1.03058	-0.03963
555.4977	-0.44772	-1.06507	-0.03865
557.4265	-0.44531	-1.07968	-0.01614
559.3553	-0.43866	-1.07484	-0.01387
561.2841	-0.43076	-1.05636	-0.00619
563.2129	-0.42424	-1.03223	-0.00877
565.1418	-0.42048	-1.01023	-0.00286
567.0706	-0.41966	-0.99633	-0.01608
568.9994	-0.42109	-0.99355	-0.02616
570.9282	-0.4235	-1.00117	-0.03286
572.857	-0.42532	-1.0152	-0.03125
574.7858	-0.42513	-1.03028	-0.0457
576.7146	-0.42224	-1.04228	-0.04074
578.6434	-0.41709	-1.04984	-0.05148
580.5723	-0.41109	-1.05435	-0.04583
582.5011	-0.40589	-1.05854	-0.04175
584.4299	-0.4025	-1.06493	-0.04093
586.3587	-0.40086	-1.07509	-0.0479
588.2875	-0.40012	-1.08948	-0.04185
590.2163	-0.39949	-1.10757	-0.04601
592.1451	-0.39881	-1.12788	-0.03098
594.0739	-0.39848	-1.14795	-0.0346
596.0027	-0.39885	-1.1646	-0.04125
597.9316	-0.3997	-1.17481	-0.04786
599.8604	-0.40028	-1.17695	-0.03915
601.7892	-0.39974	-1.17153	-0.04377
603.718	-0.39784	-1.16093	-0.03771
605.6468	-0.39514	-1.14856	-0.03994
607.5756	-0.39274	-1.13771	-0.03117
609.5044	-0.39162	-1.13096	-0.03633
611.4332	-0.39208	-1.12979	-0.03558
613.362	-0.39381	-1.13462	-0.04738
615.2909	-0.39633	-1.14502	-0.04823
617.2197	-0.39941	-1.15989	-0.05419
619.1485	-0.40297	-1.17757	-0.04921
621.0773	-0.40676	-1.19587	-0.05642
623.0061	-0.41015	-1.21244	-0.05855
624.9349	-0.41237	-1.22555	-0.06726
626.8637	-0.41302	-1.23483	-0.06119
628.7925	-0.41237	-1.24135	-0.06489
630.7213	-0.41119	-1.24684	-0.05921
632.6502	-0.41031	-1.2526	-0.06492
634.579	-0.41012	-1.2588	-0.0608
636.5078	-0.41052	-1.26476	-0.06847
638.4366	-0.41112	-1.26969	-0.06659
640.3654	-0.41165	-1.27338	-0.07005
642.2942	-0.41213	-1.27629	-0.06353
644.223	-0.41281	-1.27902	-0.0691
646.1518	-0.41388	-1.28178	-0.06671
648.0807	-0.41524	-1.2841	-0.07476
650.0095	-0.41655	-1.28518	-0.07145
651.9383	-0.4174	-1.28446	-0.07646
653.8671	-0.41758	-1.28204	-0.0719
655.7959	-0.41716	-1.27865	-0.07773
657.7247	-0.41642	-1.27521	-0.07306
659.6535	-0.41561	-1.27231	-0.07795
661.5823	-0.41476	-1.26989	-0.07527
663.5111	-0.41365	-1.26736	-0.08211
665.44	-0.41186	-1.26401	-0.07659
667.3688	-0.40913	-1.25947	-0.07975
669.2976	-0.40553	-1.25395	-0.07559
671.2264	-0.40145	-1.24818	-0.07942
673.1552	-0.39741	-1.24301	-0.07232
675.084	-0.39377	-1.23897	-0.07805
677.0128	-0.39057	-1.23615	-0.07449
678.9416	-0.38758	-1.23421	-0.08056
680.8704	-0.3845	-1.23265	-0.07628
682.7993	-0.38114	-1.23095	-0.08113
684.7281	-0.37745	-1.22862	-0.07607
686.6569	-0.37348	-1.22539	-0.07961
688.5857	-0.36929	-1.22126	-0.07443
690.5145	-0.36496	-1.21658	-0.07686
692.4433	-0.36058	-1.21182	-0.07008
694.3721	-0.3562	-1.20735	-0.07494
696.3009	-0.35189	-1.20319	-0.06982
698.2297	-0.3477	-1.19919	-0.07367
700.1586	-0.3437	-1.19524	-0.06745
702.0874	-0.33997	-1.19135	-0.07066
704.0162	-0.33647	-1.18756	-0.06455
705.945	-0.33296	-1.18379	-0.06868
707.8738	-0.32886	-1.17984	-0.06281
709.8026	-0.32329	-1.17549	-0.06525
711.7314	-0.31514	-1.17067	-0.0598
713.6602	-0.30345	-1.16555	-0.06377
715.5891	-0.28807	-1.16061	-0.05663
717.5179	-0.27036	-1.15659	-0.05603
719.4467	-0.25334	-1.15417	-0.04404
721.3755	-0.24092	-1.1537	-0.04523
723.3043	-0.23629	-1.15483	-0.0432
725.2331	-0.24036	-1.15667	-0.05563
727.1619	-0.25129	-1.15818	-0.06039
729.0907	-0.26546	-1.15863	-0.07065
731.0195	-0.27916	-1.15779	-0.06806
732.9484	-0.28996	-1.15584	-0.07461
734.8772	-0.29706	-1.15301	-0.07241
736.806	-0.30083	-1.14937	-0.07774
738.7348	-0.30209	-1.14478	-0.07359
740.6636	-0.30164	-1.13906	-0.07949
742.5924	-0.30006	-1.13209	-0.07577
744.5212	-0.29785	-1.12402	-0.08054
746.45	-0.2954	-1.11518	-0.07509
748.3788	-0.293	-1.10599	-0.07959
750.3077	-0.29073	-1.09681	-0.0753
752.2365	-0.28852	-1.08776	-0.07974
754.1653	-0.28621	-1.07872	-0.07595
756.0941	-0.28362	-1.06942	-0.08136
758.0229	-0.28069	-1.05958	-0.07639
759.9517	-0.27748	-1.0491	-0.08016
761.8805	-0.2741	-1.03814	-0.07526
763.8093	-0.27076	-1.02702	-0.07804
765.7382	-0.26765	-1.01606	-0.0726
767.667	-0.26492	-1.00543	-0.07791
769.5958	-0.26263	-0.99513	-0.07417
771.5246	-0.26071	-0.98498	-0.07879
773.4534	-0.25898	-0.97473	-0.07406
775.3822	-0.25725	-0.96412	-0.07884
777.311	-0.25533	-0.95294	-0.07438
779.2398	-0.25307	-0.94104	-0.07899
781.1686	-0.25037	-0.92843	-0.07459
783.0975	-0.24712	-0.91528	-0.0778
785.0263	-0.24316	-0.90191	-0.07216
786.9551	-0.23813	-0.8887	-0.07582
788.8839	-0.23141	-0.876	-0.07044
790.8127	-0.22225	-0.86396	-0.07262
792.7415	-0.21012	-0.8526	-0.06574
794.6703	-0.19532	-0.84177	-0.06649
796.5991	-0.17932	-0.83135	-0.0547
798.5279	-0.16463	-0.8213	-0.05099
800.4568	-0.1539	-0.81162	-0.04294
802.3856	-0.14889	-0.80231	-0.04946
804.3144	-0.14967	-0.79337	-0.04994
806.2432	-0.15469	-0.78479	-0.05874
808.172	-0.16149	-0.77653	-0.05907
810.1008	-0.16771	-0.76846	-0.06726
812.0296	-0.1717	-0.76034	-0.06529
813.9584	-0.17282	-0.75192	-0.07032
815.8872	-0.17121	-0.74298	-0.06564
817.8161	-0.16738	-0.73331	-0.0699
819.7449	-0.16181	-0.72258	-0.06581
821.6737	-0.15463	-0.71035	-0.06996
823.6025	-0.14569	-0.69621	-0.06436
825.5313	-0.13474	-0.67995	-0.06598
827.4601	-0.12168	-0.66171	-0.05797
829.3889	-0.10683	-0.642	-0.05718
831.3177	-0.09104	-0.62162	-0.04778
833.2466	-0.07562	-0.60142	-0.04772
835.1754	-0.06218	-0.58211	-0.0407
837.1042	-0.05221	-0.56414	-0.04287
839.033	-0.04676	-0.54768	-0.03829
840.9618	-0.04612	-0.53263	-0.04251
842.8906	-0.04975	-0.51877	-0.0389
844.8194	-0.05645	-0.50577	-0.04536
846.7482	-0.0647	-0.49323	-0.04345
848.677	-0.07302	-0.48069	-0.05005
850.6059	-0.08026	-0.46764	-0.04742
852.5347	-0.08576	-0.45367	-0.05133
854.4635	-0.0893	-0.43849	-0.04701
856.3923	-0.09099	-0.42204	-0.0509
858.3211	-0.09113	-0.40446	-0.04633
860.2499	-0.09005	-0.38602	-0.04903
862.1787	-0.08799	-0.36703	-0.04348
864.1075	-0.08513	-0.3477	-0.04576
866.0363	-0.08157	-0.32813	-0.04045
867.9652	-0.07745	-0.3084	-0.04287
869.894	-0.07302	-0.28871	-0.03494
871.8228	-0.06857	-0.26941	-0.03526
873.7516	-0.06433	-0.25084	-0.02867
875.6804	-0.06034	-0.23318	-0.03079
877.6092	-0.0565	-0.21637	-0.02527
879.538	-0.05269	-0.20013	-0.02717
881.4668	-0.04878	-0.18418	-0.02203
883.3956	-0.04471	-0.16827	-0.02475
885.3245	-0.04044	-0.15229	-0.01853
887.2533	-0.03595	-0.13613	-0.02025
889.1821	-0.03124	-0.11967	-0.01455
891.1109	-0.02635	-0.10269	-0.01652
893.0397	-0.02131	-0.0849	-0.01034
894.9685	-0.01615	-0.06596	-0.01186
896.8973	-0.01087	-0.0456	-0.00543
898.8261	-0.00548	-0.02363	-0.00699
900.755	0	0	0
902.6838	-2.09479E-4	0.01047	-8.4229E-4
904.6126	-4.69444E-4	0.02217	0.00555
906.5414	-8.13382E-4	0.03464	0.00346
908.4702	-0.00123	0.04736	0.00913
910.399	-0.0017	0.05988	0.00817
912.3278	-0.0022	0.07194	0.01434
914.2566	-0.00273	0.08338	0.01237
916.1854	-0.00331	0.09406	0.01885
918.1143	-0.00392	0.1038	0.01784
920.0431	-0.00458	0.11247	0.02275
921.9719	-0.00531	0.12	0.0185
923.9007	-0.00614	0.1265	0.02232
925.8295	-0.00707	0.13222	0.01958
927.7583	-0.008	0.13749	0.02372
929.6871	-0.0088	0.14263	0.02003
931.6159	-0.00933	0.14798	0.02384
933.5447	-0.00958	0.15382	0.02149
935.4736	-0.00969	0.16035	0.02704
937.4024	-0.0099	0.16764	0.02567
939.3312	-0.01044	0.17569	0.03126
941.26	-0.01134	0.18452	0.029
943.1888	-0.01247	0.19422	0.03391
945.1176	-0.01357	0.20497	0.03153
947.0464	-0.01438	0.21694	0.03712
948.9752	-0.01472	0.23019	0.0365
950.9041	-0.01455	0.24461	0.04364
952.8329	-0.01393	0.25997	0.04395
954.7617	-0.01305	0.27606	0.05142
956.6905	-0.01209	0.29289	0.05231
958.6193	-0.01117	0.31063	0.0601
960.5481	-0.01029	0.32958	0.06031
962.4769	-0.00929	0.34985	0.06807
964.4057	-0.00797	0.3713	0.07032
966.3345	-0.00615	0.39351	0.07918
968.2634	-0.00375	0.41592	0.07981
970.1922	-8.67426E-4	0.43806	0.0872
972.121	0.00223	0.4596	0.08787
974.0498	0.00504	0.48042	0.09514
975.9786	0.00695	0.50061	0.09486
977.9074	0.00741	0.52043	0.10011
979.8362	0.00612	0.54029	0.09735
981.765	0.00325	0.56065	0.10098
983.6938	-6.69378E-4	0.5819	0.09913
985.6227	-0.00491	0.60436	0.10473
987.5515	-0.00878	0.6282	0.10431
989.4803	-0.01177	0.65349	0.11229
991.4091	-0.01362	0.6803	0.11432
993.3379	-0.01417	0.70884	0.12391
995.2667	-0.01344	0.73946	0.1291
997.1955	-0.01156	0.77272	0.14247
999.1243	-0.0088	0.80924	0.15046
1001.0531	-0.00559	0.84961	0.16608
1002.982	-0.00236	0.89429	0.17608
1004.9108	4.89258E-4	0.94354	0.19365
1006.8396	0.00265	0.99743	0.20613
1008.7684	0.00397	1.0558	0.2249
1010.6972	0.00439	1.11828	0.23701
1012.626	0.00396	1.18424	0.25669
1014.5548	0.0028	1.25273	0.27147
1016.4836	0.00103	1.32245	0.29302
1018.4125	-0.00123	1.39177	0.30802
1020.3413	-0.00385	1.4588	0.32928
1022.2701	-0.00673	1.52163	0.34339
1024.1989	-0.00973	1.57863	0.36226
1026.1277	-0.01267	1.62868	0.37332
1028.0565	-0.01533	1.67139	0.3886
1029.9853	-0.01754	1.707	0.39662
1031.9141	-0.0192	1.73622	0.41005
1033.8429	-0.02033	1.75991	0.41602
1035.7718	-0.02106	1.77883	0.42647
1037.7006	-0.02156	1.79344	0.43012
1039.6294	-0.02205	1.80385	0.43928
1041.5582	-0.02274	1.80988	0.44086
1043.487	-0.02385	1.81129	0.44732
1045.4158	-0.02559	1.80802	0.44749
1047.3446	-0.02806	1.80042	0.45227
1049.2734	-0.03122	1.78931	0.44887
1051.2022	-0.03489	1.77582	0.44958
1053.1311	-0.03882	1.76108	0.44435
1055.0599	-0.04285	1.74589	0.44509
1056.9887	-0.04696	1.73065	0.43922
1058.9175	-0.05126	1.71539	0.43895
1060.8463	-0.05592	1.69996	0.43328
1062.7751	-0.06099	1.68422	0.4325
1064.7039	-0.06639	1.66811	0.42404
1066.6327	-0.07187	1.6517	0.42108
1068.5616	-0.07707	1.63512	0.41407
1070.4904	-0.08167	1.61839	0.41369
1072.4192	-0.08545	1.60127	0.40751
1074.348	-0.08834	1.58321	0.40636
1076.2768	-0.09043	1.56331	0.39991
1078.2056	-0.09186	1.54049	0.39922
1080.1344	-0.09278	1.51371	0.3912
1082.0632	-0.09326	1.48224	0.38614
1083.992	-0.0933	1.44579	0.37427
1085.9209	-0.09291	1.40454	0.36739
1087.8497	-0.09207	1.35908	0.35408
1089.7785	-0.09077	1.31038	0.34432
1091.7073	-0.089	1.25981	0.32887
1093.6361	-0.08673	1.20906	0.31977
1095.5649	-0.08395	1.16007	0.30477
1097.4937	-0.08057	1.1148	0.29577
1099.4225	-0.07645	1.07488	0.28411
1101.3513	-0.07127	1.04129	0.27929
1103.2802	-0.06459	1.01418	0.271
1105.209	-0.05584	0.99286	0.2706
1107.1378	-0.04433	0.9761	0.26711
1109.0666	-0.02937	0.96241	0.27039
1110.9954	-0.01021	0.95031	0.2703
1112.9242	0.01378	0.93855	0.27717
1114.853	0.04306	0.9261	0.28035
1116.7818	0.0777	0.91219	0.28947
1118.7106	0.11724	0.8962	0.29434
1120.6395	0.16047	0.87768	0.30503
1122.5683	0.20549	0.8564	0.31113
1124.4971	0.24982	0.83239	0.32135
1126.4259	0.29081	0.80611	0.32438
1128.3547	0.32603	0.77845	0.3295
1130.2835	0.35378	0.75064	0.32657
1132.2123	0.3732	0.72402	0.32673
1134.1411	0.38426	0.69977	0.32149
1136.07	0.38756	0.6787	0.31989
1137.9988	0.38409	0.66113	0.31152
1139.9276	0.37499	0.64685	0.30725
1141.8564	0.36141	0.63518	0.29928
1143.7852	0.34434	0.62504	0.29627
1145.714	0.32457	0.61522	0.28744
1147.6428	0.30275	0.60451	0.28213
1149.5716	0.27954	0.59193	0.27102
1151.5004	0.25585	0.57672	0.26271
1153.4293	0.23297	0.55834	0.24708
1155.3581	0.21251	0.53647	0.23439
1157.2869	0.19622	0.51096	0.2173
1159.2157	0.18575	0.4818	0.20607
1161.1445	0.1824	0.44907	0.19214
1163.0733	0.18701	0.41297	0.18491
1165.0021	0.19974	0.37375	0.17572
1166.9309	0.2199	0.33173	0.17397
1168.8597	0.24593	0.28735	0.16992
1170.7886	0.27553	0.2412	0.17049
1172.7174	0.306	0.19406	0.16567
1174.6462	0.33468	0.14685	0.1643
1176.575	0.35935	0.1006	0.15794
1178.5038	0.37847	0.05636	0.15477
1180.4326	0.39139	0.01507	0.14589
1182.3614	0.39842	-0.02249	0.14088
1184.2902	0.4008	-0.05585	0.13154
1186.219	0.40061	-0.08473	0.12584
1188.1479	0.40054	-0.10893	0.11675
1190.0767	0.40345	-0.12825	0.11496
1192.0055	0.41192	-0.14254	0.11366
1193.9343	0.42754	-0.15183	0.12229
1195.8631	0.45028	-0.15644	0.13273
1197.7919	0.47808	-0.15695	0.1526
1199.7207	0.50686	-0.1541	0.1699
1201.6495	0.53113	-0.14863	0.18575
1203.5784	0.54523	-0.14126	0.18615
1205.5072	0.54468	-0.13259	0.17767
1207.436	0.5273	-0.12319	0.1548
1209.3648	0.49363	-0.11353	0.13021
1211.2936	0.44658	-0.10395	0.10108
1213.2224	0.39059	-0.09463	0.07831
1215.1512	0.33059	-0.08561	0.05568
1217.08	0.27115	-0.07679	0.04197
1219.0088	0.2159	-0.06798	0.02834
1220.9377	0.16736	-0.05898	0.02162
1222.8665	0.12686	-0.04964	0.01509
1224.7953	0.09472	-0.04004	0.01591
1226.7241	0.07044	-0.0304	0.01444
1228.6529	0.05298	-0.02111	0.01767
1230.5817	0.04104	-0.01253	0.01817
1232.5105	0.03328	-0.00491	0.02273
1234.4393	0.02839	0.00156	0.0232
1236.3681	0.02523	0.00681	0.02661
1238.297	0.02278	0.0108	0.02549
1240.2258	0.02025	0.01358	0.02694
1242.1546	0.01714	0.0153	0.02307
1244.0834	0.01338	0.01621	0.02132
1246.0122	0.00923	0.0166	0.01579
1247.941	0.0052	0.01672	0.01455
1249.8698	0.00179	0.01667	0.01072
1251.7986	-6.4695E-4	0.01645	0.01054
1253.7275	-0.00203	0.01595	0.00671
1255.6563	-0.00251	0.015	0.00708
1257.5851	-0.00237	0.01346	0.0051
1259.5139	-0.00186	0.01128	0.00678
1261.4427	-0.00108	0.00861	0.00372
1263.3715	0	0.00579	0.00318
1265.3003	0.00116	0.00321	0
1267.2291	0.00289	0.00122	0.00215
1269.1579	0.00519	0	0.0017
1271.0868	0.00793	0.00232	0.00523
1273.0156	0.01089	0.00552	0.00643
1274.9444	0.01382	0.00965	0.01158
1276.8732	0.01648	0.01485	0.01287
1278.802	0.01872	0.02131	0.01675
1280.7308	0.02048	0.02922	0.0174
1282.6596	0.02182	0.03872	0.02108
1284.5884	0.02289	0.04986	0.02152
1286.5172	0.02384	0.0626	0.02591
1288.4461	0.02476	0.07679	0.02826
1290.3749	0.02562	0.0922	0.03376
1292.3037	0.02633	0.10853	0.03547
1294.2325	0.02682	0.12548	0.03971
1296.1613	0.02718	0.14272	0.04072
1298.0901	0.02758	0.15983	0.04568
1300.0189	0.02824	0.17634	0.04786
1301.9477	0.02934	0.19173	0.05243
1303.8765	0.03098	0.20558	0.05364
1305.8054	0.03313	0.21767	0.05786
1307.7342	0.03564	0.22802	0.05874
1309.663	0.03822	0.23688	0.06138
1311.5918	0.04057	0.24461	0.06041
1313.5206	0.04248	0.25169	0.06151
1315.4494	0.04392	0.25861	0.05794
1317.3782	0.04506	0.2658	0.05729
1319.307	0.04621	0.2736	0.05467
1321.2359	0.04761	0.2822	0.05506
1323.1647	0.04946	0.29171	0.05337
1325.0935	0.05185	0.30223	0.05552
1327.0223	0.05478	0.31389	0.05618
1328.9511	0.05817	0.32679	0.06081
1330.8799	0.06184	0.34099	0.06322
1332.8087	0.06559	0.35648	0.06878
1334.7375	0.06929	0.37315	0.0717
1336.6663	0.07296	0.39081	0.07782
1338.5952	0.07679	0.40918	0.08159
1340.524	0.08107	0.42789	0.08663
1342.4528	0.08604	0.44644	0.08846
1344.3816	0.09183	0.46442	0.09413
1346.3104	0.09845	0.48154	0.09736
1348.2392	0.10589	0.49781	0.10326
1350.168	0.11415	0.51346	0.10651
1352.0968	0.12333	0.52891	0.11293
1354.0256	0.13362	0.5446	0.11858
1355.9545	0.14532	0.561	0.12803
1357.8833	0.15861	0.57861	0.13693
1359.8121	0.17329	0.59795	0.15173
1361.7409	0.18853	0.61936	0.16879
1363.6697	0.20293	0.64278	0.19036
1365.5985	0.21494	0.66749	0.2065
1367.5273	0.22359	0.69217	0.21966
1369.4561	0.22888	0.715	0.22362
1371.3849	0.23168	0.73396	0.22871
1373.3138	0.23324	0.74717	0.23292
1375.2426	0.23445	0.75321	0.23678
1377.1714	0.23552	0.75152	0.23548
1379.1002	0.23594	0.74255	0.23422
1381.029	0.23473	0.72781	0.22753
1382.9578	0.23082	0.70946	0.22164
1384.8866	0.22349	0.68989	0.21315
1386.8154	0.21266	0.67121	0.2047
1388.7443	0.19902	0.65492	0.18923
1390.6731	0.18388	0.64185	0.17646
1392.6019	0.16879	0.63225	0.16817
1394.5307	0.15514	0.626	0.16388
1396.4595	0.14389	0.62272	0.15638
1398.3883	0.13551	0.62182	0.15538
1400.3171	0.12994	0.62248	0.1529
1402.2459	0.12677	0.62369	0.15345
1404.1747	0.12542	0.62438	0.15519
1406.1036	0.12528	0.62364	0.15606
1408.0324	0.12587	0.62083	0.15509
1409.9612	0.12686	0.6156	0.15777
1411.89	0.12813	0.60788	0.15794
1413.8188	0.12982	0.59798	0.16105
1415.7476	0.13231	0.58663	0.15953
1417.6764	0.13614	0.57488	0.16593
1419.6052	0.14168	0.56377	0.17086
1421.534	0.14894	0.55394	0.17064
1423.4629	0.15738	0.54533	0.17343
1425.3917	0.16613	0.53727	0.18023
1427.3205	0.17428	0.52873	0.18291
1429.2493	0.18114	0.51879	0.18905
1431.1781	0.1864	0.50697	0.19104
1433.1069	0.18998	0.49341	0.1926
1435.0357	0.19185	0.47869	0.19713
1436.9645	0.19186	0.46352	0.20263
1438.8934	0.18975	0.44838	0.19341
1440.8222	0.18534	0.4333	0.18694
1442.751	0.17872	0.418	0.18008
1444.6798	0.17029	0.40201	0.17057
1446.6086	0.16061	0.38501	0.16229
1448.5374	0.15014	0.36691	0.15715
1450.4662	0.13914	0.34797	0.15107
1452.395	0.12794	0.32887	0.14508
1454.3238	0.11736	0.31081	0.14231
1456.2527	0.10876	0.29539	0.14432
1458.1815	0.10357	0.28394	0.12934
1460.1103	0.10246	0.2766	0.1199
1462.0391	0.1046	0.27171	0.12317
1463.9679	0.10768	0.26598	0.12724
1465.8967	0.10871	0.25572	0.12595
1467.8255	0.10511	0.23852	0.12005
1469.7543	0.09579	0.21443	0.10621
1471.6831	0.08155	0.18595	0.0896
1473.612	0.06466	0.15691	0.06416
1475.5408	0.04788	0.13074	0.04241
1477.4696	0.03331	0.1091	0.02714
1479.3984	0.02183	0.09165	0.01904
1481.3272	0.01331	0.07688	0.01163
1483.256	0.00719	0.06328	0.00567
1485.1848	0.00299	0.05007	0.00129
1487.1136	5.7798E-4	0.0373	0.00187
1489.0424	0	0.02548	0
1490.9713	0.00416	0.01514	0.0023
1492.9001	0.01013	0.00664	0.00216
1494.8289	0.01761	0	0.00752
1496.7577	0.02616	-0.00526	0.01585
1498.6865	0.03526	-0.0093	0.02254
1500.6153	0.0446	-0.01236	0.02755
1502.5441	0.05449	-0.01417	0.03569
1504.4729	0.06602	-0.0138	0.05063
1506.4018	0.08073	-0.00996	0.06823
1508.3306	0.09969	-0.00172	0.07194
1510.2594	0.12273	0.01075	0.08935
1512.1882	0.14853	0.02615	0.11431
1514.117	0.17547	0.04279	0.13457
1516.0458	0.2028	0.05961	0.15574
1517.9746	0.23118	0.07676	0.17881
1519.9034	0.26233	0.09537	0.20642
1521.8322	0.29806	0.11668	0.23565
1523.7611	0.33931	0.14119	0.26073
1525.6899	0.38563	0.16822	0.29846
1527.6187	0.43538	0.19608	0.33437
1529.5475	0.48619	0.22269	0.36771
1531.4763	0.53574	0.24638	0.40695
1533.4051	0.58235	0.26651	0.44754
1535.3339	0.62534	0.28385	0.47217
1537.2627	0.66501	0.30031	0.50526
1539.1915	0.70213	0.31823	0.54337
1541.1204	0.73695	0.33938	0.55938
1543.0492	0.76835	0.36398	0.57665
1544.978	0.79371	0.39033	0.60173
1546.9068	0.80962	0.4153	0.6104
1548.8356	0.81324	0.43561	0.61694
1550.7644	0.80354	0.44912	0.61245
1552.6932	0.78193	0.45567	0.60418
1554.622	0.75212	0.45708	0.58901
1556.5509	0.71924	0.45641	0.56948
1558.4797	0.68831	0.45678	0.55829
1560.4085	0.66262	0.46001	0.53964
1562.3373	0.64277	0.46589	0.51696
1564.2661	0.62702	0.47245	0.51181
1566.1949	0.61256	0.47704	0.4978
1568.1237	0.59709	0.47778	0.48228
1570.0525	0.5796	0.47435	0.46707
1571.9813	0.56044	0.46805	0.43925
1573.9102	0.54075	0.46101	0.41787
1575.839	0.52192	0.45545	0.40081
1577.7678	0.50498	0.45283	0.36523
1579.6966	0.49038	0.45356	0.34131
1581.6254	0.47811	0.45698	0.32489
1583.5542	0.46804	0.46195	0.30451
1585.483	0.46038	0.4675	0.28767
1587.4118	0.45567	0.47327	0.27698
1589.3406	0.45449	0.47949	0.26946
1591.2695	0.45715	0.48671	0.26743
1593.1983	0.46357	0.49542	0.26652
1595.1271	0.4733	0.5059	0.27061
1597.0559	0.48568	0.51816	0.27552
1598.9847	0.5	0.53203	0.28337
1600.9135	0.51562	0.5473	0.29113
1602.8423	0.53199	0.56387	0.30162
1604.7711	0.54868	0.5817	0.31331
1606.6999	0.5653	0.60078	0.32835
1608.6288	0.58162	0.62113	0.34346
1610.5576	0.5978	0.64289	0.36255
1612.4864	0.6146	0.66643	0.37709
1614.4152	0.63344	0.69244	0.40014
1616.344	0.65615	0.72171	0.42791
1618.2728	0.68448	0.75474	0.44681
1620.2016	0.71977	0.7913	0.4757
1622.1304	0.76293	0.83027	0.51819
1624.0593	0.81474	0.86987	0.55566
1625.9881	0.87628	0.90822	0.59994
1627.9169	0.94921	0.94392	0.65167
1629.8457	1.03622	0.97627	0.71088
1631.7745	1.14119	1.00535	0.77143
1633.7033	1.26884	1.03173	0.84765
1635.6321	1.42346	1.0561	0.93592
1637.5609	1.60679	1.07868	1.03102
1639.4897	1.81591	1.099	1.14791
1641.4186	2.04196	1.11592	1.28827
1643.3474	2.27013	1.12822	1.43582
1645.2762	2.48121	1.13532	1.59041
1647.205	2.65431	1.13769	1.73131
1649.1338	2.77079	1.13677	1.83889
1651.0626	2.81833	1.13431	1.91348
1652.9914	2.7938	1.1315	1.93345
1654.9202	2.70388	1.1283	1.87123
1656.849	2.56327	1.12316	1.76908
1658.7779	2.3914	1.11352	1.63715
1660.7067	2.20882	1.09678	1.48555
1662.6355	2.03385	1.07141	1.34486
1664.5643	1.88005	1.03735	1.22134
1666.4931	1.75483	0.99578	1.12334
1668.4219	1.65956	0.94849	1.04979
1670.3507	1.59091	0.89727	0.98082
1672.2795	1.54265	0.84359	0.9281
1674.2083	1.50733	0.78844	0.88414
1676.1372	1.47756	0.73237	0.8399
1678.066	1.44717	0.67577	0.79608
1679.9948	1.41217	0.61938	0.7525
1681.9236	1.37113	0.56459	0.70501
1683.8524	1.32464	0.51326	0.65825
1685.7812	1.27388	0.46692	0.60249
1687.71	1.21922	0.42589	0.55876
1689.6388	1.15998	0.38913	0.52244
1691.5677	1.09547	0.35515	0.47215
1693.4965	1.02646	0.32331	0.4302
1695.4253	0.95566	0.29461	0.39208
1697.3541	0.88688	0.27126	0.34206
1699.2829	0.82343	0.25537	0.31244
1701.2117	0.7667	0.24777	0.28426
1703.1405	0.71575	0.24743	0.2566
1705.0693	0.66801	0.25191	0.24148
1706.9981	0.62048	0.25826	0.22404
1708.927	0.57094	0.26405	0.20489
1710.8558	0.51879	0.26797	0.19094
1712.7846	0.46521	0.27008	0.17466
1714.7134	0.41284	0.27157	0.16333
1716.6422	0.3647	0.27413	0.1503
1718.571	0.32283	0.27908	0.14051
1720.4998	0.28721	0.28649	0.13662
1722.4286	0.25583	0.29492	0.14002
1724.3574	0.22573	0.30193	0.13893
1726.2863	0.19462	0.30507	0.13533
1728.2151	0.16193	0.30284	0.13211
1730.1439	0.12913	0.29512	0.12469
1732.0727	0.09893	0.28296	0.11936
1734.0015	0.07403	0.26796	0.11725
1735.9303	0.05593	0.2515	0.10346
1737.8591	0.04426	0.23417	0.10239
1739.7879	0.03714	0.21579	0.10364
1741.7168	0.03218	0.19584	0.09294
1743.6456	0.02754	0.17412	0.08394
1745.5744	0.02246	0.15115	0.07758
1747.5032	0.01726	0.12804	0.06264
1749.432	0.01285	0.10611	0.05252
1751.3608	0.01	0.08644	0.04517
1753.2896	0.00886	0.06959	0.03577
1755.2184	0.00888	0.05552	0.02848
1757.1472	0.00926	0.04381	0.02634
1759.0761	0.0093	0.03389	0.01969
1761.0049	0.00861	0.0253	0.01721
1762.9337	0.00706	0.01777	0.01218
1764.8625	0.00466	0.01122	0.00945
1766.7913	0.00179	0.0058	0.00838
1768.7201	-7.10775E-4	0.00187	0.00339
1770.6489	-0.00164	-1.5526E-4	4.3369E-4
1772.5777	0	0	0.00262
1774.5065	0.00163	-0.00109	0
1776.4354	0.00511	-8.7687E-4	0.00242
1778.3642	0.00898	-2.9749E-4	0.00505
1780.293	0.01201	-1.4128E-4	0.00381
1782.2218	0.01361	-7.6442E-4	9.6409E-4
1784.1506	0.01379	-0.00212	0.00137
1786.0794	0.01286	-0.00397	-4.072E-4
1788.0082	0.01117	-0.00611	-0.00107
1789.937	0.00924	-0.0083	-0.00194
1791.8658	0.00776	-0.01021	-0.00419
1793.7947	0.00739	-0.01141	-0.00996
1795.7235	0.00838	-0.01162	-0.00803
1797.6523	0.01052	-0.01085	-0.00629
1799.5811	0.01326	-0.00935	-0.00571
1801.5099	0.01605	-0.00747	-0.00735
1803.4387	0.01852	-0.00549	-0.00703
1805.3675	0.02044	-0.00364	-0.00643
1807.2963	0.0217	-0.00204	-0.00557
1809.2252	0.02231	-7.3784E-4	-0.00791
1811.154	0.02234	3.2931E-4	-0.00852
1813.0828	0.02181	0.00121	-0.01066
1815.0116	0.02059	0.00185	-0.00945
1816.9404	0.01846	0.00205	-0.01014
1818.8692	0.01524	0.00158	-0.01
1820.798	0.01101	3.5151E-4	-0.01311
1822.7268	0.00616	-0.00152	-0.01444
1824.6556	0.00134	-0.00368	-0.01637
1826.5845	-0.00276	-0.00569	-0.01914
1828.5133	-0.00566	-0.00715	-0.02081
1830.4421	-0.00725	-0.00782	-0.01915
1832.3709	-0.00782	-0.00774	-0.02172
1834.2997	-0.00801	-0.00723	-0.02073
1836.2285	-0.00855	-0.00675	-0.02021
1838.1573	-0.00993	-0.00681	-0.01897
1840.0861	-0.01215	-0.0077	-0.02269
1842.0149	-0.01462	-0.00933	-0.02314
1843.9438	-0.01654	-0.01126	-0.02427
1845.8726	-0.01719	-0.01283	-0.02771
1847.8014	-0.01638	-0.01348	-0.02791
1849.7302	-0.01438	-0.01299	-0.02501
1851.659	-0.01176	-0.01158	-0.0279
1853.5878	-0.00917	-0.00975	-0.02672
1855.5166	-0.0072	-0.0081	-0.02728
1857.4454	-0.00628	-0.00711	-0.02601
1859.3742	-0.00659	-0.00697	-0.02624
1861.3031	-0.00794	-0.00759	-0.02712
1863.2319	-0.00985	-0.00867	-0.03105
1865.1607	-0.0117	-0.00985	-0.03188
1867.0895	-0.01303	-0.0108	-0.03173
1869.0183	-0.01369	-0.01126	-0.03089
1870.9471	-0.01382	-0.01104	-0.03394
1872.8759	-0.01377	-0.01015	-0.03202
1874.8047	-0.01388	-0.00882	-0.03071
1876.7336	-0.01434	-0.00749	-0.02923
1878.6624	-0.01513	-0.00657	-0.03007
1880.5912	-0.01609	-0.00623	-0.03113
1882.52	-0.01709	-0.00635	-0.03384
1884.4488	-0.01807	-0.00666	-0.03151
1886.3776	-0.01902	-0.00687	-0.03149
1888.3064	-0.01984	-0.0068	-0.03163
1890.2352	-0.02031	-0.00635	-0.03497
1892.164	-0.02016	-0.00552	-0.03572
1894.0929	-0.01928	-0.00445	-0.03711
1896.0217	-0.01776	-0.00336	-0.03619
1897.9505	-0.01589	-0.00255	-0.0357
1899.8793	-0.01398	-0.0022	-0.03341
1901.8081	-0.01231	-0.00229	-0.03445
1903.7369	-0.01101	-0.00259	-0.03351
1905.6657	-0.01008	-0.00276	-0.03506
1907.5945	-0.00949	-0.00256	-0.03474
1909.5233	-0.00917	-0.00192	-0.03671
1911.4522	-0.00914	-9.0424E-4	-0.0375
1913.381	-0.0094	3.3055E-4	-0.03873
1915.3098	-0.00997	0.00164	-0.03543
1917.2386	-0.01075	0.00292	-0.03574
1919.1674	-0.01153	0.00407	-0.03755
1921.0962	-0.01199	0.00507	-0.03949
1923.025	-0.01181	0.00596	-0.03793
1924.9538	-0.01081	0.00685	-0.04045
1926.8827	-0.00903	0.0079	-0.03931
1928.8115	-0.0068	0.00923	-0.03771
1930.7403	-0.00466	0.01091	-0.03261
1932.6691	-0.00312	0.01308	-0.03152
1934.5979	-0.00238	0.01597	-0.03272
1936.5267	-0.00221	0.01979	-0.036
1938.4555	-0.00204	0.02441	-0.03273
1940.3843	-0.0012	0.02934	-0.02817
1942.3131	8.80642E-4	0.03396	-0.02691
1944.242	0.00453	0.03801	-0.03266
1946.1708	0.00972	0.04171	-0.03113
1948.0996	0.01596	0.04558	-0.02675
1950.0284	0.0224	0.05006	-0.02029
1951.9572	0.02816	0.05531	-0.01945
1953.886	0.03271	0.06117	-0.01512
1955.8148	0.03614	0.06729	-0.0083
1957.7436	0.03895	0.07326	-0.0041
1959.6724	0.04179	0.07871	-0.00818
1961.6013	0.04518	0.08344	-0.00613
1963.5301	0.04935	0.08749	-0.00289
1965.4589	0.05414	0.09125	5.9268E-4
1967.3877	0.05908	0.09537	0.00373
1969.3165	0.06354	0.10054	0.00857
1971.2453	0.067	0.10705	0.00355
1973.1741	0.06913	0.11431	0.0016
1975.1029	0.06974	0.12088	0.00456
1977.0317	0.06877	0.12506	0.00887
1978.9606	0.06644	0.12574	0.00561
1980.8894	0.0633	0.12294	0.00309
1982.8182	0.06015	0.11772	-0.002
1984.747	0.05764	0.11164	-0.00546
1986.6758	0.0561	0.1062	-0.01119
1988.6046	0.05545	0.10246	-0.01223
1990.5334	0.05522	0.10096	-0.01015
1992.4622	0.05469	0.10161	-0.00579
1994.3911	0.05318	0.10385	-0.00747
1996.3199	0.05046	0.10689	-0.00659
1998.2487	0.04701	0.11021	-0.00958
2000.1775	0.04387	0.11383	-0.01167
2002.1063	0.04211	0.11807	-0.01481
2004.0351	0.04218	0.12297	-0.01253
2005.9639	0.04372	0.12792	-0.00813
2007.8927	0.04601	0.13191	-0.00134
2009.8215	0.04857	0.1342	-0.00431
2011.7504	0.05129	0.13478	-0.00992
2013.6792	0.05409	0.1341	-0.01093
2015.608	0.0565	0.13275	-0.00294
2017.5368	0.05766	0.13124	-0.00115
2019.4656	0.05683	0.13021	-2.0341E-4
2021.3944	0.05386	0.13043	-0.00296
2023.3232	0.04923	0.13227	-0.00354
2025.252	0.04376	0.13535	-0.00484
2027.1808	0.03837	0.13862	-0.0053
2029.1097	0.03375	0.14091	-0.01151
2031.0385	0.03026	0.14128	-0.01664
2032.9673	0.02778	0.13906	-0.02183
2034.8961	0.02588	0.1339	-0.01781
2036.8249	0.02391	0.12589	-0.01677
2038.7537	0.02127	0.11577	-0.01981
2040.6825	0.01748	0.10457	-0.02615
2042.6113	0.01222	0.09308	-0.02731
2044.5402	0.00543	0.08147	-0.03052
2046.469	-0.00259	0.06948	-0.0327
2048.3978	-0.01112	0.05693	-0.03982
2050.3266	-0.01936	0.04415	-0.04491
2052.2554	-0.02676	0.03202	-0.05122
2054.1842	-0.03324	0.02159	-0.05437
2056.113	-0.03911	0.01348	-0.05747
2058.0418	-0.0447	0.00757	-0.05513
2059.9706	-0.04998	0.00313	-0.05765
2061.8995	-0.0544	-5.4346E-4	-0.05952
2063.8283	-0.05729	-0.00367	-0.06492
2065.7571	-0.05836	-0.0061	-0.06596
2067.6859	-0.05805	-0.0078	-0.06506
2069.6147	-0.05738	-0.00909	-0.06358
2071.5435	-0.05734	-0.01051	-0.06924
2073.4723	-0.05845	-0.01241	-0.07078
2075.4011	-0.0607	-0.0148	-0.07175
2077.3299	-0.06385	-0.01748	-0.06887
2079.2588	-0.06755	-0.02021	-0.0695
2081.1876	-0.07141	-0.02279	-0.06836
2083.1164	-0.0749	-0.02513	-0.07092
2085.0452	-0.07757	-0.02727	-0.07274
2086.974	-0.0793	-0.02937	-0.07691
2088.9028	-0.08048	-0.03151	-0.07646
2090.8316	-0.08174	-0.03355	-0.07943
2092.7604	-0.08356	-0.03508	-0.08095
2094.6892	-0.08597	-0.03573	-0.08444
2096.6181	-0.08856	-0.03545	-0.08278
2098.5469	-0.09072	-0.03454	-0.08369
2100.4757	-0.0919	-0.03341	-0.08392
2102.4045	-0.09193	-0.03239	-0.08601
2104.3333	-0.09112	-0.03167	-0.08335
2106.2621	-0.09003	-0.03145	-0.0858
2108.1909	-0.08913	-0.03192	-0.08839
2110.1197	-0.08841	-0.03306	-0.09263
2112.0486	-0.08754	-0.03464	-0.09128
2113.9774	-0.08625	-0.03629	-0.09114
2115.9062	-0.0847	-0.03786	-0.08842
2117.835	-0.08336	-0.03952	-0.08922
2119.7638	-0.08261	-0.04154	-0.08683
2121.6926	-0.08247	-0.04392	-0.08891
2123.6214	-0.08257	-0.04608	-0.08983
2125.5502	-0.08244	-0.04708	-0.09184
2127.479	-0.0817	-0.04596	-0.09078
2129.4079	-0.08009	-0.04211	-0.09376
2131.3367	-0.07733	-0.03542	-0.09123
2133.2655	-0.07317	-0.0262	-0.0885
2135.1943	-0.06752	-0.01503	-0.08288
2137.1231	-0.06057	-0.00271	-0.08139
2139.0519	-0.05264	0.00983	-0.07631
2140.9807	-0.04401	0.02163	-0.07215
2142.9095	-0.03489	0.03189	-0.06517
2144.8383	-0.02555	0.04018	-0.06356
2146.7672	-0.01636	0.04661	-0.06195
2148.696	-0.00756	0.05201	-0.06389
2150.6248	0.00114	0.05799	-0.06233
2152.5536	0.01053	0.06646	-0.0617
2154.4824	0.02132	0.07854	-0.05464
2156.4112	0.03321	0.09344	-0.04636
2158.34	0.04438	0.10812	-0.02578
2160.2688	0.05196	0.11857	-0.00934
2162.1976	0.05337	0.12191	-0.00968
2164.1265	0.04776	0.11792	-0.02376
2166.0553	0.0366	0.10892	-0.03195
2167.9841	0.02293	0.0982	-0.04283
2169.9129	0.00994	0.08831	-0.05123
2171.8417	-3.72567E-4	0.08021	-0.06018
2173.7705	-0.00762	0.07358	-0.06332
2175.6993	-0.01259	0.06764	-0.06467
2177.6281	-0.01636	0.06186	-0.06054
2179.557	-0.01956	0.05635	-0.0655
2181.4858	-0.02224	0.05151	-0.07163
2183.4146	-0.02415	0.04757	-0.0782
2185.3434	-0.02524	0.04422	-0.07691
2187.2722	-0.02585	0.04077	-0.07465
2189.201	-0.02662	0.03668	-0.07319
2191.1298	-0.02822	0.03193	-0.07903
2193.0586	-0.03109	0.02697	-0.08239
2194.9874	-0.03538	0.02226	-0.09148
2196.9163	-0.04084	0.01782	-0.09671
2198.8451	-0.04698	0.01307	-0.09815
2200.7739	-0.0532	0.00727	-0.0913
2202.7027	-0.05892	2.1126E-4	-0.09147
2204.6315	-0.0637	-0.00735	-0.09445
2206.5603	-0.06722	-0.01392	-0.10026
2208.4891	-0.06944	-0.01813	-0.10017
2210.4179	-0.07062	-0.01959	-0.10075
2212.3467	-0.07121	-0.01914	-0.10045
2214.2756	-0.07176	-0.01831	-0.10307
2216.2044	-0.07288	-0.01856	-0.0994
2218.1332	-0.07516	-0.02072	-0.10209
2220.062	-0.07895	-0.02485	-0.10517
2221.9908	-0.08412	-0.0304	-0.11147
2223.9196	-0.08998	-0.03651	-0.1137
2225.8484	-0.09567	-0.04236	-0.11922
2227.7772	-0.10063	-0.04747	-0.12175
2229.7061	-0.10484	-0.05181	-0.12118
2231.6349	-0.10855	-0.05569	-0.11495
2233.5637	-0.11181	-0.05941	-0.1183
2235.4925	-0.11427	-0.06306	-0.12173
2237.4213	-0.11547	-0.06647	-0.1262
2239.3501	-0.11535	-0.06944	-0.12558
2241.2789	-0.11462	-0.07193	-0.12676
2243.2077	-0.11435	-0.07405	-0.12623
2245.1365	-0.11526	-0.07594	-0.13042
2247.0654	-0.11719	-0.07771	-0.12817
2248.9942	-0.11935	-0.07943	-0.12758
2250.923	-0.12089	-0.0812	-0.12772
2252.8518	-0.12157	-0.08312	-0.1324
2254.7806	-0.12175	-0.08524	-0.13229
2256.7094	-0.12209	-0.08744	-0.13583
2258.6382	-0.12301	-0.08942	-0.1376
2260.567	-0.12465	-0.09087	-0.14111
2262.4958	-0.12693	-0.09168	-0.14033
2264.4247	-0.1298	-0.09214	-0.1413
2266.3535	-0.13318	-0.09278	-0.13851
2268.2823	-0.13697	-0.09405	-0.14338
2270.2111	-0.14098	-0.096	-0.14671
2272.1399	-0.145	-0.0984	-0.14894
2274.0687	-0.14883	-0.10095	-0.14563
2275.9975	-0.15218	-0.10355	-0.14752
2277.9263	-0.15483	-0.10633	-0.1498
2279.8551	-0.1568	-0.10942	-0.15406
2281.784	-0.15852	-0.11291	-0.15251
2283.7128	-0.16073	-0.11678	-0.15535
2285.6416	-0.16404	-0.12095	-0.15568
2287.5704	-0.16853	-0.12526	-0.15919
2289.4992	-0.17368	-0.1295	-0.16032
2291.428	-0.1787	-0.13342	-0.16355
2293.3568	-0.18293	-0.13679	-0.16322
2295.2856	-0.18615	-0.13946	-0.16759
2297.2145	-0.18863	-0.14143	-0.16888
2299.1433	-0.19086	-0.14284	-0.17123
2301.0721	-0.19319	-0.14391	-0.16989
2303.0009	-0.19565	-0.14487	-0.17293
2304.9297	-0.19802	-0.14589	-0.17205
2306.8585	-0.20008	-0.14706	-0.1732
2308.7873	-0.20186	-0.14832	-0.17187
2310.7161	-0.20358	-0.14955	-0.1735
2312.6449	-0.20555	-0.15053	-0.17185
2314.5738	-0.20786	-0.15109	-0.17467
2316.5026	-0.21042	-0.15116	-0.1742
2318.4314	-0.21306	-0.15089	-0.17584
2320.3602	-0.21577	-0.15078	-0.17324
2322.289	-0.21882	-0.15151	-0.1717
2324.2178	-0.22255	-0.15364	-0.16896
2326.1466	-0.22706	-0.15711	-0.17462
2328.0754	-0.23209	-0.16114	-0.17783
2330.0042	-0.23712	-0.16458	-0.18121
2331.9331	-0.24161	-0.16657	-0.18022
2333.8619	-0.24518	-0.16705	-0.18259
2335.7907	-0.24756	-0.16668	-0.18151
2337.7195	-0.24855	-0.16635	-0.18357
2339.6483	-0.24802	-0.16659	-0.18298
2341.5771	-0.24602	-0.16737	-0.18514
2343.5059	-0.24293	-0.16835	-0.1839
2345.4347	-0.23943	-0.16922	-0.18523
2347.3635	-0.23649	-0.16995	-0.18261
2349.2924	-0.23504	-0.17078	-0.18311
2351.2212	-0.23575	-0.17206	-0.18096
2353.15	-0.2388	-0.17406	-0.18254
2355.0788	-0.24381	-0.17685	-0.18104
2357.0076	-0.24991	-0.18026	-0.18252
2358.9364	-0.25591	-0.18391	-0.18191
2360.8652	-0.2606	-0.18726	-0.18522
2362.794	-0.26306	-0.18976	-0.18605
2364.7229	-0.26286	-0.19092	-0.18934
2366.6517	-0.26012	-0.19058	-0.18796
2368.5805	-0.25538	-0.18895	-0.18914
2370.5093	-0.2495	-0.1866	-0.18658
2372.4381	-0.24347	-0.18424	-0.18677
2374.3669	-0.23813	-0.18249	-0.18531
2376.2957	-0.23397	-0.18161	-0.18855
2378.2245	-0.23101	-0.18143	-0.18933
2380.1533	-0.22885	-0.18144	-0.19275
2382.0822	-0.22699	-0.18115	-0.19272
2384.011	-0.22509	-0.18037	-0.19463
2385.9398	-0.22308	-0.17931	-0.19117
2387.8686	-0.22111	-0.17842	-0.18972
2389.7974	-0.21942	-0.17811	-0.18735
2391.7262	-0.21817	-0.17847	-0.18994
2393.655	-0.21736	-0.17931	-0.18868
2395.5838	-0.21685	-0.18036	-0.18982
2397.5126	-0.21646	-0.1814	-0.18837
2399.4415	-0.21601	-0.18238	-0.1892
2401.3703	-0.21539	-0.18331	-0.18696
2403.2991	-0.21455	-0.18411	-0.18886
2405.2279	-0.21346	-0.18463	-0.18824
2407.1567	-0.21215	-0.18473	-0.19106
2409.0855	-0.21072	-0.18438	-0.19033
2411.0143	-0.2094	-0.1837	-0.19033
2412.9431	-0.20847	-0.18288	-0.18688
2414.872	-0.20819	-0.18203	-0.1884
2416.8008	-0.20867	-0.18112	-0.18833
2418.7296	-0.20984	-0.18008	-0.19081
2420.6584	-0.21145	-0.17892	-0.18959
2422.5872	-0.21322	-0.17775	-0.1909
2424.516	-0.21489	-0.17671	-0.18988
2426.4448	-0.21629	-0.17588	-0.1922
2428.3736	-0.21739	-0.17526	-0.18958
2430.3024	-0.21829	-0.1748	-0.18875
2432.2313	-0.21911	-0.17439	-0.18757
2434.1601	-0.21988	-0.17395	-0.19094
2436.0889	-0.22046	-0.17336	-0.19034
2438.0177	-0.22063	-0.17257	-0.19143
2439.9465	-0.22031	-0.17164	-0.18938
2441.8753	-0.21957	-0.17067	-0.19074
2443.8041	-0.21862	-0.16973	-0.18976
2445.7329	-0.21769	-0.16887	-0.19203
2447.6617	-0.21696	-0.16815	-0.19139
2449.5906	-0.21656	-0.16769	-0.19226
2451.5194	-0.2165	-0.16766	-0.18953
2453.4482	-0.21668	-0.1681	-0.19051
2455.377	-0.2169	-0.16892	-0.18903
2457.3058	-0.21698	-0.16989	-0.19038
2459.2346	-0.21685	-0.17075	-0.18987
2461.1634	-0.21654	-0.17129	-0.19107
2463.0922	-0.21606	-0.1714	-0.18742
2465.021	-0.21536	-0.17102	-0.18721
2466.9499	-0.21441	-0.17021	-0.18556
2468.8787	-0.21325	-0.16907	-0.18703
2470.8075	-0.21209	-0.16783	-0.18569
2472.7363	-0.21112	-0.16676	-0.18634
2474.6651	-0.21047	-0.16615	-0.18433
2476.5939	-0.21015	-0.16621	-0.18567
2478.5227	-0.21014	-0.16699	-0.18371
2480.4515	-0.21042	-0.16832	-0.18398
2482.3804	-0.21097	-0.16987	-0.18291
2484.3092	-0.21167	-0.17118	-0.1853
2486.238	-0.21235	-0.17189	-0.1839
2488.1668	-0.2128	-0.17188	-0.18501
2490.0956	-0.21284	-0.17133	-0.18351
2492.0244	-0.21228	-0.1706	-0.18367
2493.9532	-0.21093	-0.16998	-0.18195
2495.882	-0.20874	-0.1696	-0.18407
2497.8108	-0.20589	-0.16938	-0.18236
2499.7397	-0.20285	-0.16915	-0.1819
2501.6685	-0.20015	-0.16872	-0.1788
2503.5973	-0.19818	-0.16793	-0.17773
2505.5261	-0.19694	-0.16671	-0.17608
2507.4549	-0.19619	-0.16508	-0.18028
2509.3837	-0.19562	-0.16317	-0.17959
2511.3125	-0.19502	-0.16127	-0.17737
2513.2413	-0.19436	-0.15962	-0.17317
2515.1701	-0.19366	-0.15838	-0.17513
2517.099	-0.19305	-0.15758	-0.17509
2519.0278	-0.19269	-0.15717	-0.17567
2520.9566	-0.1927	-0.15712	-0.17507
2522.8854	-0.19298	-0.15739	-0.17701
2524.8142	-0.1933	-0.15782	-0.17468
2526.743	-0.19336	-0.15819	-0.17541
2528.6718	-0.19304	-0.15831	-0.17485
2530.6006	-0.19247	-0.15816	-0.17757
2532.5295	-0.19192	-0.15794	-0.17733
2534.4583	-0.19161	-0.15794	-0.17768
2536.3871	-0.19152	-0.15824	-0.17545
2538.3159	-0.1914	-0.15866	-0.17707
2540.2447	-0.19097	-0.15882	-0.17651
2542.1735	-0.19006	-0.15846	-0.17605
2544.1023	-0.18863	-0.15756	-0.17196
2546.0311	-0.18669	-0.1563	-0.17127
2547.9599	-0.18427	-0.1549	-0.16909
2549.8888	-0.18146	-0.1535	-0.16876
2551.8176	-0.17852	-0.15226	-0.16718
2553.7464	-0.17582	-0.15129	-0.17023
2555.6752	-0.17372	-0.15065	-0.17018
2557.604	-0.17239	-0.1503	-0.17059
2559.5328	-0.17177	-0.15008	-0.16842
2561.4616	-0.17167	-0.14984	-0.16838
2563.3904	-0.17188	-0.14951	-0.16709
2565.3192	-0.17215	-0.14915	-0.16864
2567.2481	-0.17224	-0.14888	-0.16821
2569.1769	-0.17196	-0.1488	-0.1704
2571.1057	-0.17124	-0.14892	-0.1694
2573.0345	-0.17017	-0.14915	-0.16961
2574.9633	-0.169	-0.14931	-0.16793
2576.8921	-0.16796	-0.14922	-0.16812
2578.8209	-0.1673	-0.14885	-0.16567
2580.7497	-0.16717	-0.1483	-0.16558
2582.6785	-0.16756	-0.14777	-0.16374
2584.6074	-0.16829	-0.14739	-0.16519
2586.5362	-0.16907	-0.14714	-0.16546
2588.465	-0.16965	-0.1469	-0.16669
2590.3938	-0.16996	-0.14656	-0.16552
2592.3226	-0.17012	-0.14612	-0.16613
2594.2514	-0.17038	-0.14567	-0.16342
2596.1802	-0.17097	-0.14525	-0.16327
2598.109	-0.17199	-0.14484	-0.16275
2600.0379	-0.17343	-0.14436	-0.16381
2601.9667	-0.17517	-0.14378	-0.16168
2603.8955	-0.17702	-0.14313	-0.1613
2605.8243	-0.17876	-0.14253	-0.15939
2607.7531	-0.18016	-0.14212	-0.15949
2609.6819	-0.18102	-0.14196	-0.15849
2611.6107	-0.18116	-0.14197	-0.1611
2613.5395	-0.18049	-0.14193	-0.16185
2615.4683	-0.17908	-0.14161	-0.1622
2617.3972	-0.17718	-0.14094	-0.15979
2619.326	-0.17522	-0.13999	-0.16004
2621.2548	-0.17359	-0.13892	-0.15844
2623.1836	-0.17248	-0.13787	-0.15824
2625.1124	-0.17182	-0.13689	-0.15698
2627.0412	-0.17127	-0.13594	-0.15736
2628.97	-0.17052	-0.13496	-0.15433
2630.8988	-0.16941	-0.13386	-0.1531
2632.8276	-0.16805	-0.1326	-0.15177
2634.7565	-0.16672	-0.1312	-0.15192
2636.6853	-0.16565	-0.12975	-0.14922
2638.6141	-0.16489	-0.12842	-0.14748
2640.5429	-0.16427	-0.12729	-0.14472
2642.4717	-0.16354	-0.12632	-0.14526
2644.4005	-0.16257	-0.12533	-0.14394
2646.3293	-0.16142	-0.1242	-0.14271
2648.2581	-0.1603	-0.12292	-0.14043
2650.1869	-0.15935	-0.12161	-0.14112
2652.1158	-0.15853	-0.12036	-0.14019
2654.0446	-0.15769	-0.11919	-0.14007
2655.9734	-0.15667	-0.11808	-0.13778
2657.9022	-0.1555	-0.117	-0.13663
2659.831	-0.15432	-0.11603	-0.13396
2661.7598	-0.15338	-0.11524	-0.13302
2663.6886	-0.15289	-0.11472	-0.13098
2665.6174	-0.15298	-0.11447	-0.13059
2667.5463	-0.1536	-0.1144	-0.12931
2669.4751	-0.15453	-0.1143	-0.1296
2671.4039	-0.15546	-0.11392	-0.12824
2673.3327	-0.1561	-0.1131	-0.1279
2675.2615	-0.15628	-0.11185	-0.12583
2677.1903	-0.15602	-0.11037	-0.12562
2679.1191	-0.15541	-0.10892	-0.12444
2681.0479	-0.15463	-0.10766	-0.12437
2682.9767	-0.15385	-0.10659	-0.12307
2684.9056	-0.15316	-0.10564	-0.12321
2686.8344	-0.15255	-0.1047	-0.12163
2688.7632	-0.15197	-0.10375	-0.12044
2690.692	-0.15137	-0.10282	-0.11861
2692.6208	-0.15074	-0.10193	-0.1188
2694.5496	-0.15013	-0.10112	-0.11757
2696.4784	-0.14959	-0.10038	-0.11808
2698.4072	-0.14913	-0.09969	-0.11769
2700.336	-0.14868	-0.09897	-0.11759
2702.2649	-0.14809	-0.09812	-0.11631
2704.1937	-0.14717	-0.09711	-0.11614
2706.1225	-0.14579	-0.09594	-0.11453
2708.0513	-0.14385	-0.09473	-0.11377
2709.9801	-0.14132	-0.09356	-0.11093
2711.9089	-0.13827	-0.0925	-0.10769
2713.8377	-0.13492	-0.09154	-0.10387
2715.7665	-0.13152	-0.09058	-0.10272
2717.6954	-0.12832	-0.08952	-0.10081
2719.6242	-0.12539	-0.08827	-0.09926
2721.553	-0.12263	-0.08679	-0.09704
2723.4818	-0.11994	-0.08514	-0.0966
2725.4106	-0.11734	-0.08346	-0.09552
2727.3394	-0.11499	-0.08193	-0.09422
2729.2682	-0.11308	-0.08071	-0.09085
2731.197	-0.11167	-0.07983	-0.08907
2733.1258	-0.11065	-0.07918	-0.08778
2735.0547	-0.10984	-0.07859	-0.08697
2736.9835	-0.1091	-0.07794	-0.08488
2738.9123	-0.10831	-0.07725	-0.08402
2740.8411	-0.10739	-0.07662	-0.08319
2742.7699	-0.10617	-0.07611	-0.08318
2744.6987	-0.10447	-0.07568	-0.08156
2746.6275	-0.1022	-0.0752	-0.08041
2748.5563	-0.09943	-0.07454	-0.07916
2750.4851	-0.09638	-0.07364	-0.07802
2752.414	-0.09336	-0.07256	-0.07501
2754.3428	-0.09061	-0.0714	-0.07335
2756.2716	-0.08826	-0.07016	-0.07181
2758.2004	-0.08623	-0.06874	-0.06963
2760.1292	-0.08435	-0.06703	-0.06675
2762.058	-0.08243	-0.06505	-0.06575
2763.9868	-0.08036	-0.06299	-0.06423
2765.9156	-0.07815	-0.06115	-0.0622
2767.8444	-0.07589	-0.05977	-0.05983
2769.7733	-0.0737	-0.05888	-0.05889
2771.7021	-0.07162	-0.0583	-0.0581
2773.6309	-0.0696	-0.05766	-0.05754
2775.5597	-0.06744	-0.05667	-0.05575
2777.4885	-0.06491	-0.05513	-0.05398
2779.4173	-0.06184	-0.05301	-0.05181
2781.3461	-0.05824	-0.05041	-0.04973
2783.2749	-0.05426	-0.04746	-0.04643
2785.2038	-0.05022	-0.04433	-0.0431
2787.1326	-0.04634	-0.04116	-0.04032
2789.0614	-0.04268	-0.03795	-0.03783
2790.9902	-0.03906	-0.03465	-0.03378
2792.919	-0.03519	-0.03113	-0.02961
2794.8478	-0.03081	-0.02729	-0.02573
2796.7766	-0.02585	-0.0231	-0.02229
2798.7054	-0.02048	-0.01865	-0.01831
2800.6342	-0.01501	-0.01405	-0.01368
2802.5631	-0.00972	-0.00942	-0.00892
2804.4919	-0.00475	-0.00476	-0.0048
2806.4207	0	0	0
2808.3495	0.00259	0.00316	0.00377
2810.2783	0.00535	0.00651	0.00741
2812.2071	0.00836	0.00994	0.01103
2814.1359	0.01164	0.01336	0.01431
2816.0647	0.01516	0.01682	0.01737
2817.9935	0.01898	0.0206	0.02157
2819.9224	0.02331	0.02514	0.02666
2821.8512	0.0284	0.03089	0.03198
2823.78	0.03446	0.0381	0.03862
2825.7088	0.04161	0.04684	0.04679
2827.6376	0.04993	0.05716	0.05502
2829.5664	0.05953	0.06927	0.0631
2831.4952	0.0706	0.0838	0.07438
2833.424	0.0833	0.10196	0.08954
2835.3528	0.09771	0.12551	0.10748
2837.2817	0.11375	0.15658	0.12753
2839.2105	0.13115	0.19709	0.15151
2841.1393	0.14945	0.24777	0.18146
2843.0681	0.16799	0.307	0.21771
2844.9969	0.18604	0.37004	0.25721
2846.9257	0.20295	0.4293	0.30055
2848.8545	0.21834	0.47613	0.34606
2850.7833	0.23229	0.50343	0.38741
2852.7122	0.24542	0.50818	0.41656
2854.641	0.25892	0.49232	0.43128
2856.5698	0.27429	0.46175	0.43162
2858.4986	0.29282	0.42402	0.42501
2860.4274	0.31494	0.38598	0.42095
2862.3562	0.33966	0.35245	0.42421
2864.285	0.36447	0.32588	0.43115
2866.2138	0.38577	0.3068	0.43931
2868.1426	0.39985	0.29442	0.44268
2870.0715	0.40413	0.28723	0.43833
2872.0003	0.398	0.28358	0.42469
2873.9291	0.38314	0.28215	0.40442
2875.8579	0.36289	0.28226	0.38182
2877.7867	0.34135	0.28383	0.36379
2879.7155	0.32218	0.28717	0.35105
2881.6443	0.30801	0.29257	0.34605
2883.5731	0.30018	0.30015	0.34702
2885.5019	0.29907	0.30984	0.3529
2887.4308	0.3046	0.32153	0.36244
2889.3596	0.31656	0.33525	0.37868
2891.2884	0.3347	0.3511	0.39923
2893.2172	0.35856	0.36923	0.42385
2895.146	0.38723	0.38974	0.45098
2897.0748	0.41931	0.41279	0.48142
2899.0036	0.45305	0.43877	0.5127
2900.9324	0.48673	0.4686	0.54537
2902.8613	0.519	0.50374	0.57588
2904.7901	0.54918	0.54604	0.60644
2906.7189	0.57717	0.59722	0.63753
2908.6477	0.60325	0.65801	0.67242
2910.5765	0.62778	0.72723	0.71044
2912.5053	0.65102	0.80109	0.75448
2914.4341	0.67303	0.87311	0.80217
2916.3629	0.69366	0.93519	0.85415
2918.2917	0.71254	0.97937	0.90629
2920.2206	0.72916	1	0.95451
2922.1494	0.74291	0.9952	0.98722
2924.0782	0.75326	0.96716	1
2926.007	0.76	0.92106	0.99303
2927.9358	0.76331	0.86336	0.97385
2929.8646	0.76384	0.80011	0.94321
2931.7934	0.7627	0.73597	0.90798
2933.7222	0.76147	0.67401	0.87009
2935.651	0.76224	0.61612	0.83186
2937.5799	0.76754	0.56344	0.79236
2939.5087	0.78002	0.51677	0.7584
2941.4375	0.80172	0.47679	0.73248
2943.3663	0.83311	0.44396	0.72148
2945.2951	0.87232	0.41845	0.72338
2947.2239	0.91497	0.39981	0.73776
2949.1527	0.95485	0.38679	0.75809
2951.0815	0.9852	0.3773	0.77942
2953.0103	1.00037	0.36856	0.78954
2954.9392	0.99698	0.35775	0.78617
2956.868	0.9745	0.34265	0.76551
2958.7968	0.93492	0.32224	0.73144
2960.7256	0.88196	0.29684	0.68588
2962.6544	0.82004	0.26788	0.63534
2964.5832	0.75338	0.23733	0.58015
2966.512	0.68526	0.2071	0.52639
2968.4408	0.61776	0.17867	0.47129
2970.3697	0.55195	0.15288	0.4176
2972.2985	0.48831	0.13005	0.36313
2974.2273	0.42724	0.11014	0.31275
2976.1561	0.3692	0.09293	0.26478
2978.0849	0.31475	0.0781	0.22185
2980.0137	0.26445	0.06529	0.18081
2981.9425	0.2188	0.05414	0.14578
2983.8713	0.17821	0.04436	0.11544
2985.8001	0.14293	0.03572	0.09236
2987.729	0.11292	0.02807	0.07032
2989.6578	0.08788	0.02135	0.05337
2991.5866	0.06726	0.01547	0.03908
2993.5154	0.05045	0.0104	0.02835
2995.4442	0.03686	0.00613	0.01628
2997.373	0.02599	0.00266	0.00733
2999.3018	0.01738	0	0
3001.2306	0.01052	0.00148	9.2209E-4
3003.1594	0.00489	0.0035	6.476E-4
3005.0883	0	0.00579	0.00147
3007.0171	-7.64218E-4	0.00813	5.4036E-4
3008.9459	-0.00126	0.01046	0.0023
3010.8747	-0.00142	0.01289	0.00191
3012.8035	-0.00106	0.01563	0.00325
3014.7323	-2.1856E-5	0.0189	0.00515
3016.6611	0.00176	0.0228	0.01099
3018.5899	0.00422	0.02726	0.0151
3020.5188	0.00726	0.03211	0.02084
3022.4476	0.01076	0.0372	0.02524
3024.3764	0.01463	0.04249	0.03265
3026.3052	0.0189	0.04803	0.03699
3028.234	0.02374	0.05387	0.04248
3030.1628	0.02938	0.06004	0.04755
3032.0916	0.03598	0.0665	0.05559
3034.0204	0.04348	0.07325	0.06195
3035.9492	0.0516	0.08029	0.07101
3037.8781	0.06005	0.08763	0.07941
3039.8069	0.06871	0.09525	0.09072
3041.7357	0.07775	0.10308	0.09869
3043.6645	0.08747	0.11101	0.1089
3045.5933	0.09814	0.11897	0.11928
3047.5221	0.10992	0.12699	0.13203
3049.4509	0.12291	0.13519	0.14192
3051.3797	0.13715	0.14376	0.15517
3053.3085	0.15259	0.15287	0.16748
3055.2374	0.16901	0.16258	0.18286
3057.1662	0.18611	0.17272	0.19711
3059.095	0.20361	0.18298	0.21471
3061.0238	0.22141	0.19305	0.23066
3062.9526	0.23961	0.20272	0.24715
3064.8814	0.2584	0.21194	0.25993
3066.8102	0.27785	0.2208	0.27643
3068.739	0.29782	0.22942	0.29261
3070.6678	0.31791	0.2379	0.31038
3072.5967	0.33755	0.24633	0.32401
3074.5255	0.35612	0.25481	0.33915
3076.4543	0.37308	0.26339	0.35114
3078.3831	0.38809	0.27209	0.3651
3080.3119	0.401	0.28081	0.37622
3082.2407	0.41167	0.28938	0.38831
3084.1695	0.4199	0.29767	0.39703
3086.0983	0.4255	0.30566	0.40765
3088.0272	0.42834	0.31347	0.41329
3089.956	0.42841	0.32131	0.41746
3091.8848	0.42572	0.32933	0.41747
3093.8136	0.42032	0.33749	0.41952
3095.7424	0.41226	0.34553	0.41818
3097.6712	0.4017	0.35317	0.41802
3099.6	0.38892	0.36017	0.41389
3101.5288	0.37433	0.36653	0.41088
3103.4576	0.35841	0.37241	0.40464
3105.3865	0.34169	0.37805	0.40123
3107.3153	0.3247	0.38367	0.39565
3109.2441	0.30793	0.38938	0.39216
3111.1729	0.29171	0.39521	0.38573
3113.1017	0.27627	0.40118	0.38258
3115.0305	0.26179	0.40736	0.37753
3116.9593	0.2485	0.41392	0.37509
3118.8881	0.2367	0.42109	0.37121
3120.8169	0.22658	0.42905	0.3723
3122.7458	0.21807	0.43777	0.37173
3124.6746	0.21081	0.44698	0.37399
3126.6034	0.20425	0.4562	0.37416
3128.5322	0.19792	0.46495	0.37714
3130.461	0.19156	0.47299	0.37728
3132.3898	0.18514	0.48042	0.37941
3134.3186	0.17886	0.4876	0.379
3136.2474	0.17305	0.49498	0.38265
3138.1762	0.168	0.50296	0.38427
3140.1051	0.16385	0.51172	0.38936
3142.0339	0.16054	0.52129	0.39253
3143.9627	0.15786	0.53149	0.39839
3145.8915	0.15571	0.54204	0.40211
3147.8203	0.1541	0.55263	0.40971
3149.7491	0.15308	0.56299	0.41315
3151.6779	0.15259	0.573	0.41816
3153.6067	0.15229	0.58273	0.42231
3155.5356	0.15177	0.59234	0.43137
3157.4644	0.15076	0.60205	0.43888
3159.3932	0.14941	0.61205	0.44872
3161.322	0.14832	0.62245	0.45468
3163.2508	0.14829	0.63333	0.46442
3165.1796	0.14998	0.64466	0.47175
3167.1084	0.15359	0.65635	0.48211
3169.0372	0.15883	0.6682	0.49086
3170.966	0.16519	0.67998	0.50307
3172.8949	0.1722	0.69156	0.51177
3174.8237	0.1797	0.70296	0.52373
3176.7525	0.18782	0.71436	0.53484
3178.6813	0.19685	0.72598	0.54997
3180.6101	0.20704	0.73793	0.56337
3182.5389	0.21846	0.75015	0.58045
3184.4677	0.23103	0.76245	0.59302
3186.3965	0.24456	0.77464	0.60867
3188.3253	0.25881	0.78664	0.62294
3190.2542	0.27356	0.79848	0.63971
3192.183	0.28857	0.81026	0.65283
3194.1118	0.30367	0.8221	0.66995
3196.0406	0.31861	0.83405	0.68498
3197.9694	0.33313	0.84608	0.7024
3199.8982	0.34693	0.8581	0.71602
3201.827	0.35963	0.87	0.73286
3203.7558	0.37084	0.88164	0.74603
3205.6847	0.38028	0.89291	0.75796
3207.6135	0.38784	0.90382	0.76431
3209.5423	0.39376	0.91448	0.77525
3211.4711	0.39849	0.92514	0.78398
3213.3999	0.40254	0.93607	0.79597
3215.3287	0.40632	0.94744	0.80526
3217.2575	0.41014	0.95926	0.81702
3219.1863	0.41427	0.97137	0.82499
3221.1151	0.41909	0.98359	0.83614
3223.044	0.42508	0.99569	0.8453
3224.9728	0.43278	1.00748	0.85818
3226.9016	0.4427	1.01879	0.86904
3228.8304	0.45531	1.0295	0.88519
3230.7592	0.47102	1.03968	0.89909
3232.688	0.49031	1.04962	0.91671
3234.6168	0.51367	1.05977	0.93553
3236.5456	0.54161	1.07053	0.96185
3238.4744	0.5746	1.08199	0.98774
3240.4033	0.61305	1.09399	1.01977
3242.3321	0.6574	1.10622	1.05018
3244.2609	0.70813	1.11853	1.0839
3246.1897	0.76565	1.13086	1.11733
3248.1185	0.83014	1.1432	1.16009
3250.0473	0.90143	1.15542	1.20601
3251.9761	0.97912	1.16729	1.2575
3253.9049	1.06258	1.17864	1.3055
3255.8337	1.15105	1.18949	1.35699
3257.7626	1.24338	1.20008	1.40875
3259.6914	1.33799	1.21068	1.46829
3261.6202	1.4328	1.22146	1.52653
3263.549	1.52544	1.23241	1.58756
3265.4778	1.6134	1.24342	1.64415
3267.4066	1.69417	1.25434	1.6997
3269.3354	1.76541	1.26506	1.74751
3271.2642	1.82516	1.27544	1.7941
3273.1931	1.87215	1.28533	1.83009
3275.1219	1.90582	1.2946	1.86164
3277.0507	1.92624	1.30322	1.88481
3278.9795	1.93387	1.31122	1.90447
3280.9083	1.92934	1.31866	1.9127
3282.8371	1.9134	1.3256	1.91759
3284.7659	1.88703	1.33207	1.91519
3286.6947	1.85149	1.33812	1.91073
3288.6235	1.80836	1.34378	1.89775
3290.5524	1.75928	1.34907	1.88499
3292.4812	1.70572	1.35394	1.86666
3294.41	1.64867	1.35835	1.84881
3296.3388	1.5886	1.36225	1.82435
3298.2676	1.52568	1.36573	1.79986
3300.1964	1.46013	1.36898	1.77068
3302.1252	1.39253	1.37228	1.74095
3304.054	1.32391	1.37598	1.70356
3305.9828	1.25546	1.38033	1.6691
3307.9117	1.18816	1.38535	1.6353
3309.8405	1.12246	1.39076	1.60803
3311.7693	1.05841	1.39604	1.57673
3313.6981	0.99603	1.40072	1.54464
3315.6269	0.93558	1.40455	1.50871
3317.5557	0.87753	1.40761	1.47866
3319.4845	0.8222	1.41013	1.44574
3321.4133	0.7696	1.41235	1.41493
3323.3421	0.71946	1.4144	1.38291
3325.271	0.67146	1.41633	1.35643
3327.1998	0.62547	1.41811	1.32805
3329.1286	0.58158	1.41969	1.30521
3331.0574	0.54004	1.42102	1.28128
3332.9862	0.50114	1.4221	1.26047
3334.915	0.46516	1.42294	1.23735
3336.8438	0.43223	1.42365	1.21913
3338.7726	0.40225	1.42443	1.19992
3340.7015	0.3749	1.42552	1.1851
3342.6303	0.34973	1.42711	1.16689
3344.5591	0.32636	1.4293	1.15269
3346.4879	0.30458	1.43201	1.13774
3348.4167	0.28423	1.43498	1.12684
3350.3455	0.26507	1.43784	1.11341
3352.2743	0.24673	1.44019	1.10459
3354.2031	0.22879	1.44179	1.09306
3356.1319	0.21097	1.44257	1.08344
3358.0608	0.19318	1.44267	1.07111
3359.9896	0.17553	1.44231	1.06218
3361.9184	0.15816	1.44169	1.0488
3363.8472	0.14124	1.44092	1.03829
3365.776	0.12493	1.44006	1.02557
3367.7048	0.1095	1.43914	1.01578
3369.6336	0.09531	1.43822	1.0038
3371.5624	0.08274	1.43737	0.99701
3373.4912	0.07192	1.43654	0.98821
3375.4201	0.06263	1.43562	0.98172
3377.3489	0.05423	1.43444	0.97261
3379.2777	0.04594	1.43285	0.96822
3381.2065	0.03723	1.43083	0.96046
3383.1353	0.02811	1.42839	0.95381
3385.0641	0.01921	1.42568	0.94553
3386.9929	0.01144	1.42283	0.94233
3388.9217	0.00549	1.41994	0.93556
3390.8506	0.00135	1.41702	0.93128
3392.7794	-0.0017	1.41389	0.92557
3394.7082	-0.00479	1.41037	0.92388
3396.637	-0.00887	1.40635	0.91713
3398.5658	-0.0143	1.40193	0.9106
3400.4946	-0.02071	1.39736	0.90265
3402.4234	-0.02729	1.39283	0.90119
3404.3522	-0.03311	1.38838	0.89734
3406.281	-0.03746	1.38392	0.89393
3408.2099	-0.04008	1.37927	0.88725
3410.1387	-0.04121	1.37427	0.88652
3412.0675	-0.04154	1.36879	0.88502
3413.9963	-0.04194	1.3628	0.88283
3415.9251	-0.04312	1.35635	0.87313
3417.8539	-0.04543	1.3496	0.86652
3419.7827	-0.04883	1.34268	0.85993
3421.7115	-0.05298	1.33572	0.85775
3423.6403	-0.05735	1.32879	0.85347
3425.5692	-0.06137	1.32192	0.85216
3427.498	-0.06468	1.31514	0.84651
3429.4268	-0.06727	1.30844	0.84159
3431.3556	-0.06942	1.30174	0.83392
3433.2844	-0.07153	1.29492	0.82959
3435.2132	-0.07389	1.2878	0.82321
3437.142	-0.0766	1.28024	0.8202
3439.0708	-0.07962	1.27219	0.81311
3440.9996	-0.08288	1.26373	0.80565
3442.9285	-0.08626	1.25508	0.79343
3444.8573	-0.08959	1.24645	0.78529
3446.7861	-0.09266	1.23799	0.7781
3448.7149	-0.09531	1.22973	0.77426
3450.6437	-0.09759	1.22157	0.76727
3452.5725	-0.09973	1.21333	0.76299
3454.5013	-0.10196	1.20481	0.75404
3456.4301	-0.10433	1.19585	0.74652
3458.359	-0.10667	1.18636	0.73799
3460.2878	-0.10883	1.17632	0.73338
3462.2166	-0.11087	1.16578	0.72678
3464.1454	-0.11305	1.15483	0.7225
3466.0742	-0.11555	1.1436	0.71349
3468.003	-0.11833	1.13219	0.70443
3469.9318	-0.12112	1.12069	0.69276
3471.8606	-0.12368	1.10919	0.68408
3473.7894	-0.12597	1.09782	0.67279
3475.7183	-0.1281	1.08667	0.66486
3477.6471	-0.13015	1.07579	0.65472
3479.5759	-0.13206	1.0651	0.64583
3481.5047	-0.13372	1.05447	0.63534
3483.4335	-0.13517	1.0437	0.62931
3485.3623	-0.13672	1.03261	0.62129
3487.2911	-0.13886	1.02102	0.61429
3489.2199	-0.14193	1.00882	0.6039
3491.1487	-0.14594	0.99599	0.59601
3493.0776	-0.15054	0.9826	0.58443
3495.0064	-0.15524	0.96887	0.57302
3496.9352	-0.15969	0.95507	0.56058
3498.864	-0.16375	0.94151	0.55316
3500.7928	-0.16742	0.92835	0.54313
3502.7216	-0.17065	0.91555	0.53428
3504.6504	-0.17332	0.90289	0.52571
3506.5792	-0.17533	0.89019	0.52084
3508.5081	-0.17666	0.8774	0.51113
3510.4369	-0.17742	0.86463	0.50263
3512.3657	-0.17792	0.85195	0.49192
3514.2945	-0.17864	0.8393	0.48128
3516.2233	-0.18015	0.82643	0.47064
3518.1521	-0.18281	0.81304	0.46558
3520.0809	-0.18649	0.79899	0.456
3522.0097	-0.19052	0.78434	0.44434
3523.9385	-0.19397	0.76932	0.42969
3525.8674	-0.19615	0.75416	0.42049
3527.7962	-0.19686	0.73897	0.41296
3529.725	-0.19643	0.72383	0.4065
3531.6538	-0.19552	0.70876	0.39788
3533.5826	-0.19486	0.69374	0.39266
3535.5114	-0.19506	0.67873	0.38349
3537.4402	-0.19644	0.66368	0.37481
3539.369	-0.19898	0.64862	0.36451
3541.2978	-0.2023	0.6337	0.3552
3543.2267	-0.20571	0.61908	0.34305
3545.1555	-0.20838	0.6048	0.33264
3547.0843	-0.2097	0.59075	0.32246
3549.0131	-0.20963	0.57668	0.31606
3550.9419	-0.20877	0.5623	0.30617
3552.8707	-0.20814	0.54736	0.29715
3554.7995	-0.20882	0.53176	0.28997
3556.7283	-0.21168	0.51555	0.28499
3558.6571	-0.21713	0.4989	0.27252
3560.586	-0.22487	0.48203	0.25826
3562.5148	-0.23376	0.46518	0.24234
3564.4436	-0.24184	0.44857	0.22609
3566.3724	-0.24687	0.43241	0.20886
3568.3012	-0.24734	0.41682	0.20296
3570.23	-0.24328	0.40183	0.20526
3572.1588	-0.23638	0.38732	0.20686
3574.0876	-0.22923	0.37314	0.19888
3576.0165	-0.22437	0.35909	0.19018
3577.9453	-0.22356	0.34505	0.18207
3579.8741	-0.22756	0.33085	0.17694
3581.8029	-0.23601	0.31627	0.16839
3583.7317	-0.24732	0.30115	0.15423
3585.6605	-0.25885	0.28554	0.13175
3587.5893	-0.2677	0.26985	0.11441
3589.5181	-0.2719	0.2547	0.10889
3591.4469	-0.27115	0.24057	0.1111
3593.3758	-0.26675	0.22753	0.10809
3595.3046	-0.26079	0.21519	0.10194
3597.2334	-0.25539	0.20298	0.09518
3599.1622	-0.2524	0.19039	0.09268
3601.091	-0.25323	0.17709	0.08834
3603.0198	-0.2586	0.163	0.0816
3604.9486	-0.26805	0.14827	0.06811
3606.8774	-0.27981	0.13328	0.05166
3608.8062	-0.29139	0.1185	0.03494
3610.7351	-0.30068	0.10438	0.02602
3612.6639	-0.30669	0.09112	0.02439
3614.5927	-0.30956	0.0787	0.0234
3616.5215	-0.30993	0.06698	0.01545
3618.4503	-0.30882	0.05581	0.00561
3620.3791	-0.3079	0.04507	0.00148
3622.3079	-0.30929	0.03455	0.01137
3624.2367	-0.31398	0.02408	0.01386
3626.1655	-0.31998	0.01375	-0.0074
3628.0944	-0.32246	0.00407	-0.03801
3630.0232	-0.31662	-0.00417	-0.04465
3631.952	-0.30126	-0.01052	-0.02222
3633.8808	-0.28011	-0.01527	0.00127
3635.8096	-0.25985	-0.01948	0.0084
3637.7384	-0.24704	-0.02446	0.01148
3639.6672	-0.24589	-0.03125	0.00947
3641.596	-0.2575	-0.04027	0.00376
3643.5249	-0.2796	-0.05123	-0.00802
3645.4537	-0.30639	-0.0632	-0.03376
3647.3825	-0.32966	-0.07478	-0.07051
3649.3113	-0.34164	-0.08448	-0.09128
3651.2401	-0.33842	-0.09126	-0.07905
3653.1689	-0.32155	-0.09493	-0.05269
3655.0977	-0.29661	-0.09621	-0.04089
3657.0265	-0.27042	-0.09623	-0.03683
3658.9553	-0.24889	-0.09622	-0.02382
3660.8842	-0.23659	-0.09722	-0.01085
3662.813	-0.23663	-0.1001	-0.00966
3664.7418	-0.25011	-0.10551	-0.01276
3666.6706	-0.27489	-0.11363	-0.02982
3668.5994	-0.30535	-0.12382	-0.06062
3670.5282	-0.33347	-0.13461	-0.08448
3672.457	-0.35136	-0.14412	-0.09379
3674.3858	-0.35401	-0.15066	-0.10109
3676.3146	-0.34128	-0.15345	-0.10036
3678.2435	-0.3185	-0.15292	-0.07463
3680.1723	-0.29457	-0.15049	-0.04309
3682.1011	-0.27807	-0.14805	-0.02871
3684.0299	-0.27284	-0.14702	-0.0283
3685.9587	-0.27583	-0.14774	-0.04563
3687.8875	-0.27918	-0.14935	-0.07447
3689.8163	-0.27537	-0.15038	-0.08221
3691.7451	-0.26192	-0.14977	-0.05676
3693.674	-0.2424	-0.14753	-0.02828
3695.6028	-0.22337	-0.1446	-0.01515
3697.5316	-0.21021	-0.14212	-0.01306
3699.4604	-0.20484	-0.14072	-0.01864
3701.3892	-0.20643	-0.14038	-0.02216
3703.318	-0.21334	-0.14072	-0.01869
3705.2468	-0.22409	-0.14146	-0.01526
3707.1756	-0.23663	-0.14244	-0.0229
3709.1044	-0.24752	-0.14337	-0.04339
3711.0333	-0.25256	-0.1437	-0.06105
3712.9621	-0.24914	-0.14274	-0.0556
3714.8909	-0.23823	-0.14015	-0.03228
3716.8197	-0.22389	-0.13624	-0.01491
3718.7485	-0.21083	-0.13187	-0.01124
3720.6773	-0.20205	-0.12797	-0.00926
3722.6061	-0.19839	-0.12514	-0.0083
3724.5349	-0.19986	-0.12358	-0.00836
3726.4637	-0.20679	-0.12334	-0.00717
3728.3926	-0.21964	-0.12447	-0.00681
3730.3214	-0.23768	-0.12704	-0.01606
3732.2502	-0.25858	-0.13107	-0.0349
3734.179	-0.27981	-0.13652	-0.05329
3736.1078	-0.30097	-0.14332	-0.05774
3738.0366	-0.32455	-0.15153	-0.04657
3739.9654	-0.35384	-0.16117	-0.04103
3741.8942	-0.38918	-0.17184	-0.07323
3743.823	-0.42602	-0.1824	-0.12183
3745.7519	-0.45623	-0.19115	-0.13963
3747.6807	-0.47166	-0.1964	-0.12797
3749.6095	-0.46736	-0.1971	-0.12929
3751.5383	-0.4432	-0.19311	-0.12887
3753.4671	-0.40384	-0.18526	-0.09133
3755.3959	-0.35728	-0.17516	-0.04231
3757.3247	-0.31226	-0.16482	-0.02101
3759.2535	-0.27538	-0.15603	-0.01465
3761.1824	-0.2495	-0.14973	-0.0067
3763.1112	-0.23382	-0.14581	0.00222
3765.04	-0.22519	-0.14347	5.6039E-4
3766.9688	-0.21959	-0.14164	-0.00416
3768.8976	-0.21365	-0.13951	-0.00405
3770.8264	-0.20579	-0.13666	0.00558
3772.7552	-0.19664	-0.13321	0.02002
3774.684	-0.18802	-0.12956	0.03091
3776.6128	-0.18143	-0.12618	0.02813
3778.5417	-0.17697	-0.12333	0.02286
3780.4705	-0.1736	-0.121	0.02333
3782.3993	-0.17029	-0.11907	0.03223
3784.3281	-0.16685	-0.11751	0.0387
3786.2569	-0.16421	-0.11647	0.04353
3788.1857	-0.16404	-0.11626	0.04661
3790.1145	-0.16843	-0.1172	0.04953
3792.0433	-0.17943	-0.11953	0.04606
3793.9721	-0.19815	-0.12329	0.03861
3795.901	-0.22361	-0.12818	0.02827
3797.8298	-0.25197	-0.13354	0.01252
3799.7586	-0.27717	-0.13838	-0.01409
3801.6874	-0.29308	-0.14165	-0.02722
3803.6162	-0.29634	-0.14259	-0.01894
3805.545	-0.28827	-0.1411	-0.00388
3807.4738	-0.27473	-0.13795	0.00234
3809.4026	-0.26366	-0.13452	0.02119
3811.3314	-0.26143	-0.1323	0.03859
3813.2603	-0.26947	-0.13207	0.02461
3815.1891	-0.28343	-0.13351	-0.00852
3817.1179	-0.29545	-0.13534	-0.02084
3819.0467	-0.29847	-0.13603	-0.01403
3820.9755	-0.28966	-0.13464	-0.00503
3822.9043	-0.2716	-0.13122	0.00765
3824.8331	-0.25078	-0.12671	0.03472
3826.7619	-0.23479	-0.12253	0.04775
3828.6908	-0.22953	-0.11999	0.0478
3830.6196	-0.237	-0.11979	0.03862
3832.5484	-0.25447	-0.12175	0.02837
3834.4772	-0.27503	-0.12479	0.01033
3836.406	-0.29001	-0.1273	-0.0141
3838.3348	-0.29276	-0.12783	-0.0229
3840.2636	-0.28239	-0.12585	0.0014
3842.1924	-0.26531	-0.1222	0.03116
3844.1212	-0.25296	-0.1188	0.05224
3846.0501	-0.25623	-0.11775	0.06092
3847.9789	-0.27896	-0.12025	0.05897
3849.9077	-0.31422	-0.12574	0.02144
3851.8365	-0.34657	-0.13196	-0.04074
3853.7653	-0.36024	-0.13587	-0.07942
3855.6941	-0.34846	-0.13523	-0.04387
3857.6229	-0.3173	-0.12987	0.02463
3859.5517	-0.28107	-0.12174	0.06185
3861.4805	-0.25318	-0.11366	0.05929
3863.4094	-0.23933	-0.10777	0.0539
3865.3382	-0.23681	-0.10457	0.05011
3867.267	-0.23837	-0.10319	0.04795
3869.1958	-0.23701	-0.10215	0.03781
3871.1246	-0.22914	-0.10019	0.03949
3873.0534	-0.21544	-0.09683	0.05755
3874.9822	-0.19979	-0.09252	0.08127
3876.911	-0.18691	-0.08826	0.08902
3878.8399	-0.17989	-0.08506	0.0894
3880.7687	-0.17879	-0.08338	0.08514
3882.6975	-0.18104	-0.08294	0.08387
3884.6263	-0.18307	-0.08296	0.07522
3886.5551	-0.18219	-0.08261	0.07618
3888.4839	-0.17773	-0.08146	0.08701
3890.4127	-0.17119	-0.0796	0.09589
3892.3415	-0.1655	-0.07758	0.09758
3894.2703	-0.16374	-0.07606	0.10992
3896.1992	-0.16737	-0.07553	0.11113
3898.128	-0.17486	-0.07591	0.09976
3900.0568	-0.1816	-0.07647	0.08233
3901.9856	-0.18196	-0.07607	0.07818
3903.9144	-0.1723	-0.07373	0.0848
3905.8432	-0.15335	-0.06924	0.10845
3907.772	-0.1299	-0.06334	0.13193
3909.7008	-0.10827	-0.05734	0.1474
3911.6296	-0.09321	-0.0525	0.1484
3913.5585	-0.086	-0.04945	0.14918
3915.4873	-0.08478	-0.04807	0.14284
3917.4161	-0.08619	-0.04768	0.13928
3919.3449	-0.08731	-0.04746	0.13762
3921.2737	-0.08672	-0.04683	0.14483
3923.2025	-0.08442	-0.04561	0.14775
3925.1313	-0.08121	-0.04402	0.1529
3927.0601	-0.0778	-0.04242	0.15454
3928.9889	-0.0744	-0.04108	0.15876
3930.9178	-0.0707	-0.04004	0.15684
3932.8466	-0.06632	-0.03913	0.16047
3934.7754	-0.06128	-0.03804	0.16304
3936.7042	-0.0562	-0.03656	0.17
3938.633	-0.05193	-0.03464	0.1706
3940.5618	-0.04897	-0.03244	0.17354
3942.4906	-0.04703	-0.03008	0.17194
3944.4194	-0.04519	-0.0276	0.176
3946.3483	-0.04239	-0.02493	0.17746
3948.2771	-0.03799	-0.02205	0.18151
3950.2059	-0.03217	-0.01903	0.18339
3952.1347	-0.02587	-0.01613	0.19238
3954.0635	-0.02039	-0.01361	0.1955
3955.9923	-0.01673	-0.01167	0.19978
3957.9211	-0.01503	-0.01029	0.19808
3959.8499	-0.01461	-0.00928	0.20023
3961.7787	-0.01444	-0.00839	0.19784
3963.7076	-0.01372	-0.00744	0.20071
3965.6364	-0.01224	-0.00646	0.1993
3967.5652	-0.01018	-0.00554	0.20216
3969.494	-0.00792	-0.0047	0.19877
3971.4228	-0.00578	-0.00386	0.20181
3973.3516	-0.00394	-0.00291	0.20249
3975.2804	-0.00242	-0.00188	0.20922
3977.2092	-0.00115	-8.8092E-4	0.20938
3979.138	0	0	0.21192
