# Supplementary material for: In situ captured antibacterial action of membrane-incising peptide lamellae
Source: Nat Commun. 2024 Apr 23;15:3424. doi: 10.1038/s41467-024-47708-4 (PMC11039730; doi:10.1038/s41467-024-47708-4)
Supplement: Supplementary file 4 — Source Data [file 41467_2024_47708_MOESM4_ESM.zip › IR-3K-LPS-amide-region.xlsx]

## Sheet: Sheet1
Wavenumber (cm\+(-1))	Absorbance
	3K	LPS	3K-LPS
420.4809	0	0	-0.0208
422.4097	-0.07334	-0.09235	0.08411
424.3385	-0.14652	-0.20803	0.08633
426.2673	-0.20895	-0.32416	-0.0132
428.1961	-0.25103	-0.42807	-0.03767
430.125	-0.26711	-0.50902	-0.05848
432.0538	-0.25967	-0.56188	-0.04464
433.9826	-0.23902	-0.59003	0.04058
435.9114	-0.21754	-0.60018	0.03683
437.8402	-0.20338	-0.59595	0.01707
439.769	-0.19848	-0.57888	0.01838
441.6978	-0.20082	-0.55493	0.01106
443.6266	-0.20722	-0.53626	0.00691
445.5554	-0.21429	-0.53397	-9.8995E-4
447.4843	-0.2183	-0.54888	-0.03631
449.4131	-0.21595	-0.57045	-0.06758
451.3419	-0.20625	-0.58521	-0.04905
453.2707	-0.19141	-0.58641	0.01336
455.1995	-0.17526	-0.57586	0.032
457.1283	-0.16008	-0.55791	0.03172
459.0571	-0.14484	-0.53267	0.01433
460.9859	-0.12672	-0.4958	0.00545
462.9148	-0.1047	-0.445	0.05172
464.8436	-0.08203	-0.38686	0.10901
466.7724	-0.06505	-0.33677	0.13031
468.7012	-0.05924	-0.31045	0.16022
470.63	-0.06574	-0.31297	0.13109
472.5588	-0.08092	-0.33429	0.09083
474.4876	-0.09902	-0.3559	0.09275
476.4164	-0.11562	-0.36421	0.0685
478.3452	-0.12928	-0.35999	0.04474
480.2741	-0.14067	-0.35642	0.06198
482.2029	-0.15052	-0.36729	0.04015
484.1317	-0.15816	-0.39476	0.02269
486.0605	-0.16168	-0.42634	0.03767
487.9893	-0.15939	-0.44364	0.07283
489.9181	-0.15155	-0.43664	0.09001
491.8469	-0.14117	-0.4129	0.08262
493.7757	-0.13318	-0.39386	0.05192
495.7045	-0.13193	-0.4004	0.03814
497.6334	-0.1384	-0.43776	0.02028
499.5622	-0.14906	-0.49114	-0.02314
501.491	-0.1576	-0.53448	-0.04909
503.4198	-0.15836	-0.54525	-0.01734
505.3486	-0.14947	-0.51509	-4.5442E-4
507.2774	-0.13389	-0.45146	-0.00695
509.2062	-0.11792	-0.37237	-0.00509
511.135	-0.10826	-0.29919	0.02327
513.0638	-0.10881	-0.25035	0.02822
514.9927	-0.11914	-0.23622	0.01192
516.9215	-0.13528	-0.25636	-0.00376
518.8503	-0.15215	-0.30028	-0.0082
520.7791	-0.16585	-0.35218	-0.03291
522.7079	-0.17443	-0.39694	-0.04321
524.6367	-0.17745	-0.42456	-0.03599
526.5655	-0.17544	-0.43171	-0.02274
528.4943	-0.16964	-0.42115	-0.01089
530.4232	-0.16193	-0.39998	-0.00402
532.352	-0.15433	-0.37669	-0.01326
534.2808	-0.14846	-0.35775	-0.00132
536.2096	-0.145	-0.34526	0.00448
538.1384	-0.14364	-0.33705	0.00128
540.0672	-0.14342	-0.32937	-0.00182
541.996	-0.14343	-0.32018	0.00617
543.9248	-0.14339	-0.31094	0.00708
545.8536	-0.14377	-0.3056	0.01331
547.7825	-0.14532	-0.30784	0.00846
549.7113	-0.14825	-0.31842	0.00184
551.6401	-0.15189	-0.33445	-0.01159
553.5689	-0.1549	-0.35082	-0.01782
555.4977	-0.15612	-0.36275	-0.01727
557.4265	-0.15523	-0.36772	-0.0056
559.3553	-0.15283	-0.36588	-0.00439
561.2841	-0.15	-0.35926	-3.8573E-4
563.2129	-0.14764	-0.35066	-0.00169
565.1418	-0.14627	-0.3428	0.0014
567.0706	-0.14594	-0.33779	-0.0054
568.9994	-0.14641	-0.33667	-0.01058
570.9282	-0.14723	-0.33919	-0.01401
572.857	-0.14783	-0.34396	-0.01315
574.7858	-0.14773	-0.34909	-0.02059
576.7146	-0.14667	-0.35315	-0.01799
578.6434	-0.1448	-0.35565	-0.02351
580.5723	-0.14264	-0.35708	-0.02055
582.5011	-0.14075	-0.3584	-0.01841
584.4299	-0.13951	-0.36049	-0.01795
586.3587	-0.13889	-0.3639	-0.02152
588.2875	-0.13859	-0.3688	-0.01836
590.2163	-0.13833	-0.37499	-0.02048
592.1451	-0.13805	-0.38195	-0.01267
594.0739	-0.1379	-0.38884	-0.01451
596.0027	-0.13799	-0.39452	-0.01792
597.9316	-0.13825	-0.39795	-0.0213
599.8604	-0.13842	-0.39855	-0.01676
601.7892	-0.13819	-0.3965	-0.01912
603.718	-0.13748	-0.39265	-0.01595
605.6468	-0.13648	-0.38816	-0.01707
607.5756	-0.13559	-0.38422	-0.0125
609.5044	-0.13515	-0.3817	-0.01514
611.4332	-0.13528	-0.38115	-0.01472
613.362	-0.13585	-0.38269	-0.02079
615.2909	-0.13671	-0.38619	-0.02119
617.2197	-0.13776	-0.39125	-0.02424
619.1485	-0.13899	-0.39729	-0.02163
621.0773	-0.14029	-0.40356	-0.02533
623.0061	-0.14146	-0.40921	-0.0264
624.9349	-0.14221	-0.41366	-0.03087
626.8637	-0.1424	-0.41676	-0.02769
628.7925	-0.14213	-0.4189	-0.02957
630.7213	-0.14168	-0.42067	-0.0266
632.6502	-0.14132	-0.42254	-0.02952
634.579	-0.14122	-0.42457	-0.02736
636.5078	-0.14132	-0.42651	-0.03129
638.4366	-0.1415	-0.42809	-0.03029
640.3654	-0.14165	-0.42923	-0.03204
642.2942	-0.14178	-0.4301	-0.02863
644.223	-0.14198	-0.43091	-0.03149
646.1518	-0.14232	-0.43173	-0.03021
648.0807	-0.14277	-0.4324	-0.03434
650.0095	-0.14319	-0.43263	-0.0326
651.9383	-0.14346	-0.43223	-0.03516
653.8671	-0.14348	-0.43123	-0.03276
655.7959	-0.1433	-0.4299	-0.03574
657.7247	-0.14299	-0.42855	-0.03329
659.6535	-0.14267	-0.42738	-0.03579
661.5823	-0.14233	-0.42639	-0.03437
663.5111	-0.14189	-0.42536	-0.03788
665.44	-0.14122	-0.42403	-0.03499
667.3688	-0.14022	-0.4223	-0.03659
669.2976	-0.1389	-0.42022	-0.0344
671.2264	-0.13741	-0.41805	-0.03635
673.1552	-0.13594	-0.41609	-0.03265
675.084	-0.13462	-0.41453	-0.03558
677.0128	-0.13344	-0.41339	-0.0337
678.9416	-0.13234	-0.41256	-0.03681
680.8704	-0.13121	-0.41187	-0.03456
682.7993	-0.12998	-0.41113	-0.03704
684.7281	-0.12863	-0.41016	-0.03439
686.6569	-0.12719	-0.40888	-0.03618
688.5857	-0.12566	-0.40729	-0.03347
690.5145	-0.12409	-0.4055	-0.03469
692.4433	-0.1225	-0.40369	-0.03115
694.3721	-0.12091	-0.40197	-0.03363
696.3009	-0.11934	-0.40037	-0.03095
698.2297	-0.11781	-0.39882	-0.03291
700.1586	-0.11636	-0.39729	-0.02966
702.0874	-0.115	-0.39578	-0.03128
704.0162	-0.11372	-0.39431	-0.02809
705.945	-0.11243	-0.39284	-0.03019
707.8738	-0.11094	-0.39131	-0.02712
709.8026	-0.10893	-0.38964	-0.02835
711.7314	-0.106	-0.3878	-0.0255
713.6602	-0.10181	-0.38586	-0.02752
715.5891	-0.09632	-0.38398	-0.02379
717.5179	-0.09	-0.38242	-0.02345
719.4467	-0.08392	-0.38143	-0.01721
721.3755	-0.07948	-0.38112	-0.0178
723.3043	-0.0778	-0.38137	-0.01671
725.2331	-0.0792	-0.38187	-0.02311
727.1619	-0.08304	-0.38225	-0.02554
729.0907	-0.08803	-0.38225	-0.03081
731.0195	-0.09285	-0.38181	-0.02943
732.9484	-0.09664	-0.38098	-0.03279
734.8772	-0.09912	-0.37985	-0.03162
736.806	-0.10042	-0.37842	-0.03434
738.7348	-0.10083	-0.37667	-0.03217
740.6636	-0.10063	-0.37452	-0.03518
742.5924	-0.10004	-0.37193	-0.03322
744.5212	-0.09921	-0.36895	-0.03566
746.45	-0.09831	-0.36571	-0.03281
748.3788	-0.09741	-0.36234	-0.0351
750.3077	-0.09657	-0.35898	-0.03285
752.2365	-0.09575	-0.35566	-0.03511
754.1653	-0.09489	-0.35235	-0.03311
756.0941	-0.09393	-0.34894	-0.03588
758.0229	-0.09286	-0.34535	-0.03328
759.9517	-0.09168	-0.34153	-0.03519
761.8805	-0.09044	-0.33755	-0.03262
763.8093	-0.08922	-0.3335	-0.03403
765.7382	-0.08808	-0.32951	-0.03118
767.667	-0.08707	-0.32565	-0.0339
769.5958	-0.08622	-0.32189	-0.03193
771.5246	-0.0855	-0.31819	-0.03428
773.4534	-0.08485	-0.31445	-0.0318
775.3822	-0.0842	-0.31059	-0.03424
777.311	-0.08348	-0.30652	-0.0319
779.2398	-0.08264	-0.3022	-0.03425
781.1686	-0.08164	-0.29764	-0.03194
783.0975	-0.08045	-0.29289	-0.03357
785.0263	-0.07901	-0.28806	-0.03062
786.9551	-0.07718	-0.28328	-0.03248
788.8839	-0.07476	-0.27869	-0.02966
790.8127	-0.07148	-0.27432	-0.03076
792.7415	-0.06714	-0.27019	-0.02716
794.6703	-0.06185	-0.26625	-0.02752
796.5991	-0.05614	-0.26246	-0.02139
798.5279	-0.05088	-0.25879	-0.01944
800.4568	-0.04704	-0.25525	-0.01524
802.3856	-0.04523	-0.25184	-0.01858
804.3144	-0.04547	-0.24856	-0.01879
806.2432	-0.04721	-0.24541	-0.02331
808.172	-0.04958	-0.24237	-0.02345
810.1008	-0.05175	-0.2394	-0.02765
812.0296	-0.05313	-0.2364	-0.0266
813.9584	-0.05348	-0.23331	-0.02916
815.8872	-0.05287	-0.23003	-0.02671
817.8161	-0.05148	-0.2265	-0.02888
819.7449	-0.04946	-0.22259	-0.02673
821.6737	-0.04688	-0.21816	-0.02884
823.6025	-0.04367	-0.21306	-0.02591
825.5313	-0.03975	-0.20721	-0.02672
827.4601	-0.03508	-0.20068	-0.02254
829.3889	-0.02977	-0.19363	-0.0221
831.3177	-0.02413	-0.18634	-0.0172
833.2466	-0.01863	-0.17912	-0.01714
835.1754	-0.01382	-0.1722	-0.01348
837.1042	-0.01024	-0.16576	-0.01457
839.033	-0.00827	-0.15985	-0.01217
840.9618	-0.00801	-0.15443	-0.01431
842.8906	-0.00926	-0.14943	-0.01241
844.8194	-0.0116	-0.14473	-0.01572
846.7482	-0.01448	-0.14019	-0.0147
848.677	-0.0174	-0.13565	-0.01808
850.6059	-0.01993	-0.13093	-0.01668
852.5347	-0.02184	-0.12589	-0.01868
854.4635	-0.02306	-0.12042	-0.01641
856.3923	-0.02362	-0.11452	-0.01838
858.3211	-0.02363	-0.10821	-0.01599
860.2499	-0.0232	-0.1016	-0.01735
862.1787	-0.02244	-0.0948	-0.01444
864.1075	-0.02139	-0.08789	-0.01559
866.0363	-0.02008	-0.08088	-0.01281
867.9652	-0.01858	-0.07382	-0.01403
869.894	-0.01697	-0.06678	-0.0099
871.8228	-0.01536	-0.05987	-0.01003
873.7516	-0.01381	-0.05322	-0.00659
875.6804	-0.01236	-0.04689	-0.00765
877.6092	-0.01096	-0.04085	-0.00476
879.538	-0.00957	-0.03501	-0.00571
881.4668	-0.00815	-0.02928	-0.00301
883.3956	-0.00666	-0.02356	-0.00439
885.3245	-0.00511	-0.01781	-0.00114
887.2533	-0.00348	-0.01201	-0.00199
889.1821	-0.00177	-0.00609	9.853E-4
891.1109	0	0	0
893.0397	-2.278E-4	0.00103	0.00228
894.9685	-4.1147E-4	0.00245	5.8069E-4
896.8973	-5.5297E-4	0.00437	0.00299
898.8261	-6.544E-4	0.00686	0.00127
900.755	-7.2722E-4	0.00993	0.00397
902.6838	-7.9407E-4	0.01354	0.00351
904.6126	-8.7883E-4	0.01759	0.0068
906.5414	-9.9337E-4	0.02191	0.0057
908.4702	-0.00113	0.02631	0.00861
910.399	-0.00129	0.03064	0.00809
912.3278	-0.00146	0.03482	0.01126
914.2566	-0.00164	0.03877	0.01022
916.1854	-0.00184	0.04246	0.01355
918.1143	-0.00205	0.04582	0.01301
920.0431	-0.00228	0.0488	0.01552
921.9719	-0.00253	0.05139	0.01331
923.9007	-0.00282	0.05362	0.01526
925.8295	-0.00314	0.05557	0.01382
927.7583	-0.00346	0.05736	0.01594
929.6871	-0.00374	0.05911	0.01402
931.6159	-0.00392	0.06093	0.01597
933.5447	-0.004	0.06293	0.01473
935.4736	-0.00403	0.06516	0.01758
937.4024	-0.0041	0.06766	0.01685
939.3312	-0.00428	0.07043	0.01972
941.26	-0.00459	0.07347	0.01853
943.1888	-0.00499	0.07682	0.02105
945.1176	-0.00537	0.08053	0.0198
947.0464	-0.00565	0.08467	0.02266
948.9752	-0.00576	0.08926	0.02232
950.9041	-0.00569	0.09426	0.026
952.8329	-0.00547	0.09959	0.02614
954.7617	-0.00515	0.10517	0.02998
956.6905	-0.0048	0.11101	0.03041
958.6193	-0.00447	0.11718	0.03442
960.5481	-0.00415	0.12376	0.03451
962.4769	-0.00379	0.13081	0.03851
964.4057	-0.00331	0.13827	0.03965
966.3345	-0.00265	0.146	0.04421
968.2634	-0.0018	0.1538	0.04451
970.1922	-7.6663E-4	0.1615	0.04832
972.121	3.3785E-4	0.16899	0.04864
974.0498	0.00134	0.17624	0.05238
975.9786	0.00203	0.18325	0.05221
977.9074	0.0022	0.19015	0.05491
979.8362	0.00175	0.19705	0.05346
981.765	7.3952E-4	0.20413	0.05532
983.6938	-6.4422E-4	0.21152	0.05434
985.6227	-0.00214	0.21934	0.05721
987.5515	-0.0035	0.22764	0.05697
989.4803	-0.00456	0.23644	0.06108
991.4091	-0.00521	0.24578	0.06211
993.3379	-0.0054	0.25572	0.06705
995.2667	-0.00513	0.2664	0.06971
997.1955	-0.00445	0.278	0.07661
999.1243	-0.00347	0.29074	0.08072
1001.0531	-0.00232	0.30483	0.08878
1002.982	-0.00117	0.32042	0.09392
1004.9108	-1.5127E-4	0.33762	0.10299
1006.8396	6.2381E-4	0.35645	0.10943
1008.7684	0.0011	0.37684	0.11911
1010.6972	0.00125	0.39868	0.12536
1012.626	0.00111	0.42173	0.13552
1014.5548	7.0388E-4	0.44567	0.14314
1016.4836	8.37591E-5	0.47004	0.15426
1018.4125	-7.0723E-4	0.49426	0.162
1020.3413	-0.00163	0.51769	0.17297
1022.2701	-0.00264	0.53965	0.18025
1024.1989	-0.0037	0.55956	0.18999
1026.1277	-0.00474	0.57704	0.19569
1028.0565	-0.00567	0.59195	0.20357
1029.9853	-0.00645	0.60437	0.2077
1031.9141	-0.00703	0.61456	0.21462
1033.8429	-0.00742	0.6228	0.21769
1035.7718	-0.00767	0.62938	0.22307
1037.7006	-0.00785	0.63444	0.22494
1039.6294	-0.00801	0.63804	0.22966
1041.5582	-0.00825	0.6401	0.23045
1043.487	-0.00864	0.64054	0.23377
1045.4158	-0.00924	0.63934	0.23384
1047.3446	-0.01011	0.63663	0.23629
1049.2734	-0.01123	0.63269	0.23451
1051.2022	-0.01252	0.62791	0.23486
1053.1311	-0.01391	0.62269	0.23213
1055.0599	-0.01533	0.61732	0.23249
1056.9887	-0.01678	0.61193	0.22944
1058.9175	-0.0183	0.60653	0.22927
1060.8463	-0.01994	0.60108	0.22632
1062.7751	-0.02174	0.59551	0.2259
1064.7039	-0.02364	0.58981	0.2215
1066.6327	-0.02558	0.58401	0.21995
1068.5616	-0.02742	0.57815	0.21631
1070.4904	-0.02904	0.57224	0.21608
1072.4192	-0.03037	0.5662	0.21287
1074.348	-0.03139	0.55982	0.21225
1076.2768	-0.03212	0.55279	0.20889
1078.2056	-0.03263	0.54475	0.20852
1080.1344	-0.03294	0.53531	0.20435
1082.0632	-0.03311	0.52424	0.20171
1083.992	-0.03311	0.51142	0.19555
1085.9209	-0.03297	0.49692	0.19197
1087.8497	-0.03266	0.48094	0.18507
1089.7785	-0.03219	0.46383	0.18
1091.7073	-0.03156	0.44607	0.17199
1093.6361	-0.03075	0.42824	0.16726
1095.5649	-0.02975	0.41103	0.15948
1097.4937	-0.02855	0.39512	0.1548
1099.4225	-0.02708	0.38108	0.14875
1101.3513	-0.02523	0.36927	0.14624
1103.2802	-0.02286	0.35972	0.14193
1105.209	-0.01974	0.3522	0.1417
1107.1378	-0.01565	0.34628	0.13987
1109.0666	-0.01034	0.34143	0.14155
1110.9954	-0.00354	0.33714	0.14148
1112.9242	0.00498	0.33297	0.14502
1114.853	0.01537	0.32855	0.14664
1116.7818	0.02767	0.32363	0.15133
1118.7106	0.0417	0.31797	0.15383
1120.6395	0.05704	0.31144	0.15934
1122.5683	0.07302	0.30393	0.16247
1124.4971	0.08875	0.29547	0.16774
1126.4259	0.10329	0.28621	0.16929
1128.3547	0.1158	0.27647	0.17191
1130.2835	0.12565	0.26668	0.17037
1132.2123	0.13254	0.2573	0.17044
1134.1411	0.13647	0.24876	0.16771
1136.07	0.13765	0.24132	0.16686
1137.9988	0.13643	0.23512	0.16251
1139.9276	0.1332	0.23006	0.16028
1141.8564	0.1284	0.22592	0.15614
1143.7852	0.12235	0.22232	0.15456
1145.714	0.11535	0.21882	0.14997
1147.6428	0.10761	0.21502	0.1472
1149.5716	0.09939	0.21057	0.14143
1151.5004	0.09099	0.20518	0.13711
1153.4293	0.08288	0.19869	0.12901
1155.3581	0.07563	0.19098	0.12243
1157.2869	0.06986	0.182	0.11357
1159.2157	0.06616	0.17173	0.10774
1161.1445	0.06498	0.16021	0.10051
1163.0733	0.06662	0.14751	0.09675
1165.0021	0.07114	0.13372	0.09198
1166.9309	0.0783	0.11895	0.09105
1168.8597	0.08754	0.10336	0.08894
1170.7886	0.09805	0.08714	0.08921
1172.7174	0.10886	0.07057	0.08669
1174.6462	0.11904	0.05399	0.08597
1176.575	0.1278	0.03773	0.08265
1178.5038	0.13459	0.02218	0.08099
1180.4326	0.13918	0.00767	0.07638
1182.3614	0.14168	-0.00554	0.07377
1184.2902	0.14253	-0.01728	0.06891
1186.219	0.14247	-0.02744	0.06595
1188.1479	0.14245	-0.03597	0.06123
1190.0767	0.1435	-0.04279	0.06028
1192.0055	0.14651	-0.04785	0.05958
1193.9343	0.15205	-0.05116	0.06403
1195.8631	0.16013	-0.05282	0.0694
1197.7919	0.17	-0.05305	0.07966
1199.7207	0.18021	-0.05211	0.08859
1201.6495	0.18883	-0.05024	0.09676
1203.5784	0.19384	-0.04771	0.09695
1205.5072	0.19365	-0.04473	0.09254
1207.436	0.18749	-0.04149	0.08069
1209.3648	0.17556	-0.03815	0.06796
1211.2936	0.15887	-0.03485	0.05287
1213.2224	0.13902	-0.03164	0.04107
1215.1512	0.11775	-0.02853	0.02934
1217.08	0.09667	-0.02549	0.02223
1219.0088	0.07708	-0.02246	0.01516
1220.9377	0.05987	-0.01936	0.01167
1222.8665	0.04552	-0.01614	0.00826
1224.7953	0.03412	-0.01283	0.00867
1226.7241	0.02552	-0.00951	0.00789
1228.6529	0.01933	-0.0063	0.00954
1230.5817	0.01511	-0.00335	0.00977
1232.5105	0.01236	-7.32908E-4	0.01211
1234.4393	0.01063	0.00148	0.01233
1236.3681	0.00952	0.00327	0.01408
1238.297	0.00866	0.00462	0.01348
1240.2258	0.00777	0.00554	0.01421
1242.1546	0.00667	0.00609	0.01218
1244.0834	0.00534	0.00635	0.01126
1246.0122	0.00388	0.00644	0.00838
1247.941	0.00246	0.00643	0.00771
1249.8698	0.00126	0.00636	0.00571
1251.7986	3.9956E-4	0.00623	0.0056
1253.7275	-8.33089E-5	0.006	0.0036
1255.6563	-2.4675E-4	0.00562	0.00377
1257.5851	-1.8921E-4	0.00503	0.00272
1259.5139	0	0.00421	0.00357
1261.4427	1.3908E-4	0.00323	0.00197
1263.3715	3.8875E-4	0.00218	0.00166
1265.3003	7.9829E-4	0.00123	0
1267.2291	0.00141	4.78936E-4	0.00111
1269.1579	0.00222	0	8.8169E-4
1271.0868	0.00319	8.4024E-4	0.00271
1273.0156	0.00423	0.00198	0.00332
1274.9444	0.00527	0.00346	0.00599
1276.8732	0.00621	0.0053	0.00666
1278.802	0.007	0.00759	0.00866
1280.7308	0.00762	0.01039	0.009
1282.6596	0.0081	0.01374	0.0109
1284.5884	0.00847	0.01767	0.01113
1286.5172	0.00881	0.02216	0.0134
1288.4461	0.00913	0.02716	0.01462
1290.3749	0.00943	0.03258	0.01746
1292.3037	0.00968	0.03833	0.01835
1294.2325	0.00985	0.04429	0.02054
1296.1613	0.00997	0.05035	0.02106
1298.0901	0.01011	0.05638	0.02362
1300.0189	0.01034	0.06218	0.02475
1301.9477	0.01073	0.0676	0.02712
1303.8765	0.01131	0.07248	0.02775
1305.8054	0.01207	0.07674	0.02992
1307.7342	0.01295	0.08039	0.03038
1309.663	0.01387	0.08352	0.03175
1311.5918	0.0147	0.08625	0.03124
1313.5206	0.01537	0.08876	0.03181
1315.4494	0.01588	0.09121	0.02997
1317.3782	0.01628	0.09375	0.02963
1319.307	0.01668	0.09651	0.02828
1321.2359	0.01718	0.09955	0.02848
1323.1647	0.01783	0.10291	0.0276
1325.0935	0.01867	0.10662	0.02872
1327.0223	0.01971	0.11073	0.02906
1328.9511	0.02091	0.11527	0.03145
1330.8799	0.02221	0.12027	0.0327
1332.8087	0.02354	0.12572	0.03557
1334.7375	0.02484	0.13159	0.03708
1336.6663	0.02614	0.1378	0.04025
1338.5952	0.0275	0.14426	0.0422
1340.524	0.02901	0.15084	0.04481
1342.4528	0.03077	0.15736	0.04575
1344.3816	0.03282	0.16369	0.04869
1346.3104	0.03517	0.16971	0.05036
1348.2392	0.0378	0.17543	0.0534
1350.168	0.04073	0.18094	0.05509
1352.0968	0.04398	0.18638	0.05841
1354.0256	0.04763	0.1919	0.06133
1355.9545	0.05178	0.19767	0.06622
1357.8833	0.05649	0.20387	0.07082
1359.8121	0.06169	0.21067	0.07848
1361.7409	0.06709	0.21819	0.0873
1363.6697	0.07219	0.22642	0.09845
1365.5985	0.07645	0.2351	0.1068
1367.5273	0.07952	0.24377	0.11361
1369.4561	0.08139	0.2518	0.11566
1371.3849	0.08238	0.25846	0.11829
1373.3138	0.08293	0.26312	0.12047
1375.2426	0.08335	0.26526	0.12247
1377.1714	0.08373	0.26469	0.12179
1379.1002	0.08388	0.26158	0.12114
1381.029	0.08344	0.25644	0.11768
1382.9578	0.08206	0.25004	0.11463
1384.8866	0.07945	0.24321	0.11024
1386.8154	0.07561	0.23669	0.10587
1388.7443	0.07077	0.23101	0.09787
1390.6731	0.06539	0.22646	0.09126
1392.6019	0.06004	0.22312	0.08698
1394.5307	0.05519	0.22096	0.08476
1396.4595	0.0512	0.21984	0.08088
1398.3883	0.04822	0.21955	0.08036
1400.3171	0.04624	0.21981	0.07908
1402.2459	0.04511	0.22025	0.07937
1404.1747	0.04463	0.22052	0.08027
1406.1036	0.04458	0.22029	0.08072
1408.0324	0.04479	0.21933	0.08022
1409.9612	0.04513	0.21752	0.0816
1411.89	0.04558	0.21485	0.08169
1413.8188	0.04618	0.2114	0.0833
1415.7476	0.04706	0.20745	0.08251
1417.6764	0.04841	0.20336	0.08582
1419.6052	0.05037	0.1995	0.08837
1421.534	0.05294	0.19608	0.08825
1423.4629	0.05594	0.19309	0.0897
1425.3917	0.05904	0.19029	0.09322
1427.3205	0.06192	0.18733	0.0946
1429.2493	0.06435	0.18387	0.09778
1431.1781	0.06622	0.17976	0.09881
1433.1069	0.06748	0.17503	0.09961
1435.0357	0.06814	0.1699	0.10196
1436.9645	0.06814	0.16462	0.1048
1438.8934	0.06739	0.15934	0.10003
1440.8222	0.06582	0.15408	0.09669
1442.751	0.06347	0.14875	0.09314
1444.6798	0.06048	0.14317	0.08822
1446.6086	0.05704	0.13725	0.08394
1448.5374	0.05333	0.13093	0.08128
1450.4662	0.04942	0.12432	0.07813
1452.395	0.04544	0.11766	0.07504
1454.3238	0.04169	0.11136	0.0736
1456.2527	0.03863	0.10598	0.07464
1458.1815	0.03679	0.102	0.0669
1460.1103	0.03639	0.09945	0.06202
1462.0391	0.03715	0.09777	0.0637
1463.9679	0.03824	0.09578	0.06581
1465.8967	0.0386	0.09222	0.06514
1467.8255	0.03732	0.08622	0.06209
1469.7543	0.03401	0.0778	0.05493
1471.6831	0.02895	0.06785	0.04634
1473.612	0.02296	0.05771	0.03318
1475.5408	0.01701	0.04857	0.02193
1477.4696	0.01184	0.04101	0.01404
1479.3984	0.00776	0.03493	0.00985
1481.3272	0.00474	0.02978	0.00602
1483.256	0.00256	0.02504	0.00293
1485.1848	0.00107	0.02044	6.6507E-4
1487.1136	2.0833E-4	0.01599	9.6654E-4
1489.0424	0	0.01188	0
1490.9713	0.00148	0.00828	0.00119
1492.9001	0.0036	0.00533	0.00112
1494.8289	0.00626	0.00303	0.00389
1496.7577	0.0093	0.0013	0.0082
1498.6865	0.01253	0	0.01166
1500.6153	0.01584	-0.00109	0.01425
1502.5441	0.01935	-0.00175	0.01846
1504.4729	0.02345	-0.00165	0.02619
1506.4018	0.02867	-3.23256E-4	0.03529
1508.3306	0.0354	0.00254	0.03721
1510.2594	0.04358	0.00688	0.04621
1512.1882	0.05273	0.01226	0.05912
1514.117	0.06229	0.01806	0.0696
1516.0458	0.07199	0.02393	0.08055
1517.9746	0.08206	0.02991	0.09248
1519.9034	0.09311	0.03641	0.10676
1521.8322	0.10579	0.04385	0.12188
1523.7611	0.12042	0.05242	0.13485
1525.6899	0.13686	0.06186	0.15437
1527.6187	0.15451	0.07159	0.17294
1529.5475	0.17254	0.08089	0.19018
1531.4763	0.19012	0.08917	0.21048
1533.4051	0.20665	0.0962	0.23147
1535.3339	0.2219	0.10225	0.24421
1537.2627	0.23598	0.10799	0.26133
1539.1915	0.24915	0.11424	0.28104
1541.1204	0.2615	0.12163	0.28932
1543.0492	0.27265	0.13023	0.29825
1544.978	0.28165	0.13943	0.31122
1546.9068	0.28729	0.14815	0.31571
1548.8356	0.28858	0.15525	0.31909
1550.7644	0.28514	0.15996	0.31677
1552.6932	0.27748	0.16223	0.31249
1554.622	0.26691	0.1627	0.30464
1556.5509	0.25526	0.16244	0.29454
1558.4797	0.24429	0.16255	0.28875
1560.4085	0.23518	0.16365	0.27911
1562.3373	0.22814	0.16569	0.26738
1564.2661	0.22256	0.16797	0.26471
1566.1949	0.21743	0.16955	0.25747
1568.1237	0.21195	0.16979	0.24944
1570.0525	0.20575	0.16856	0.24157
1571.9813	0.19896	0.16633	0.22718
1573.9102	0.19198	0.16385	0.21613
1575.839	0.1853	0.16187	0.2073
1577.7678	0.1793	0.16093	0.1889
1579.6966	0.17413	0.16117	0.17653
1581.6254	0.16978	0.16234	0.16804
1583.5542	0.16621	0.16406	0.1575
1585.483	0.1635	0.16598	0.14879
1587.4118	0.16183	0.16798	0.14326
1589.3406	0.16141	0.17013	0.13937
1591.2695	0.16236	0.17264	0.13832
1593.1983	0.16464	0.17567	0.13785
1595.1271	0.1681	0.17932	0.13996
1597.0559	0.17249	0.18359	0.1425
1598.9847	0.17758	0.18842	0.14656
1600.9135	0.18312	0.19375	0.15058
1602.8423	0.18893	0.19953	0.156
1604.7711	0.19486	0.20575	0.16204
1606.6999	0.20076	0.21241	0.16982
1608.6288	0.20655	0.21952	0.17764
1610.5576	0.21229	0.22712	0.18751
1612.4864	0.21825	0.23534	0.19503
1614.4152	0.22494	0.24443	0.20696
1616.344	0.233	0.25466	0.22132
1618.2728	0.24305	0.2662	0.2311
1620.2016	0.25557	0.27899	0.24604
1622.1304	0.27089	0.29262	0.26801
1624.0593	0.28927	0.30646	0.28739
1625.9881	0.3111	0.31988	0.3103
1627.9169	0.33697	0.33236	0.33705
1629.8457	0.36784	0.34366	0.36768
1631.7745	0.40508	0.35383	0.39899
1633.7033	0.45036	0.36305	0.43841
1635.6321	0.50521	0.37156	0.48406
1637.5609	0.57024	0.37945	0.53325
1639.4897	0.64442	0.38654	0.59371
1641.4186	0.7246	0.39244	0.6663
1643.3474	0.80554	0.39673	0.74262
1645.2762	0.88041	0.39919	0.82258
1647.205	0.94181	0.4	0.89545
1649.1338	0.98313	0.39965	0.95109
1651.0626	1	0.39877	0.98967
1652.9914	0.9913	0.39776	1
1654.9202	0.95941	0.39662	0.96782
1656.849	0.90954	0.3948	0.91498
1658.7779	0.84858	0.39139	0.84675
1660.7067	0.78383	0.38551	0.76834
1662.6355	0.72177	0.3766	0.69557
1664.5643	0.66722	0.36465	0.63169
1666.4931	0.62281	0.35006	0.581
1668.4219	0.58902	0.33347	0.54296
1670.3507	0.56467	0.31551	0.50729
1672.2795	0.54756	0.29668	0.48002
1674.2083	0.53503	0.27734	0.45729
1676.1372	0.52448	0.25768	0.43441
1678.066	0.5137	0.23783	0.41174
1679.9948	0.50129	0.21806	0.3892
1681.9236	0.48674	0.19884	0.36464
1683.8524	0.47025	0.18084	0.34045
1685.7812	0.45225	0.16459	0.31161
1687.71	0.43287	0.15019	0.289
1689.6388	0.41186	0.13729	0.27021
1691.5677	0.38898	0.12536	0.2442
1693.4965	0.36451	0.11419	0.2225
1695.4253	0.3394	0.10411	0.20279
1697.3541	0.31501	0.09591	0.17692
1699.2829	0.29251	0.09032	0.1616
1701.2117	0.27239	0.08764	0.14702
1703.1405	0.25432	0.0875	0.13272
1705.0693	0.23739	0.08904	0.1249
1706.9981	0.22053	0.09124	0.11588
1708.927	0.20297	0.09325	0.10597
1710.8558	0.18447	0.0946	0.09876
1712.7846	0.16547	0.09531	0.09034
1714.7134	0.1469	0.09581	0.08447
1716.6422	0.12983	0.09669	0.07773
1718.571	0.11498	0.0984	0.07267
1720.4998	0.10235	0.10097	0.07066
1722.4286	0.09123	0.1039	0.07242
1724.3574	0.08055	0.10633	0.07186
1726.2863	0.06952	0.10741	0.06999
1728.2151	0.05793	0.10661	0.06833
1730.1439	0.0463	0.10388	0.06449
1732.0727	0.03559	0.0996	0.06173
1734.0015	0.02677	0.09432	0.06065
1735.9303	0.02035	0.08853	0.05351
1737.8591	0.01621	0.08244	0.05296
1739.7879	0.01369	0.07598	0.0536
1741.7168	0.01194	0.06896	0.04807
1743.6456	0.0103	0.06133	0.04342
1745.5744	0.0085	0.05326	0.04012
1747.5032	0.00666	0.04515	0.0324
1749.432	0.0051	0.03744	0.02717
1751.3608	0.00409	0.03053	0.02336
1753.2896	0.00369	0.0246	0.0185
1755.2184	0.0037	0.01965	0.01473
1757.1472	0.00384	0.01553	0.01363
1759.0761	0.00386	0.01203	0.01018
1761.0049	0.00362	0.009	0.0089
1762.9337	0.00307	0.00634	0.0063
1764.8625	0.00222	0.00402	0.00489
1766.7913	0.00121	0.0021	0.00433
1768.7201	3.2582E-4	6.99224E-4	0.00176
1770.6489	0	-3.14472E-5	2.2431E-4
1772.5777	-3.7888E-4	0	0.00136
1774.5065	2.077E-4	-3.75996E-4	0
1776.4354	0.00145	-2.94792E-4	0.00126
1778.3642	0.00283	-8.5672E-5	0.00263
1780.293	0.00391	-2.4772E-5	0.002
1782.2218	0.00448	-2.36868E-4	5.3326E-4
1784.1506	0.00456	-7.04028E-4	7.5049E-4
1786.0794	0.00423	-0.00135	-1.5867E-4
1788.0082	0.00364	-0.00209	-4.9384E-4
1789.937	0.00296	-0.00285	-9.3277E-4
1791.8658	0.00245	-0.00351	-0.00209
1793.7947	0.00232	-0.00393	-0.00507
1795.7235	0.00268	-0.004	-0.00406
1797.6523	0.00344	-0.00372	-0.00315
1799.5811	0.00442	-0.00319	-0.00284
1801.5099	0.00542	-0.00252	-0.00368
1803.4387	0.0063	-0.00182	-0.00351
1805.3675	0.00699	-0.00117	-0.00319
1807.2963	0.00745	-6.03344E-4	-0.00273
1809.2252	0.00767	-1.41056E-4	-0.00394
1811.154	0.00769	2.38924E-4	-0.00424
1813.0828	0.00751	5.55164E-4	-0.00534
1815.0116	0.00708	7.85124E-4	-0.00471
1816.9404	0.00633	8.59988E-4	-0.00506
1818.8692	0.0052	7.02156E-4	-0.00497
1820.798	0.00371	2.77592E-4	-0.00657
1822.7268	0.00199	-3.70372E-4	-0.00725
1824.6556	2.9046E-4	-0.00112	-0.00824
1826.5845	-0.00116	-0.00182	-0.00966
1828.5133	-0.00218	-0.00232	-0.01052
1830.4421	-0.00273	-0.00255	-0.00965
1832.3709	-0.00293	-0.00252	-0.01097
1834.2997	-0.00299	-0.00233	-0.01045
1836.2285	-0.00318	-0.00216	-0.01018
1838.1573	-0.00366	-0.00218	-0.00953
1840.0861	-0.00444	-0.00248	-0.01144
1842.0149	-0.00531	-0.00305	-0.01167
1843.9438	-0.00598	-0.00372	-0.01224
1845.8726	-0.00621	-0.00426	-0.01401
1847.8014	-0.00591	-0.00448	-0.01411
1849.7302	-0.00519	-0.0043	-0.0126
1851.659	-0.00426	-0.0038	-0.01409
1853.5878	-0.00333	-0.00316	-0.01346
1855.5166	-0.00262	-0.00257	-0.01375
1857.4454	-0.00229	-0.00222	-0.01308
1859.3742	-0.00239	-0.00216	-0.01319
1861.3031	-0.00287	-0.00238	-0.01364
1863.2319	-0.00353	-0.00275	-0.01566
1865.1607	-0.00418	-0.00315	-0.01608
1867.0895	-0.00465	-0.00348	-0.01599
1869.0183	-0.00488	-0.00363	-0.01555
1870.9471	-0.00492	-0.00355	-0.01712
1872.8759	-0.00489	-0.00323	-0.01612
1874.8047	-0.00492	-0.00276	-0.01543
1876.7336	-0.00508	-0.00229	-0.01466
1878.6624	-0.00535	-0.00196	-0.01509
1880.5912	-0.00569	-0.00184	-0.01562
1882.52	-0.00603	-0.00187	-0.01702
1884.4488	-0.00637	-0.00197	-0.0158
1886.3776	-0.0067	-0.00204	-0.01579
1888.3064	-0.00699	-0.00201	-0.01585
1890.2352	-0.00714	-0.00185	-0.01757
1892.164	-0.00709	-0.00155	-0.01795
1894.0929	-0.00677	-0.00117	-0.01866
1896.0217	-0.00622	-7.80944E-4	-0.01817
1897.9505	-0.00555	-4.902E-4	-0.01791
1899.8793	-0.00487	-3.62636E-4	-0.01672
1901.8081	-0.00427	-3.89764E-4	-0.01725
1903.7369	-0.0038	-4.87528E-4	-0.01675
1905.6657	-0.00346	-5.41472E-4	-0.01754
1907.5945	-0.00324	-4.65256E-4	-0.01737
1909.5233	-0.00312	-2.32992E-4	-0.01838
1911.4522	-0.0031	1.28132E-4	-0.01878
1913.381	-0.00319	5.66832E-4	-0.01941
1915.3098	-0.00338	0.00103	-0.01769
1917.2386	-0.00365	0.00149	-0.01784
1919.1674	-0.00392	0.0019	-0.01877
1921.0962	-0.00408	0.00225	-0.01977
1923.025	-0.00401	0.00257	-0.01895
1924.9538	-0.00365	0.00289	-0.02025
1926.8827	-0.00301	0.00326	-0.01965
1928.8115	-0.00221	0.00373	-0.01881
1930.7403	-0.00144	0.00433	-0.01617
1932.6691	-8.8892E-4	0.00509	-0.01559
1934.5979	-6.2059E-4	0.00611	-0.0162
1936.5267	-5.5445E-4	0.00746	-0.01789
1938.4555	-4.8767E-4	0.00908	-0.01619
1940.3843	-1.8169E-4	0.01081	-0.01383
1942.3131	5.6437E-4	0.01244	-0.01316
1944.242	0.00187	0.01386	-0.01613
1946.1708	0.00372	0.01517	-0.01533
1948.0996	0.00594	0.01653	-0.01306
1950.0284	0.00823	0.0181	-0.00971
1951.9572	0.01027	0.01995	-0.00926
1953.886	0.0119	0.02201	-0.00702
1955.8148	0.01312	0.02416	-0.00348
1957.7436	0.01412	0.02625	-0.0013
1959.6724	0.01514	0.02817	-0.0034
1961.6013	0.01635	0.02983	-0.00233
1963.5301	0.01783	0.03126	-6.4755E-4
1965.4589	0.01954	0.03258	0.00116
1967.3877	0.0213	0.03403	0.00279
1969.3165	0.02289	0.03585	0.00531
1971.2453	0.02412	0.03813	0.00272
1973.1741	0.02489	0.04068	0.00172
1975.1029	0.02511	0.04299	0.00326
1977.0317	0.02477	0.04446	0.00549
1978.9606	0.02395	0.0447	0.00382
1980.8894	0.02285	0.04373	0.00252
1982.8182	0.02174	0.04191	-1.0217E-4
1984.747	0.02085	0.03979	-0.00188
1986.6758	0.02032	0.03789	-0.00483
1988.6046	0.02009	0.03658	-0.00536
1990.5334	0.02002	0.03606	-0.00428
1992.4622	0.01984	0.0363	-0.00202
1994.3911	0.01931	0.03709	-0.00288
1996.3199	0.01835	0.03816	-0.00241
1998.2487	0.01713	0.03933	-0.00395
2000.1775	0.01603	0.0406	-0.00502
2002.1063	0.01541	0.04209	-0.00664
2004.0351	0.01544	0.04382	-0.00545
2005.9639	0.01599	0.04555	-0.00317
2007.8927	0.01682	0.04696	3.5664E-4
2009.8215	0.01773	0.04777	-0.00117
2011.7504	0.0187	0.04798	-0.00407
2013.6792	0.0197	0.04775	-0.00458
2015.608	0.02057	0.04728	-4.4037E-4
2017.5368	0.02098	0.04675	4.942E-4
2019.4656	0.0207	0.0464	9.941E-4
2021.3944	0.01965	0.04648	-4.2149E-4
2023.3232	0.01801	0.04714	-7.1584E-4
2025.252	0.01608	0.04822	-0.00138
2027.1808	0.01418	0.04937	-0.00161
2029.1097	0.01255	0.05018	-0.00481
2031.0385	0.01131	0.05031	-0.00746
2032.9673	0.01044	0.04955	-0.01013
2034.8961	0.00977	0.04774	-0.00804
2036.8249	0.00908	0.04494	-0.0075
2038.7537	0.00816	0.0414	-0.00906
2040.6825	0.00682	0.03749	-0.01233
2042.6113	0.00496	0.03347	-0.01292
2044.5402	0.00256	0.02941	-0.01457
2046.469	-2.7915E-4	0.02521	-0.01569
2048.3978	-0.0033	0.02083	-0.01937
2050.3266	-0.00622	0.01636	-0.02199
2052.2554	-0.00883	0.01211	-0.02525
2054.1842	-0.01112	0.00846	-0.02687
2056.113	-0.0132	0.00563	-0.02846
2058.0418	-0.01517	0.00356	-0.02724
2059.9706	-0.01704	0.00202	-0.02853
2061.8995	-0.0186	7.36444E-4	-0.02949
2063.8283	-0.01962	-3.5128E-4	-0.03228
2065.7571	-0.01999	-0.0012	-0.03281
2067.6859	-0.01987	-0.00179	-0.03234
2069.6147	-0.01963	-0.00223	-0.03156
2071.5435	-0.01961	-0.00272	-0.03448
2073.4723	-0.01999	-0.00338	-0.03527
2075.4011	-0.02079	-0.00421	-0.03576
2077.3299	-0.02189	-0.00515	-0.03426
2079.2588	-0.0232	-0.0061	-0.03458
2081.1876	-0.02456	-0.007	-0.03398
2083.1164	-0.02579	-0.00781	-0.0353
2085.0452	-0.02673	-0.00855	-0.03623
2086.974	-0.02734	-0.00928	-0.03838
2088.9028	-0.02775	-0.01002	-0.03814
2090.8316	-0.02819	-0.01073	-0.03966
2092.7604	-0.02883	-0.01126	-0.04044
2094.6892	-0.02967	-0.01148	-0.04223
2096.6181	-0.03059	-0.01138	-0.04137
2098.5469	-0.03135	-0.01105	-0.04183
2100.4757	-0.03176	-0.01065	-0.04194
2102.4045	-0.03176	-0.01029	-0.04301
2104.3333	-0.03146	-0.01003	-0.04163
2106.2621	-0.03107	-0.00995	-0.04289
2108.1909	-0.03075	-0.0101	-0.04422
2110.1197	-0.03048	-0.0105	-0.0464
2112.0486	-0.03017	-0.01105	-0.0457
2113.9774	-0.0297	-0.01162	-0.04562
2115.9062	-0.02915	-0.01216	-0.0442
2117.835	-0.02866	-0.01274	-0.0446
2119.7638	-0.02839	-0.01344	-0.04336
2121.6926	-0.02833	-0.01427	-0.04443
2123.6214	-0.02836	-0.01502	-0.04489
2125.5502	-0.02831	-0.01536	-0.04592
2127.479	-0.02804	-0.01496	-0.04537
2129.4079	-0.02746	-0.01361	-0.0469
2131.3367	-0.02647	-0.01126	-0.04559
2133.2655	-0.02499	-0.00802	-0.04416
2135.1943	-0.02298	-0.0041	-0.04125
2137.1231	-0.02051	2.20016E-4	-0.04047
2139.0519	-0.01769	0.00462	-0.03783
2140.9807	-0.01462	0.00876	-0.03567
2142.9095	-0.01138	0.01236	-0.03205
2144.8383	-0.00806	0.01527	-0.03121
2146.7672	-0.00479	0.01752	-0.03037
2148.696	-0.00166	0.01942	-0.03136
2150.6248	0.00143	0.02152	-0.03055
2152.5536	0.00477	0.0245	-0.03022
2154.4824	0.0086	0.02874	-0.02656
2156.4112	0.01283	0.03396	-0.02226
2158.34	0.0168	0.03911	-0.01161
2160.2688	0.01949	0.04278	-0.0031
2162.1976	0.02	0.04395	-0.00326
2164.1265	0.01802	0.04256	-0.01054
2166.0553	0.01407	0.03941	-0.01477
2167.9841	0.00922	0.03567	-0.02039
2169.9129	0.00462	0.03221	-0.02472
2171.8417	9.7297E-4	0.02938	-0.02934
2173.7705	-0.00159	0.02706	-0.03096
2175.6993	-0.00335	0.02498	-0.03165
2177.6281	-0.00468	0.02297	-0.0295
2179.557	-0.0058	0.02104	-0.03206
2181.4858	-0.00675	0.01935	-0.03522
2183.4146	-0.00742	0.01798	-0.03861
2185.3434	-0.0078	0.01681	-0.03794
2187.2722	-0.00801	0.01561	-0.03676
2189.201	-0.00827	0.01418	-0.03599
2191.1298	-0.00883	0.01253	-0.039
2193.0586	-0.00984	0.01079	-0.04073
2194.9874	-0.01136	0.00915	-0.04543
2196.9163	-0.01329	0.0076	-0.04813
2198.8451	-0.01546	0.00594	-0.04886
2200.7739	-0.01766	0.00392	-0.04531
2202.7027	-0.01968	0.00145	-0.04539
2204.6315	-0.02137	-0.00119	-0.04692
2206.5603	-0.02261	-0.00349	-0.04992
2208.4891	-0.02339	-0.00495	-0.04986
2210.4179	-0.0238	-0.00546	-0.05015
2212.3467	-0.024	-0.0053	-0.04999
2214.2756	-0.02419	-0.005	-0.05134
2216.2044	-0.02458	-0.00508	-0.04943
2218.1332	-0.02538	-0.00583	-0.05081
2220.062	-0.02672	-0.00727	-0.0524
2221.9908	-0.02855	-0.00921	-0.05564
2223.9196	-0.03062	-0.01134	-0.05679
2225.8484	-0.03263	-0.01339	-0.05964
2227.7772	-0.03438	-0.01517	-0.06093
2229.7061	-0.03587	-0.01668	-0.06063
2231.6349	-0.03717	-0.01804	-0.0574
2233.5637	-0.03832	-0.01933	-0.05913
2235.4925	-0.03919	-0.0206	-0.06089
2237.4213	-0.03961	-0.02179	-0.06319
2239.3501	-0.03956	-0.02283	-0.06286
2241.2789	-0.03929	-0.02369	-0.06347
2243.2077	-0.03919	-0.02443	-0.06319
2245.1365	-0.0395	-0.02509	-0.06534
2247.0654	-0.04018	-0.0257	-0.06417
2248.9942	-0.04094	-0.0263	-0.06386
2250.923	-0.04148	-0.02691	-0.06392
2252.8518	-0.04171	-0.02758	-0.06633
2254.7806	-0.04177	-0.02831	-0.06627
2256.7094	-0.04188	-0.02908	-0.06809
2258.6382	-0.04221	-0.02977	-0.06899
2260.567	-0.04278	-0.03027	-0.0708
2262.4958	-0.04358	-0.03054	-0.07039
2264.4247	-0.04459	-0.0307	-0.07088
2266.3535	-0.04578	-0.03092	-0.06943
2268.2823	-0.04712	-0.03135	-0.07194
2270.2111	-0.04853	-0.03203	-0.07366
2272.1399	-0.04995	-0.03287	-0.0748
2274.0687	-0.0513	-0.03375	-0.07308
2275.9975	-0.05249	-0.03466	-0.07405
2277.9263	-0.05342	-0.03562	-0.07522
2279.8551	-0.05411	-0.0367	-0.07741
2281.784	-0.05471	-0.03792	-0.0766
2283.7128	-0.05549	-0.03927	-0.07806
2285.6416	-0.05666	-0.04072	-0.07823
2287.5704	-0.05824	-0.04223	-0.08003
2289.4992	-0.06006	-0.0437	-0.08061
2291.428	-0.06184	-0.04507	-0.08227
2293.3568	-0.06333	-0.04625	-0.08209
2295.2856	-0.06446	-0.04717	-0.08434
2297.2145	-0.06534	-0.04786	-0.085
2299.1433	-0.06612	-0.04835	-0.08621
2301.0721	-0.06694	-0.04872	-0.08551
2303.0009	-0.0678	-0.04905	-0.08707
2304.9297	-0.06864	-0.0494	-0.08661
2306.8585	-0.06936	-0.0498	-0.08719
2308.7873	-0.06999	-0.05024	-0.08649
2310.7161	-0.07059	-0.05066	-0.08733
2312.6449	-0.07128	-0.051	-0.08647
2314.5738	-0.07209	-0.05119	-0.08792
2316.5026	-0.073	-0.0512	-0.08767
2318.4314	-0.07392	-0.05111	-0.0885
2320.3602	-0.07488	-0.05106	-0.08715
2322.289	-0.07595	-0.05131	-0.08635
2324.2178	-0.07727	-0.05205	-0.08492
2326.1466	-0.07886	-0.05326	-0.08784
2328.0754	-0.08064	-0.05467	-0.08949
2330.0042	-0.08241	-0.05586	-0.09123
2331.9331	-0.084	-0.05655	-0.09071
2333.8619	-0.08526	-0.05671	-0.09193
2335.7907	-0.08609	-0.05658	-0.09136
2337.7195	-0.08644	-0.05646	-0.09242
2339.6483	-0.08624	-0.05653	-0.0921
2341.5771	-0.08553	-0.0568	-0.09321
2343.5059	-0.08442	-0.05714	-0.09256
2345.4347	-0.08318	-0.05744	-0.09324
2347.3635	-0.08213	-0.05769	-0.09188
2349.2924	-0.0816	-0.05797	-0.09213
2351.2212	-0.08185	-0.05842	-0.09101
2353.15	-0.08292	-0.05911	-0.09182
2355.0788	-0.08469	-0.06008	-0.09103
2357.0076	-0.08685	-0.06127	-0.09179
2358.9364	-0.08897	-0.06254	-0.09146
2360.8652	-0.09063	-0.06371	-0.09317
2362.794	-0.09149	-0.06458	-0.09359
2364.7229	-0.09142	-0.06498	-0.09528
2366.6517	-0.09044	-0.06485	-0.09456
2368.5805	-0.08875	-0.06428	-0.09516
2370.5093	-0.08666	-0.06345	-0.09383
2372.4381	-0.08451	-0.06261	-0.09392
2374.3669	-0.08261	-0.06199	-0.09315
2376.2957	-0.08113	-0.06168	-0.09482
2378.2245	-0.08007	-0.06161	-0.09522
2380.1533	-0.07929	-0.06161	-0.09697
2382.0822	-0.07863	-0.0615	-0.09695
2384.011	-0.07795	-0.06122	-0.09793
2385.9398	-0.07722	-0.06084	-0.09613
2387.8686	-0.07652	-0.06053	-0.09537
2389.7974	-0.07591	-0.06041	-0.09414
2391.7262	-0.07546	-0.06053	-0.09547
2393.655	-0.07517	-0.06082	-0.09481
2395.5838	-0.07498	-0.06118	-0.09539
2397.5126	-0.07483	-0.06154	-0.09463
2399.4415	-0.07467	-0.06188	-0.09505
2401.3703	-0.07444	-0.06219	-0.09388
2403.2991	-0.07414	-0.06247	-0.09486
2405.2279	-0.07374	-0.06265	-0.09453
2407.1567	-0.07327	-0.06267	-0.09598
2409.0855	-0.07276	-0.06254	-0.09559
2411.0143	-0.07228	-0.0623	-0.09558
2412.9431	-0.07194	-0.06201	-0.09379
2414.872	-0.07184	-0.0617	-0.09457
2416.8008	-0.072	-0.06138	-0.09452
2418.7296	-0.07241	-0.06101	-0.0958
2420.6584	-0.07297	-0.0606	-0.09516
2422.5872	-0.07359	-0.06018	-0.09583
2424.516	-0.07418	-0.05981	-0.09529
2426.4448	-0.07467	-0.05951	-0.09648
2428.3736	-0.07505	-0.05929	-0.09512
2430.3024	-0.07536	-0.05912	-0.09468
2432.2313	-0.07565	-0.05897	-0.09406
2434.1601	-0.07591	-0.05881	-0.09579
2436.0889	-0.07611	-0.0586	-0.09548
2438.0177	-0.07616	-0.05832	-0.09603
2439.9465	-0.07604	-0.05799	-0.09496
2441.8753	-0.07577	-0.05764	-0.09566
2443.8041	-0.07543	-0.0573	-0.09514
2445.7329	-0.07509	-0.057	-0.09631
2447.6617	-0.07483	-0.05674	-0.09597
2449.5906	-0.07468	-0.05657	-0.09641
2451.5194	-0.07465	-0.05655	-0.09499
2453.4482	-0.07471	-0.0567	-0.09549
2455.377	-0.07478	-0.05698	-0.09471
2457.3058	-0.0748	-0.05731	-0.0954
2459.2346	-0.07475	-0.05761	-0.09513
2461.1634	-0.07463	-0.05779	-0.09574
2463.0922	-0.07445	-0.05783	-0.09385
2465.021	-0.0742	-0.05769	-0.09373
2466.9499	-0.07385	-0.0574	-0.09287
2468.8787	-0.07343	-0.05699	-0.09362
2470.8075	-0.07301	-0.05655	-0.09291
2472.7363	-0.07266	-0.05617	-0.09324
2474.6651	-0.07242	-0.05595	-0.09219
2476.5939	-0.0723	-0.05597	-0.09288
2478.5227	-0.07229	-0.05623	-0.09186
2480.4515	-0.07239	-0.05669	-0.09199
2482.3804	-0.07257	-0.05723	-0.09143
2484.3092	-0.07281	-0.05768	-0.09265
2486.238	-0.07305	-0.05792	-0.09192
2488.1668	-0.0732	-0.05791	-0.09249
2490.0956	-0.07321	-0.05772	-0.0917
2492.0244	-0.073	-0.05745	-0.09177
2493.9532	-0.07251	-0.05723	-0.09088
2495.882	-0.07173	-0.05709	-0.09197
2497.8108	-0.07071	-0.05701	-0.09107
2499.7397	-0.06963	-0.05692	-0.09083
2501.6685	-0.06866	-0.05676	-0.08921
2503.5973	-0.06796	-0.05648	-0.08865
2505.5261	-0.06751	-0.05605	-0.08779
2507.4549	-0.06724	-0.05547	-0.08995
2509.3837	-0.06703	-0.0548	-0.08959
2511.3125	-0.06681	-0.05412	-0.08843
2513.2413	-0.06656	-0.05354	-0.08625
2515.1701	-0.06631	-0.0531	-0.08726
2517.099	-0.06609	-0.05281	-0.08723
2519.0278	-0.06595	-0.05266	-0.08751
2520.9566	-0.06595	-0.05264	-0.0872
2522.8854	-0.06604	-0.05273	-0.08819
2524.8142	-0.06615	-0.05287	-0.08698
2526.743	-0.06616	-0.05299	-0.08735
2528.6718	-0.06604	-0.05303	-0.08705
2530.6006	-0.06583	-0.05297	-0.08845
2532.5295	-0.06563	-0.05289	-0.08832
2534.4583	-0.06551	-0.05288	-0.08849
2536.3871	-0.06547	-0.05298	-0.08732
2538.3159	-0.06542	-0.05312	-0.08816
2540.2447	-0.06526	-0.05317	-0.08785
2542.1735	-0.06493	-0.05304	-0.08761
2544.1023	-0.06442	-0.05272	-0.08549
2546.0311	-0.06372	-0.05227	-0.08512
2547.9599	-0.06286	-0.05177	-0.08398
2549.8888	-0.06186	-0.05128	-0.0838
2551.8176	-0.0608	-0.05084	-0.08298
2553.7464	-0.05984	-0.05049	-0.08455
2555.6752	-0.05909	-0.05026	-0.08451
2557.604	-0.05861	-0.05013	-0.08472
2559.5328	-0.05838	-0.05005	-0.08358
2561.4616	-0.05834	-0.04996	-0.08356
2563.3904	-0.0584	-0.04984	-0.08288
2565.3192	-0.05849	-0.04971	-0.08367
2567.2481	-0.05852	-0.0496	-0.08344
2569.1769	-0.05841	-0.04957	-0.08457
2571.1057	-0.05815	-0.04961	-0.08404
2573.0345	-0.05776	-0.04968	-0.08414
2574.9633	-0.05734	-0.04973	-0.08326
2576.8921	-0.05696	-0.04969	-0.08335
2578.8209	-0.05672	-0.04956	-0.08208
2580.7497	-0.05667	-0.04936	-0.08202
2582.6785	-0.0568	-0.04917	-0.08106
2584.6074	-0.05705	-0.04903	-0.0818
2586.5362	-0.05732	-0.04893	-0.08193
2588.465	-0.05752	-0.04884	-0.08256
2590.3938	-0.05762	-0.04872	-0.08195
2592.3226	-0.05767	-0.04856	-0.08226
2594.2514	-0.05776	-0.04839	-0.08084
2596.1802	-0.05796	-0.04824	-0.08076
2598.109	-0.05832	-0.04809	-0.08048
2600.0379	-0.05882	-0.04792	-0.08102
2601.9667	-0.05943	-0.04771	-0.07991
2603.8955	-0.06008	-0.04747	-0.07971
2605.8243	-0.06069	-0.04725	-0.07871
2607.7531	-0.06118	-0.04711	-0.07875
2609.6819	-0.06148	-0.04704	-0.07822
2611.6107	-0.06152	-0.04704	-0.07957
2613.5395	-0.06127	-0.04702	-0.07994
2615.4683	-0.06076	-0.0469	-0.08012
2617.3972	-0.06009	-0.04666	-0.07886
2619.326	-0.05938	-0.04632	-0.07898
2621.2548	-0.0588	-0.04594	-0.07815
2623.1836	-0.0584	-0.04557	-0.07803
2625.1124	-0.05815	-0.04522	-0.07737
2627.0412	-0.05795	-0.04488	-0.07756
2628.97	-0.05768	-0.04453	-0.07599
2630.8988	-0.05728	-0.04414	-0.07534
2632.8276	-0.05679	-0.04369	-0.07464
2634.7565	-0.05631	-0.04319	-0.07472
2636.6853	-0.05592	-0.04268	-0.07331
2638.6141	-0.05565	-0.04221	-0.0724
2640.5429	-0.05542	-0.04181	-0.07096
2642.4717	-0.05515	-0.04146	-0.07123
2644.4005	-0.0548	-0.04111	-0.07054
2646.3293	-0.05439	-0.0407	-0.0699
2648.2581	-0.05398	-0.04025	-0.06871
2650.1869	-0.05364	-0.03978	-0.06906
2652.1158	-0.05334	-0.03934	-0.06857
2654.0446	-0.05303	-0.03893	-0.0685
2655.9734	-0.05267	-0.03853	-0.06731
2657.9022	-0.05224	-0.03815	-0.0667
2659.831	-0.05182	-0.0378	-0.06531
2661.7598	-0.05148	-0.03752	-0.06482
2663.6886	-0.0513	-0.03733	-0.06375
2665.6174	-0.05132	-0.03724	-0.06354
2667.5463	-0.05153	-0.0372	-0.06287
2669.4751	-0.05186	-0.03716	-0.06301
2671.4039	-0.05218	-0.03702	-0.0623
2673.3327	-0.0524	-0.03673	-0.06212
2675.2615	-0.05246	-0.03629	-0.06104
2677.1903	-0.05236	-0.03576	-0.06092
2679.1191	-0.05213	-0.03525	-0.0603
2681.0479	-0.05185	-0.0348	-0.06025
2682.9767	-0.05157	-0.03442	-0.05957
2684.9056	-0.05131	-0.03408	-0.05964
2686.8344	-0.05109	-0.03374	-0.05882
2688.7632	-0.05088	-0.03341	-0.05819
2690.692	-0.05066	-0.03307	-0.05723
2692.6208	-0.05043	-0.03276	-0.05732
2694.5496	-0.0502	-0.03247	-0.05668
2696.4784	-0.05	-0.0322	-0.05694
2698.4072	-0.04983	-0.03195	-0.05673
2700.336	-0.04967	-0.03169	-0.05666
2702.2649	-0.04945	-0.03139	-0.05599
2704.1937	-0.04912	-0.03103	-0.05589
2706.1225	-0.04862	-0.03062	-0.05506
2708.0513	-0.04792	-0.03018	-0.05465
2709.9801	-0.04702	-0.02977	-0.05318
2711.9089	-0.04593	-0.02939	-0.05149
2713.8377	-0.04474	-0.02905	-0.04951
2715.7665	-0.04353	-0.02871	-0.0489
2717.6954	-0.04238	-0.02833	-0.04791
2719.6242	-0.04133	-0.02788	-0.0471
2721.553	-0.04035	-0.02736	-0.04594
2723.4818	-0.03939	-0.02678	-0.0457
2725.4106	-0.03846	-0.02618	-0.04514
2727.3394	-0.03762	-0.02564	-0.04446
2729.2682	-0.03693	-0.02521	-0.04271
2731.197	-0.03643	-0.02489	-0.04177
2733.1258	-0.03606	-0.02466	-0.0411
2735.0547	-0.03576	-0.02444	-0.04067
2736.9835	-0.03549	-0.02421	-0.03958
2738.9123	-0.03521	-0.02396	-0.03913
2740.8411	-0.03487	-0.02374	-0.03869
2742.7699	-0.03443	-0.02355	-0.03868
2744.6987	-0.03382	-0.0234	-0.03783
2746.6275	-0.03301	-0.02322	-0.03722
2748.5563	-0.03202	-0.02298	-0.03657
2750.4851	-0.03093	-0.02266	-0.03597
2752.414	-0.02985	-0.02228	-0.03441
2754.3428	-0.02887	-0.02187	-0.03354
2756.2716	-0.02803	-0.02142	-0.03274
2758.2004	-0.0273	-0.02092	-0.0316
2760.1292	-0.02663	-0.02032	-0.0301
2762.058	-0.02594	-0.01962	-0.02957
2763.9868	-0.0252	-0.01889	-0.02878
2765.9156	-0.02441	-0.01824	-0.02772
2767.8444	-0.0236	-0.01775	-0.02648
2769.7733	-0.02281	-0.01743	-0.02599
2771.7021	-0.02207	-0.01722	-0.02558
2773.6309	-0.02134	-0.01699	-0.02528
2775.5597	-0.02057	-0.01664	-0.02434
2777.4885	-0.01967	-0.01609	-0.02342
2779.4173	-0.01857	-0.01534	-0.02229
2781.3461	-0.01729	-0.01442	-0.0212
2783.2749	-0.01587	-0.01339	-0.01949
2785.2038	-0.01443	-0.01228	-0.01775
2787.1326	-0.01304	-0.01117	-0.01631
2789.0614	-0.01174	-0.01004	-0.01501
2790.9902	-0.01045	-0.00888	-0.01291
2792.919	-0.00907	-0.00764	-0.01074
2794.8478	-0.00751	-0.00628	-0.00873
2796.7766	-0.00574	-0.00481	-0.00694
2798.7054	-0.00383	-0.00324	-0.00487
2800.6342	-0.00188	-0.00163	-0.00247
2802.5631	0	0	0
2804.4919	0.00103	9.84192E-4	0.00135
2806.4207	0.00197	0.002	0.00305
2808.3495	0.0029	0.00309	0.00497
2810.2783	0.00389	0.00424	0.00683
2812.2071	0.00497	0.00543	0.00867
2814.1359	0.00614	0.00661	0.01033
2816.0647	0.0074	0.0078	0.01188
2817.9935	0.00877	0.0091	0.01403
2819.9224	0.01031	0.01067	0.01663
2821.8512	0.01213	0.01266	0.01935
2823.78	0.01429	0.01517	0.02276
2825.7088	0.01684	0.01821	0.02695
2827.6376	0.0198	0.02181	0.03118
2829.5664	0.02322	0.02603	0.03533
2831.4952	0.02715	0.0311	0.04113
2833.424	0.03167	0.03744	0.04894
2835.3528	0.03679	0.04567	0.05818
2837.2817	0.04249	0.05653	0.06853
2839.2105	0.04867	0.0707	0.0809
2841.1393	0.05517	0.08843	0.09636
2843.0681	0.06176	0.10916	0.11508
2844.9969	0.06818	0.13122	0.13548
2846.9257	0.07418	0.15196	0.15786
2848.8545	0.07966	0.16834	0.18137
2850.7833	0.08461	0.17789	0.20273
2852.7122	0.08928	0.17953	0.21777
2854.641	0.09408	0.17395	0.22535
2856.5698	0.09954	0.16323	0.2255
2858.4986	0.10613	0.14999	0.22205
2860.4274	0.11398	0.13664	0.21992
2862.3562	0.12276	0.12488	0.22157
2864.285	0.13157	0.11555	0.22513
2866.2138	0.13914	0.10885	0.22932
2868.1426	0.14415	0.10449	0.23104
2870.0715	0.14567	0.10195	0.22875
2872.0003	0.14351	0.10066	0.22167
2873.9291	0.13825	0.10014	0.21116
2875.8579	0.13108	0.10015	0.19943
2877.7867	0.12345	0.10068	0.19008
2879.7155	0.11666	0.10183	0.18346
2881.6443	0.11164	0.1037	0.18085
2883.5731	0.10888	0.10634	0.18132
2885.5019	0.10849	0.10971	0.18433
2887.4308	0.11047	0.11379	0.18923
2889.3596	0.11472	0.11857	0.1976
2891.2884	0.12116	0.1241	0.2082
2893.2172	0.12964	0.13043	0.2209
2895.146	0.13982	0.1376	0.2349
2897.0748	0.15121	0.14565	0.25062
2899.0036	0.16319	0.15474	0.26676
2900.9324	0.17514	0.16516	0.28363
2902.8613	0.1866	0.17745	0.29938
2904.7901	0.19732	0.19225	0.31515
2906.7189	0.20725	0.21015	0.3312
2908.6477	0.21651	0.23143	0.34922
2910.5765	0.22523	0.25566	0.36885
2912.5053	0.23348	0.28151	0.3916
2914.4341	0.2413	0.30672	0.41623
2916.3629	0.24863	0.32844	0.44309
2918.2917	0.25534	0.34389	0.47002
2920.2206	0.26124	0.3511	0.49493
2922.1494	0.26613	0.3494	0.51182
2924.0782	0.26981	0.33956	0.5184
2926.007	0.27221	0.32339	0.51477
2927.9358	0.2734	0.30316	0.50481
2929.8646	0.2736	0.28098	0.48894
2931.7934	0.2732	0.2585	0.47068
2933.7222	0.27278	0.23678	0.45106
2935.651	0.27306	0.21648	0.43125
2937.5799	0.27495	0.198	0.41079
2939.5087	0.27939	0.18164	0.3932
2941.4375	0.2871	0.16761	0.37976
2943.3663	0.29824	0.15609	0.37404
2945.2951	0.31216	0.14713	0.37499
2947.2239	0.3273	0.14058	0.3824
2949.1527	0.34145	0.13601	0.39289
2951.0815	0.35223	0.13266	0.40389
2953.0103	0.35762	0.12958	0.40909
2954.9392	0.35643	0.12577	0.40732
2956.868	0.34847	0.12047	0.3966
2958.7968	0.33444	0.1133	0.37895
2960.7256	0.31567	0.10438	0.35535
2962.6544	0.29371	0.09421	0.32918
2964.5832	0.27008	0.08349	0.30061
2966.512	0.24593	0.07289	0.27277
2968.4408	0.222	0.06291	0.24424
2970.3697	0.19866	0.05385	0.21644
2972.2985	0.1761	0.04583	0.18824
2974.2273	0.15445	0.03884	0.16216
2976.1561	0.13388	0.03279	0.13732
2978.0849	0.11457	0.02758	0.11508
2980.0137	0.09674	0.02307	0.09382
2981.9425	0.08056	0.01914	0.07567
2983.8713	0.06618	0.0157	0.05995
2985.8001	0.05367	0.01265	0.04798
2987.729	0.04304	0.00995	0.03655
2989.6578	0.03417	0.00758	0.02776
2991.5866	0.02686	0.0055	0.02033
2993.5154	0.02091	0.0037	0.01475
2995.4442	0.0161	0.00219	0.00848
2997.373	0.01226	9.51708E-4	0.00382
2999.3018	0.00921	0	0
3001.2306	0.00679	5.18256E-4	4.7691E-4
3003.1594	0.00481	0.00123	3.3495E-4
3005.0883	0.00308	0.00203	7.6215E-4
3007.0171	0.00149	0.00285	2.7948E-4
3008.9459	0	0.00366	0.00119
3010.8747	-5.72004E-5	0.00451	9.8717E-4
3012.8035	6.99236E-5	0.00547	0.00168
3014.7323	4.3791E-4	0.00662	0.00267
3016.6611	0.00107	0.00799	0.00569
3018.5899	0.00194	0.00955	0.00781
3020.5188	0.00302	0.01125	0.01078
3022.4476	0.00426	0.01303	0.01305
3024.3764	0.00563	0.01488	0.01689
3026.3052	0.00715	0.01682	0.01913
3028.234	0.00886	0.01887	0.02197
3030.1628	0.01086	0.02103	0.0246
3032.0916	0.0132	0.0233	0.02875
3034.0204	0.01586	0.02566	0.03204
3035.9492	0.01874	0.02812	0.03673
3037.8781	0.02173	0.03069	0.04107
3039.8069	0.02481	0.03336	0.04692
3041.7357	0.02801	0.03611	0.05104
3043.6645	0.03146	0.03888	0.05632
3045.5933	0.03524	0.04167	0.06169
3047.5221	0.03942	0.04448	0.06828
3049.4509	0.04403	0.04735	0.0734
3051.3797	0.04908	0.05036	0.08025
3053.3085	0.05455	0.05355	0.08662
3055.2374	0.06038	0.05695	0.09458
3057.1662	0.06644	0.0605	0.10195
3059.095	0.07264	0.0641	0.11105
3061.0238	0.07896	0.06762	0.1193
3062.9526	0.08541	0.07101	0.12783
3064.8814	0.09208	0.07424	0.13444
3066.8102	0.09898	0.07734	0.14297
3068.739	0.10606	0.08036	0.15134
3070.6678	0.11318	0.08333	0.16053
3072.5967	0.12015	0.08629	0.16758
3074.5255	0.12673	0.08925	0.17541
3076.4543	0.13275	0.09226	0.18161
3078.3831	0.13807	0.09531	0.18883
3080.3119	0.14265	0.09836	0.19458
3082.2407	0.14643	0.10136	0.20084
3084.1695	0.14935	0.10427	0.20535
3086.0983	0.15134	0.10707	0.21084
3088.0272	0.15235	0.1098	0.21376
3089.956	0.15237	0.11255	0.21591
3091.8848	0.15141	0.11536	0.21592
3093.8136	0.1495	0.11821	0.21698
3095.7424	0.14664	0.12103	0.21629
3097.6712	0.14289	0.12371	0.2162
3099.6	0.13836	0.12616	0.21407
3101.5288	0.13318	0.12839	0.21251
3103.4576	0.12753	0.13045	0.20928
3105.3865	0.1216	0.13242	0.20752
3107.3153	0.11557	0.13439	0.20463
3109.2441	0.10962	0.13639	0.20283
3111.1729	0.10387	0.13843	0.1995
3113.1017	0.09839	0.14052	0.19787
3115.0305	0.09326	0.14269	0.19526
3116.9593	0.08854	0.14499	0.194
3118.8881	0.08436	0.1475	0.19199
3120.8169	0.08077	0.15029	0.19256
3122.7458	0.07775	0.15334	0.19226
3124.6746	0.07517	0.15657	0.19343
3126.6034	0.07284	0.1598	0.19352
3128.5322	0.0706	0.16286	0.19506
3130.461	0.06834	0.16568	0.19513
3132.3898	0.06606	0.16828	0.19623
3134.3186	0.06383	0.17079	0.19602
3136.2474	0.06177	0.17338	0.19791
3138.1762	0.05998	0.17617	0.19875
3140.1051	0.05851	0.17925	0.20138
3142.0339	0.05733	0.1826	0.20302
3143.9627	0.05638	0.18617	0.20605
3145.8915	0.05561	0.18987	0.20797
3147.8203	0.05504	0.19357	0.21191
3149.7491	0.05468	0.1972	0.21368
3151.6779	0.0545	0.20071	0.21628
3153.6067	0.0544	0.20412	0.21842
3155.5356	0.05421	0.20748	0.22311
3157.4644	0.05385	0.21089	0.22699
3159.3932	0.05338	0.21439	0.23208
3161.322	0.05299	0.21803	0.23516
3163.2508	0.05298	0.22184	0.2402
3165.1796	0.05357	0.22581	0.244
3167.1084	0.05485	0.22991	0.24935
3169.0372	0.05671	0.23406	0.25388
3170.966	0.05897	0.23818	0.26019
3172.8949	0.06145	0.24224	0.26469
3174.8237	0.06411	0.24623	0.27088
3176.7525	0.06699	0.25023	0.27662
3178.6813	0.07019	0.2543	0.28445
3180.6101	0.07381	0.25848	0.29138
3182.5389	0.07786	0.26276	0.30021
3184.4677	0.08231	0.26707	0.30672
3186.3965	0.08711	0.27134	0.31481
3188.3253	0.09217	0.27554	0.32219
3190.2542	0.09739	0.27969	0.33086
3192.183	0.10272	0.28382	0.33765
3194.1118	0.10807	0.28797	0.3465
3196.0406	0.11337	0.29215	0.35428
3197.9694	0.11852	0.29636	0.36329
3199.8982	0.12342	0.30057	0.37033
3201.827	0.12792	0.30474	0.37904
3203.7558	0.1319	0.30882	0.38585
3205.6847	0.13524	0.31277	0.39202
3207.6135	0.13792	0.31659	0.39531
3209.5423	0.14002	0.32032	0.40097
3211.4711	0.1417	0.32406	0.40548
3213.3999	0.14314	0.32789	0.41168
3215.3287	0.14448	0.33187	0.41649
3217.2575	0.14583	0.33601	0.42257
3219.1863	0.14729	0.34025	0.42669
3221.1151	0.149	0.34453	0.43246
3223.044	0.15113	0.34877	0.43719
3224.9728	0.15386	0.3529	0.44386
3226.9016	0.15738	0.35686	0.44948
3228.8304	0.16185	0.36061	0.45783
3230.7592	0.16742	0.36418	0.46502
3232.688	0.17426	0.36766	0.47413
3234.6168	0.18254	0.37122	0.48386
3236.5456	0.19245	0.37498	0.49748
3238.4744	0.20415	0.379	0.51087
3240.4033	0.21779	0.3832	0.52744
3242.3321	0.23352	0.38749	0.54316
3244.2609	0.25151	0.3918	0.5606
3246.1897	0.27192	0.39612	0.57789
3248.1185	0.29479	0.40044	0.60001
3250.0473	0.32008	0.40472	0.62376
3251.9761	0.34763	0.40888	0.65039
3253.9049	0.37723	0.41285	0.67522
3255.8337	0.40861	0.41665	0.70185
3257.7626	0.44136	0.42036	0.72862
3259.6914	0.47492	0.42408	0.75941
3261.6202	0.50855	0.42785	0.78954
3263.549	0.54141	0.43169	0.8211
3265.4778	0.57261	0.43554	0.85037
3267.4066	0.60125	0.43937	0.8791
3269.3354	0.62652	0.44313	0.90383
3271.2642	0.64771	0.44676	0.92793
3273.1931	0.66438	0.45022	0.94654
3275.1219	0.67632	0.45347	0.96286
3277.0507	0.68356	0.45649	0.97484
3278.9795	0.68627	0.45929	0.98501
3280.9083	0.68466	0.4619	0.98926
3282.8371	0.67901	0.46433	0.99179
3284.7659	0.66965	0.4666	0.99055
3286.6947	0.65705	0.46872	0.98825
3288.6235	0.64175	0.4707	0.98153
3290.5524	0.62434	0.47255	0.97494
3292.4812	0.60534	0.47426	0.96545
3294.41	0.5851	0.4758	0.95622
3296.3388	0.56379	0.47717	0.94357
3298.2676	0.54147	0.47839	0.9309
3300.1964	0.51822	0.47952	0.91581
3302.1252	0.49425	0.48068	0.90044
3304.054	0.4699	0.48198	0.8811
3305.9828	0.44563	0.4835	0.86327
3307.9117	0.42175	0.48526	0.84579
3309.8405	0.39845	0.48715	0.83169
3311.7693	0.37573	0.489	0.8155
3313.6981	0.3536	0.49064	0.7989
3315.6269	0.33216	0.49199	0.78032
3317.5557	0.31157	0.49306	0.76478
3319.4845	0.29194	0.49394	0.74775
3321.4133	0.27328	0.49472	0.73181
3323.3421	0.2555	0.49544	0.71526
3325.271	0.23847	0.49611	0.70156
3327.1998	0.22215	0.49673	0.68688
3329.1286	0.20659	0.49729	0.67506
3331.0574	0.19185	0.49776	0.66269
3332.9862	0.17805	0.49813	0.65192
3334.915	0.16529	0.49842	0.63997
3336.8438	0.15361	0.49867	0.63054
3338.7726	0.14297	0.49895	0.62061
3340.7015	0.13327	0.49933	0.61294
3342.6303	0.12434	0.49989	0.60352
3344.5591	0.11606	0.50065	0.59618
3346.4879	0.10833	0.5016	0.58845
3348.4167	0.10111	0.50265	0.58281
3350.3455	0.09431	0.50365	0.57587
3352.2743	0.08781	0.50447	0.5713
3354.2031	0.08144	0.50503	0.56534
3356.1319	0.07512	0.5053	0.56037
3358.0608	0.06881	0.50534	0.55399
3359.9896	0.06255	0.50521	0.54937
3361.9184	0.05639	0.50499	0.54245
3363.8472	0.05038	0.50473	0.53701
3365.776	0.0446	0.50442	0.53044
3367.7048	0.03912	0.5041	0.52537
3369.6336	0.03409	0.50378	0.51917
3371.5624	0.02963	0.50348	0.51566
3373.4912	0.02579	0.50319	0.51111
3375.4201	0.02249	0.50287	0.50775
3377.3489	0.01951	0.50245	0.50304
3379.2777	0.01657	0.5019	0.50077
3381.2065	0.01348	0.50119	0.49676
3383.1353	0.01024	0.50034	0.49332
3385.0641	0.00709	0.49939	0.48904
3386.9929	0.00433	0.49839	0.48738
3388.9217	0.00222	0.49738	0.48388
3390.8506	7.5218E-4	0.49635	0.48167
3392.7794	-3.3174E-4	0.49526	0.47871
3394.7082	-0.00143	0.49402	0.47784
3396.637	-0.00288	0.49261	0.47435
3398.5658	-0.0048	0.49107	0.47097
3400.4946	-0.00708	0.48947	0.46686
3402.4234	-0.00941	0.48788	0.4661
3404.3522	-0.01148	0.48632	0.46411
3406.281	-0.01302	0.48476	0.46235
3408.2099	-0.01395	0.48313	0.4589
3410.1387	-0.01435	0.48138	0.45852
3412.0675	-0.01447	0.47946	0.45774
3413.9963	-0.01461	0.47736	0.45661
3415.9251	-0.01503	0.4751	0.45159
3417.8539	-0.01585	0.47274	0.44817
3419.7827	-0.01706	0.47031	0.44476
3421.7115	-0.01854	0.46788	0.44364
3423.6403	-0.02008	0.46545	0.44142
3425.5692	-0.02151	0.46304	0.44075
3427.498	-0.02269	0.46067	0.43782
3429.4268	-0.02361	0.45832	0.43528
3431.3556	-0.02437	0.45597	0.43131
3433.2844	-0.02512	0.45358	0.42907
3435.2132	-0.02596	0.45109	0.42577
3437.142	-0.02692	0.44844	0.42422
3439.0708	-0.02799	0.44562	0.42055
3440.9996	-0.02915	0.44266	0.41669
3442.9285	-0.03035	0.43963	0.41037
3444.8573	-0.03153	0.43661	0.40616
3446.7861	-0.03262	0.43364	0.40244
3448.7149	-0.03356	0.43075	0.40045
3450.6437	-0.03437	0.42789	0.39684
3452.5725	-0.03513	0.425	0.39462
3454.5013	-0.03592	0.42202	0.39
3456.4301	-0.03676	0.41888	0.38611
3458.359	-0.03759	0.41556	0.3817
3460.2878	-0.03836	0.41204	0.37931
3462.2166	-0.03909	0.40835	0.3759
3464.1454	-0.03986	0.40451	0.37369
3466.0742	-0.04075	0.40058	0.36902
3468.003	-0.04174	0.39658	0.36434
3469.9318	-0.04273	0.39255	0.3583
3471.8606	-0.04363	0.38853	0.35381
3473.7894	-0.04445	0.38454	0.34797
3475.7183	-0.0452	0.38064	0.34387
3477.6471	-0.04593	0.37683	0.33863
3479.5759	-0.04661	0.37308	0.33403
3481.5047	-0.0472	0.36936	0.32861
3483.4335	-0.04771	0.36559	0.32548
3485.3623	-0.04827	0.3617	0.32134
3487.2911	-0.04903	0.35764	0.31772
3489.2199	-0.05012	0.35337	0.31234
3491.1487	-0.05154	0.34887	0.30826
3493.0776	-0.05317	0.34419	0.30227
3495.0064	-0.05484	0.33937	0.29637
3496.9352	-0.05642	0.33454	0.28994
3498.864	-0.05786	0.32979	0.2861
3500.7928	-0.05916	0.32518	0.28091
3502.7216	-0.06031	0.3207	0.27633
3504.6504	-0.06126	0.31626	0.2719
3506.5792	-0.06197	0.31181	0.26938
3508.5081	-0.06244	0.30734	0.26436
3510.4369	-0.06272	0.30286	0.25996
3512.3657	-0.06289	0.29842	0.25442
3514.2945	-0.06315	0.29399	0.24892
3516.2233	-0.06368	0.28948	0.24342
3518.1521	-0.06463	0.28479	0.2408
3520.0809	-0.06594	0.27987	0.23585
3522.0097	-0.06736	0.27474	0.22981
3523.9385	-0.06859	0.26948	0.22224
3525.8674	-0.06937	0.26417	0.21748
3527.7962	-0.06962	0.25885	0.21359
3529.725	-0.06946	0.25354	0.21025
3531.6538	-0.06914	0.24826	0.20579
3533.5826	-0.06891	0.243	0.20309
3535.5114	-0.06898	0.23775	0.19835
3537.4402	-0.06947	0.23247	0.19385
3539.369	-0.07037	0.2272	0.18853
3541.2978	-0.07156	0.22197	0.18371
3543.2267	-0.07277	0.21685	0.17743
3545.1555	-0.07371	0.21185	0.17205
3547.0843	-0.07418	0.20693	0.16678
3549.0131	-0.07416	0.202	0.16347
3550.9419	-0.07385	0.19696	0.15835
3552.8707	-0.07363	0.19173	0.15369
3554.7995	-0.07387	0.18626	0.14998
3556.7283	-0.07489	0.18059	0.1474
3558.6571	-0.07682	0.17475	0.14095
3560.586	-0.07957	0.16885	0.13357
3562.5148	-0.08272	0.16294	0.12534
3564.4436	-0.08559	0.15713	0.11694
3566.3724	-0.08737	0.15146	0.10802
3568.3012	-0.08754	0.146	0.10497
3570.23	-0.0861	0.14075	0.10616
3572.1588	-0.08366	0.13567	0.10699
3574.0876	-0.08112	0.1307	0.10286
3576.0165	-0.0794	0.12578	0.09836
3577.9453	-0.07911	0.12086	0.09417
3579.8741	-0.08053	0.11589	0.09151
3581.8029	-0.08353	0.11078	0.08709
3583.7317	-0.08754	0.10549	0.07977
3585.6605	-0.09163	0.10002	0.06814
3587.5893	-0.09477	0.09452	0.05918
3589.5181	-0.09626	0.08922	0.05632
3591.4469	-0.096	0.08427	0.05746
3593.3758	-0.09444	0.0797	0.05591
3595.3046	-0.09232	0.07537	0.05273
3597.2334	-0.09041	0.0711	0.04923
3599.1622	-0.08935	0.06669	0.04793
3601.091	-0.08964	0.06203	0.04569
3603.0198	-0.09155	0.0571	0.0422
3604.9486	-0.0949	0.05194	0.03523
3606.8774	-0.09908	0.04668	0.02672
3608.8062	-0.10319	0.04151	0.01807
3610.7351	-0.10648	0.03656	0.01346
3612.6639	-0.10861	0.03192	0.01262
3614.5927	-0.10963	0.02757	0.0121
3616.5215	-0.10977	0.02346	0.00799
3618.4503	-0.10937	0.01955	0.0029
3620.3791	-0.10905	0.01579	7.6793E-4
3622.3079	-0.10954	0.0121	0.00588
3624.2367	-0.1112	0.00844	0.00717
3626.1655	-0.11333	0.00481	-0.00383
3628.0944	-0.11421	0.00143	-0.01966
3630.0232	-0.11214	-0.00146	-0.02309
3631.952	-0.1067	-0.00368	-0.01149
3633.8808	-0.09919	-0.00535	6.5825E-4
3635.8096	-0.09201	-0.00682	0.00435
3637.7384	-0.08747	-0.00857	0.00594
3639.6672	-0.08706	-0.01095	0.0049
3641.596	-0.09118	-0.01411	0.00195
3643.5249	-0.09902	-0.01795	-0.00415
3645.4537	-0.10852	-0.02214	-0.01746
3647.3825	-0.11678	-0.02619	-0.03647
3649.3113	-0.12103	-0.02959	-0.04721
3651.2401	-0.11989	-0.03196	-0.04088
3653.1689	-0.1139	-0.03325	-0.02725
3655.0977	-0.10506	-0.0337	-0.02115
3657.0265	-0.09577	-0.03371	-0.01905
3658.9553	-0.08813	-0.03371	-0.01232
3660.8842	-0.08377	-0.03405	-0.00561
3662.813	-0.08379	-0.03506	-0.005
3664.7418	-0.08857	-0.03696	-0.0066
3666.6706	-0.09736	-0.0398	-0.01542
3668.5994	-0.10816	-0.04337	-0.03135
3670.5282	-0.11814	-0.04715	-0.04369
3672.457	-0.12449	-0.05048	-0.04851
3674.3858	-0.12543	-0.05277	-0.05229
3676.3146	-0.12091	-0.05375	-0.05191
3678.2435	-0.11283	-0.05356	-0.0386
3680.1723	-0.10434	-0.05271	-0.02229
3682.1011	-0.0985	-0.05186	-0.01485
3684.0299	-0.09664	-0.0515	-0.01464
3685.9587	-0.0977	-0.05175	-0.0236
3687.8875	-0.09889	-0.05231	-0.03852
3689.8163	-0.09754	-0.05267	-0.04252
3691.7451	-0.09277	-0.05246	-0.02936
3693.674	-0.08585	-0.05168	-0.01463
3695.6028	-0.0791	-0.05065	-0.00784
3697.5316	-0.07443	-0.04978	-0.00676
3699.4604	-0.07253	-0.04929	-0.00964
3701.3892	-0.07309	-0.04917	-0.01146
3703.318	-0.07555	-0.04929	-0.00967
3705.2468	-0.07936	-0.04955	-0.00789
3707.1756	-0.08381	-0.04989	-0.01185
3709.1044	-0.08767	-0.05022	-0.02244
3711.0333	-0.08946	-0.05034	-0.03157
3712.9621	-0.08825	-0.05	-0.02876
3714.8909	-0.08438	-0.04909	-0.0167
3716.8197	-0.07929	-0.04772	-0.00771
3718.7485	-0.07466	-0.04619	-0.00581
3720.6773	-0.07155	-0.04483	-0.00479
3722.6061	-0.07025	-0.04383	-0.00429
3724.5349	-0.07077	-0.04329	-0.00433
3726.4637	-0.07323	-0.0432	-0.00371
3728.3926	-0.07779	-0.0436	-0.00352
3730.3214	-0.08419	-0.0445	-0.0083
3732.2502	-0.09161	-0.04591	-0.01805
3734.179	-0.09914	-0.04782	-0.02756
3736.1078	-0.10664	-0.0502	-0.02987
3738.0366	-0.11501	-0.05308	-0.02409
3739.9654	-0.1254	-0.05646	-0.02122
3741.8942	-0.13793	-0.06019	-0.03788
3743.823	-0.151	-0.06389	-0.06301
3745.7519	-0.16172	-0.06696	-0.07222
3747.6807	-0.16719	-0.0688	-0.06619
3749.6095	-0.16567	-0.06904	-0.06687
3751.5383	-0.1571	-0.06764	-0.06665
3753.4671	-0.14314	-0.06489	-0.04724
3755.3959	-0.12662	-0.06135	-0.02189
3757.3247	-0.11066	-0.05773	-0.01087
3759.2535	-0.09758	-0.05466	-0.00758
3761.1824	-0.0884	-0.05245	-0.00347
3763.1112	-0.08284	-0.05108	0.00115
3765.04	-0.07978	-0.05025	2.8984E-4
3766.9688	-0.07779	-0.04961	-0.00215
3768.8976	-0.07568	-0.04887	-0.00209
3770.8264	-0.0729	-0.04787	0.00289
3772.7552	-0.06965	-0.04666	0.01035
3774.684	-0.0666	-0.04538	0.01599
3776.6128	-0.06426	-0.0442	0.01455
3778.5417	-0.06268	-0.0432	0.01182
3780.4705	-0.06149	-0.04238	0.01206
3782.3993	-0.06031	-0.04171	0.01667
3784.3281	-0.05909	-0.04116	0.02002
3786.2569	-0.05816	-0.0408	0.02251
3788.1857	-0.0581	-0.04072	0.02411
3790.1145	-0.05966	-0.04105	0.02562
3792.0433	-0.06356	-0.04187	0.02382
3793.9721	-0.0702	-0.04318	0.01997
3795.901	-0.07923	-0.0449	0.01462
3797.8298	-0.08929	-0.04678	0.00647
3799.7586	-0.09823	-0.04847	-0.00729
3801.6874	-0.10387	-0.04962	-0.01408
3803.6162	-0.10503	-0.04995	-0.0098
3805.545	-0.10217	-0.04943	-0.00201
3807.4738	-0.09737	-0.04832	0.00121
3809.4026	-0.09344	-0.04712	0.01096
3811.3314	-0.09265	-0.04634	0.01996
3813.2603	-0.09551	-0.04626	0.01273
3815.1891	-0.10046	-0.04676	-0.00441
3817.1179	-0.10472	-0.04741	-0.01078
3819.0467	-0.10579	-0.04765	-0.00725
3820.9755	-0.10267	-0.04716	-0.0026
3822.9043	-0.09627	-0.04596	0.00396
3824.8331	-0.08888	-0.04438	0.01796
3826.7619	-0.08321	-0.04292	0.0247
3828.6908	-0.08135	-0.04203	0.02472
3830.6196	-0.084	-0.04196	0.01998
3832.5484	-0.09019	-0.04265	0.01467
3834.4772	-0.09749	-0.04371	0.00534
3836.406	-0.1028	-0.04459	-0.0073
3838.3348	-0.10378	-0.04478	-0.01184
3840.2636	-0.1001	-0.04408	7.2649E-4
3842.1924	-0.09404	-0.0428	0.01612
3844.1212	-0.08966	-0.04161	0.02702
3846.0501	-0.09082	-0.04125	0.03151
3847.9789	-0.09889	-0.04212	0.0305
3849.9077	-0.1114	-0.04404	0.01109
3851.8365	-0.12287	-0.04622	-0.02107
3853.7653	-0.12772	-0.04759	-0.04107
3855.6941	-0.12354	-0.04737	-0.02269
3857.6229	-0.11249	-0.04549	0.01274
3859.5517	-0.09964	-0.04264	0.03199
3861.4805	-0.08975	-0.03981	0.03067
3863.4094	-0.08484	-0.03775	0.02788
3865.3382	-0.08395	-0.03663	0.02592
3867.267	-0.0845	-0.03614	0.0248
3869.1958	-0.08402	-0.03578	0.01956
3871.1246	-0.08123	-0.03509	0.02043
3873.0534	-0.07637	-0.03392	0.02977
3874.9822	-0.07082	-0.03241	0.04203
3876.911	-0.06625	-0.03091	0.04604
3878.8399	-0.06376	-0.0298	0.04624
3880.7687	-0.06337	-0.02921	0.04404
3882.6975	-0.06417	-0.02905	0.04338
3884.6263	-0.06489	-0.02906	0.0389
3886.5551	-0.06458	-0.02894	0.0394
3888.4839	-0.063	-0.02853	0.045
3890.4127	-0.06068	-0.02788	0.0496
3892.3415	-0.05866	-0.02717	0.05047
3894.2703	-0.05804	-0.02664	0.05685
3896.1992	-0.05933	-0.02646	0.05748
3898.128	-0.06198	-0.02659	0.0516
3900.0568	-0.06438	-0.02679	0.04258
3901.9856	-0.0645	-0.02665	0.04044
3903.9144	-0.06108	-0.02583	0.04386
3905.8432	-0.05436	-0.02425	0.05609
3907.772	-0.04604	-0.02219	0.06823
3909.7008	-0.03837	-0.02009	0.07624
3911.6296	-0.03303	-0.01839	0.07675
3913.5585	-0.03048	-0.01732	0.07716
3915.4873	-0.03004	-0.01684	0.07388
3917.4161	-0.03054	-0.0167	0.07204
3919.3449	-0.03094	-0.01662	0.07118
3921.2737	-0.03073	-0.0164	0.0749
3923.2025	-0.02992	-0.01598	0.07642
3925.1313	-0.02878	-0.01542	0.07908
3927.0601	-0.02757	-0.01486	0.07993
3928.9889	-0.02636	-0.01439	0.08211
3930.9178	-0.02506	-0.01403	0.08112
3932.8466	-0.0235	-0.01371	0.083
3934.7754	-0.02172	-0.01332	0.08433
3936.7042	-0.01991	-0.0128	0.08792
3938.633	-0.0184	-0.01214	0.08824
3940.5618	-0.01735	-0.01136	0.08976
3942.4906	-0.01666	-0.01054	0.08893
3944.4194	-0.01601	-0.00967	0.09103
3946.3483	-0.01502	-0.00873	0.09179
3948.2771	-0.01346	-0.00772	0.09388
3950.2059	-0.0114	-0.00667	0.09485
3952.1347	-0.00916	-0.00565	0.0995
3954.0635	-0.00722	-0.00477	0.10112
3955.9923	-0.00592	-0.00409	0.10333
3957.9211	-0.00532	-0.0036	0.10245
3959.8499	-0.00517	-0.00325	0.10356
3961.7787	-0.00511	-0.00294	0.10233
3963.7076	-0.00486	-0.00261	0.10381
3965.6364	-0.00433	-0.00226	0.10308
3967.5652	-0.0036	-0.00194	0.10456
3969.494	-0.00281	-0.00165	0.10281
3971.4228	-0.00205	-0.00135	0.10438
3973.3516	-0.00139	-0.00102	0.10473
3975.2804	-8.5669E-4	-6.59712E-4	0.10821
3977.2092	-4.0695E-4	-3.08568E-4	0.1083
3979.138	0	0	0.1096
