# Supplementary material for: In situ captured antibacterial action of membrane-incising peptide lamellae
Source: Nat Commun. 2024 Apr 23;15:3424. doi: 10.1038/s41467-024-47708-4 (PMC11039730; doi:10.1038/s41467-024-47708-4)
Supplement: Supplementary file 4 — Source Data [file 41467_2024_47708_MOESM4_ESM.zip › IR-3K-LPS-phosphate-region.xlsx]

## Sheet: Sheet1
Wavenumber (cm\+(-1))	Absorbance
	3K	LPS	3K-LPS
420.4809	0.04563	0	0.24857
422.4097	-0.0277	-0.13468	0.17252
424.3385	-0.10089	-0.30345	0.11235
426.2673	-0.16332	-0.47288	0.06804
428.1961	-0.2054	-0.62445	0.03961
430.125	-0.22148	-0.74249	0.02705
432.0538	-0.21404	-0.81951	-0.01276
433.9826	-0.19339	-0.86043	0.02396
435.9114	-0.17191	-0.87507	0.10862
437.8402	-0.15775	-0.86869	0.16516
439.769	-0.15284	-0.84357	0.18864
441.6978	-0.15519	-0.8084	0.13737
443.6266	-0.16159	-0.78094	0.0247
445.5554	-0.16866	-0.7774	-0.0341
447.4843	-0.17266	-0.79899	-0.05498
449.4131	-0.17032	-0.83029	-0.04791
451.3419	-0.16062	-0.85167	-0.0169
453.2707	-0.14578	-0.85321	0.00789
455.1995	-0.12962	-0.83762	0.04253
457.1283	-0.11444	-0.81121	0.11517
459.0571	-0.09921	-0.77416	0.19247
460.9859	-0.08108	-0.72011	0.2767
462.9148	-0.05907	-0.64573	0.36416
464.8436	-0.0364	-0.56061	0.45367
466.7724	-0.01941	-0.48725	0.5423
468.7012	-0.0136	-0.44862	0.60625
470.63	-0.02011	-0.45212	0.60128
472.5588	-0.03529	-0.48305	0.5441
474.4876	-0.05339	-0.51443	0.46261
476.4164	-0.06999	-0.52637	0.37365
478.3452	-0.08365	-0.52002	0.28402
480.2741	-0.09504	-0.51462	0.24411
482.2029	-0.10489	-0.5303	0.24214
484.1317	-0.11253	-0.57023	0.26136
486.0605	-0.11605	-0.61616	0.29895
487.9893	-0.11376	-0.64123	0.33185
489.9181	-0.10591	-0.63083	0.35146
491.8469	-0.09553	-0.59595	0.35863
493.7757	-0.08755	-0.56796	0.30403
495.7045	-0.0863	-0.57731	0.20793
497.6334	-0.09276	-0.63168	0.10971
499.5622	-0.10343	-0.70946	0.03352
501.491	-0.11196	-0.77257	-0.01841
503.4198	-0.11272	-0.7881	-0.02853
505.3486	-0.10384	-0.74386	-0.00617
507.2774	-0.08825	-0.65074	0.04208
509.2062	-0.07229	-0.53502	0.0967
511.135	-0.06262	-0.42795	0.13267
513.0638	-0.06318	-0.35642	0.12454
514.9927	-0.07351	-0.3356	0.09765
516.9215	-0.08965	-0.36482	0.0595
518.8503	-0.10651	-0.42877	0.00814
520.7791	-0.12022	-0.50438	-0.04388
522.7079	-0.12879	-0.56956	-0.06239
524.6367	-0.13182	-0.60972	-0.06197
526.5655	-0.1298	-0.61996	-0.04743
528.4943	-0.12401	-0.60435	-0.01999
530.4232	-0.1163	-0.57324	0.01968
532.352	-0.1087	-0.53902	0.04472
534.2808	-0.10283	-0.51118	0.05764
536.2096	-0.09936	-0.49274	0.06224
538.1384	-0.098	-0.48055	0.07029
540.0672	-0.09779	-0.46914	0.08265
541.996	-0.0978	-0.45554	0.09885
543.9248	-0.09776	-0.44185	0.09906
545.8536	-0.09814	-0.43385	0.09193
547.7825	-0.09968	-0.43693	0.07636
549.7113	-0.10262	-0.45219	0.05845
551.6401	-0.10626	-0.47541	0.03678
553.5689	-0.10927	-0.49913	0.02354
555.4977	-0.11049	-0.51636	0.01522
557.4265	-0.1096	-0.52343	0.02284
559.3553	-0.1072	-0.52055	0.03741
561.2841	-0.10436	-0.51068	0.05316
563.2129	-0.10201	-0.49793	0.05855
565.1418	-0.10064	-0.48627	0.05635
567.0706	-0.10031	-0.47875	0.04191
568.9994	-0.10078	-0.47692	0.0299
570.9282	-0.10159	-0.48041	0.013
572.857	-0.1022	-0.48718	-0.00211
574.7858	-0.10209	-0.49449	-0.01451
576.7146	-0.10103	-0.50022	-0.01766
578.6434	-0.09917	-0.50368	-0.02084
580.5723	-0.097	-0.50558	-0.02141
582.5011	-0.09512	-0.50731	-0.02432
584.4299	-0.09388	-0.51018	-0.02004
586.3587	-0.09326	-0.51497	-0.01585
588.2875	-0.09295	-0.52192	-0.00891
590.2163	-0.09269	-0.53077	-0.00941
592.1451	-0.09242	-0.54075	-0.0085
594.0739	-0.09226	-0.55061	-0.00869
596.0027	-0.09235	-0.55872	-0.00731
597.9316	-0.09262	-0.56354	-0.01047
599.8604	-0.09278	-0.56423	-0.0099
601.7892	-0.09255	-0.56104	-0.01147
603.718	-0.09184	-0.55522	-0.00544
605.6468	-0.09085	-0.54848	-7.38905E-4
607.5756	-0.08996	-0.54252	0.0016
609.5044	-0.08952	-0.53866	-0.00329
611.4332	-0.08964	-0.53765	-0.00645
613.362	-0.09022	-0.53972	-0.01369
615.2909	-0.09108	-0.54463	-0.01999
617.2197	-0.09213	-0.55183	-0.03115
619.1485	-0.09335	-0.56047	-0.03811
621.0773	-0.09466	-0.56942	-0.0459
623.0061	-0.09583	-0.57749	-0.04839
624.9349	-0.09657	-0.58379	-0.0531
626.8637	-0.09677	-0.58813	-0.05425
628.7925	-0.0965	-0.59106	-0.05733
630.7213	-0.09604	-0.59346	-0.05678
632.6502	-0.09569	-0.596	-0.05861
634.579	-0.09558	-0.59876	-0.05808
636.5078	-0.09569	-0.60141	-0.06132
638.4366	-0.09586	-0.60352	-0.06135
640.3654	-0.09601	-0.605	-0.06466
642.2942	-0.09615	-0.60608	-0.06514
644.223	-0.09635	-0.60707	-0.06878
646.1518	-0.09669	-0.60808	-0.06905
648.0807	-0.09713	-0.60885	-0.07299
650.0095	-0.09756	-0.609	-0.075
651.9383	-0.09782	-0.60822	-0.07923
653.8671	-0.09785	-0.60658	-0.07925
655.7959	-0.09766	-0.60444	-0.08208
657.7247	-0.09736	-0.60227	-0.08206
659.6535	-0.09703	-0.60038	-0.08493
661.5823	-0.0967	-0.59873	-0.08501
663.5111	-0.09626	-0.59703	-0.0879
665.44	-0.09559	-0.59491	-0.08642
667.3688	-0.09458	-0.59218	-0.08712
669.2976	-0.09327	-0.58895	-0.08417
671.2264	-0.09178	-0.58559	-0.0839
673.1552	-0.09031	-0.58253	-0.08139
675.084	-0.08898	-0.58006	-0.08318
677.0128	-0.08781	-0.57821	-0.08277
678.9416	-0.08671	-0.57681	-0.08508
680.8704	-0.08558	-0.5756	-0.08501
682.7993	-0.08435	-0.57432	-0.08741
684.7281	-0.083	-0.57273	-0.08472
686.6569	-0.08155	-0.57067	-0.08398
688.5857	-0.08003	-0.56815	-0.0798
690.5145	-0.07846	-0.56534	-0.07864
692.4433	-0.07686	-0.5625	-0.07457
694.3721	-0.07527	-0.5598	-0.07355
696.3009	-0.0737	-0.55727	-0.06958
698.2297	-0.07218	-0.55482	-0.0686
700.1586	-0.07072	-0.55239	-0.06525
702.0874	-0.06936	-0.54999	-0.0642
704.0162	-0.06808	-0.54764	-0.05948
705.945	-0.0668	-0.54531	-0.05806
707.8738	-0.06531	-0.54288	-0.0544
709.8026	-0.06329	-0.54025	-0.05386
711.7314	-0.06036	-0.53737	-0.04856
713.6602	-0.05618	-0.53434	-0.0432
715.5891	-0.05068	-0.53141	-0.03253
717.5179	-0.04436	-0.52894	-0.02494
719.4467	-0.03829	-0.5273	-0.0177
721.3755	-0.03385	-0.52665	-0.01785
723.3043	-0.03217	-0.52682	-0.01987
725.2331	-0.03357	-0.52736	-0.02929
727.1619	-0.03741	-0.52772	-0.03963
729.0907	-0.0424	-0.52754	-0.05407
731.0195	-0.04722	-0.52671	-0.06326
732.9484	-0.05101	-0.5253	-0.07156
734.8772	-0.05349	-0.52345	-0.07366
736.806	-0.05479	-0.52118	-0.07699
738.7348	-0.0552	-0.51842	-0.07716
740.6636	-0.055	-0.51508	-0.07993
742.5924	-0.0544	-0.51111	-0.07918
744.5212	-0.05358	-0.50658	-0.08059
746.45	-0.05267	-0.50164	-0.07911
748.3788	-0.05178	-0.49654	-0.08059
750.3077	-0.05094	-0.49143	-0.07919
752.2365	-0.05012	-0.4864	-0.08073
754.1653	-0.04926	-0.48136	-0.07982
756.0941	-0.0483	-0.4762	-0.08154
758.0229	-0.04722	-0.47075	-0.07939
759.9517	-0.04605	-0.46499	-0.07947
761.8805	-0.04481	-0.45897	-0.07664
763.8093	-0.04359	-0.45288	-0.0766
765.7382	-0.04244	-0.44686	-0.07398
767.667	-0.04144	-0.44101	-0.07488
769.5958	-0.04059	-0.43534	-0.07344
771.5246	-0.03987	-0.42974	-0.07514
773.4534	-0.03922	-0.42409	-0.07467
775.3822	-0.03856	-0.41825	-0.0766
777.311	-0.03784	-0.41212	-0.07493
779.2398	-0.037	-0.40563	-0.07562
781.1686	-0.03601	-0.39877	-0.07346
783.0975	-0.03482	-0.39163	-0.07363
785.0263	-0.03337	-0.38439	-0.07042
786.9551	-0.03155	-0.37722	-0.06981
788.8839	-0.02913	-0.37031	-0.0653
790.8127	-0.02584	-0.36375	-0.0608
792.7415	-0.0215	-0.35753	-0.05032
794.6703	-0.01621	-0.35158	-0.04037
796.5991	-0.0105	-0.34584	-0.02779
798.5279	-0.00525	-0.34029	-0.02002
800.4568	-0.00141	-0.33493	-0.01339
802.3856	4.05995E-4	-0.32976	-0.01422
804.3144	1.68555E-4	-0.32478	-0.01745
806.2432	-0.00157	-0.31998	-0.02767
808.172	-0.00395	-0.31535	-0.03634
810.1008	-0.00611	-0.31081	-0.04587
812.0296	-0.00749	-0.30625	-0.04977
813.9584	-0.00785	-0.30153	-0.05413
815.8872	-0.00724	-0.29656	-0.05433
817.8161	-0.00585	-0.2912	-0.05575
819.7449	-0.00383	-0.2853	-0.05341
821.6737	-0.00124	-0.27864	-0.05251
823.6025	0.00196	-0.271	-0.04725
825.5313	0.00589	-0.26227	-0.04251
827.4601	0.01056	-0.25253	-0.03303
829.3889	0.01586	-0.24204	-0.02467
831.3177	0.0215	-0.23121	-0.01345
833.2466	0.02701	-0.22046	-0.00586
835.1754	0.03182	-0.21017	0.00273
837.1042	0.03539	-0.20058	0.00623
839.033	0.03736	-0.19174	0.0096
840.9618	0.03763	-0.18364	0.00779
842.8906	0.03638	-0.17614	0.00646
844.8194	0.03404	-0.16908	0.00148
846.7482	0.03115	-0.16226	-0.00121
848.677	0.02824	-0.15543	-0.00604
850.6059	0.02571	-0.14835	-0.0077
852.5347	0.02379	-0.1408	-0.01069
854.4635	0.02258	-0.13262	-0.00954
856.3923	0.02202	-0.1238	-0.00958
858.3211	0.02201	-0.1144	-0.00608
860.2499	0.02243	-0.10456	-0.00506
862.1787	0.0232	-0.09443	-0.00113
864.1075	0.02425	-0.08414	0.00143
866.0363	0.02555	-0.07372	0.00766
867.9652	0.02705	-0.06321	0.01211
869.894	0.02866	-0.05273	0.01923
871.8228	0.03028	-0.04245	0.02412
873.7516	0.03182	-0.03254	0.03138
875.6804	0.03327	-0.0231	0.03554
877.6092	0.03467	-0.01409	0.04133
879.538	0.03606	-0.00538	0.04375
881.4668	0.03749	0.00319	0.04851
883.3956	0.03897	0.01174	0.05133
885.3245	0.04052	0.02032	0.0568
887.2533	0.04215	0.029	0.05965
889.1821	0.04386	0.03782	0.06457
891.1109	0.04563	0.04692	0.06659
893.0397	0.04541	0.04861	0.0701
894.9685	0.04522	0.05088	0.07068
896.8973	0.04508	0.05388	0.07397
898.8261	0.04498	0.0577	0.07537
900.755	0.04491	0.06238	0.07959
902.6838	0.04484	0.06785	0.08241
904.6126	0.04475	0.07396	0.08831
906.5414	0.04464	0.08045	0.09208
908.4702	0.0445	0.08707	0.09838
910.399	0.04434	0.0936	0.10244
912.3278	0.04417	0.09988	0.10893
914.2566	0.04399	0.10585	0.11288
916.1854	0.04379	0.11143	0.11851
918.1143	0.04358	0.11653	0.12093
920.0431	0.04336	0.12108	0.12471
921.9719	0.0431	0.12505	0.1254
923.9007	0.04282	0.12849	0.12745
925.8295	0.0425	0.13154	0.12632
927.7583	0.04217	0.13435	0.12748
929.6871	0.0419	0.13709	0.12726
931.6159	0.04172	0.13995	0.13042
933.5447	0.04164	0.14305	0.13185
935.4736	0.0416	0.14651	0.13602
937.4024	0.04154	0.15036	0.13835
939.3312	0.04135	0.15459	0.14309
941.26	0.04104	0.15923	0.1455
943.1888	0.04065	0.1643	0.1501
945.1176	0.04026	0.16992	0.15284
947.0464	0.03998	0.17616	0.15849
948.9752	0.03987	0.18306	0.16311
950.9041	0.03994	0.19055	0.17135
952.8329	0.04017	0.19852	0.17833
954.7617	0.04049	0.20687	0.18795
956.6905	0.04084	0.2156	0.19576
958.6193	0.04117	0.22479	0.20635
960.5481	0.04149	0.2346	0.21516
962.4769	0.04185	0.24509	0.22636
964.4057	0.04232	0.25618	0.23548
966.3345	0.04298	0.26766	0.24676
968.2634	0.04384	0.27924	0.25593
970.1922	0.04487	0.29068	0.26694
972.121	0.04597	0.30182	0.27461
974.0498	0.04698	0.31259	0.28246
975.9786	0.04766	0.32303	0.28664
977.9074	0.04783	0.33329	0.29176
979.8362	0.04738	0.34357	0.29355
981.765	0.04637	0.3541	0.297
983.6938	0.04499	0.36509	0.29886
985.6227	0.04349	0.3767	0.30405
987.5515	0.04213	0.38901	0.30931
989.4803	0.04107	0.40206	0.31945
991.4091	0.04043	0.41589	0.3305
993.3379	0.04024	0.43061	0.34656
995.2667	0.0405	0.44639	0.36367
997.1955	0.04118	0.46353	0.38584
999.1243	0.04216	0.48233	0.409
1001.0531	0.04331	0.50309	0.43727
1002.982	0.04447	0.52607	0.46579
1004.9108	0.04548	0.55138	0.49778
1006.8396	0.04626	0.57907	0.52928
1008.7684	0.04673	0.60905	0.56441
1010.6972	0.04689	0.64113	0.59906
1012.626	0.04674	0.67499	0.63715
1014.5548	0.04634	0.71015	0.6745
1016.4836	0.04572	0.74594	0.71467
1018.4125	0.04493	0.78151	0.75337
1020.3413	0.044	0.81592	0.79335
1022.2701	0.04299	0.84819	0.82928
1024.1989	0.04193	0.87746	0.86437
1026.1277	0.0409	0.90319	0.8946
1028.0565	0.03996	0.92515	0.92354
1029.9853	0.03919	0.94349	0.9472
1031.9141	0.0386	0.95855	0.96997
1033.8429	0.03821	0.97079	0.98835
1035.7718	0.03796	0.98058	1.00617
1037.7006	0.03779	0.98817	1.01996
1039.6294	0.03762	0.99361	1.03359
1041.5582	0.03739	0.99682	1.0432
1043.487	0.037	0.99766	1.05214
1045.4158	0.03639	0.9961	1.05639
1047.3446	0.03552	0.99233	1.05966
1049.2734	0.03441	0.98676	1.05838
1051.2022	0.03311	0.97998	1.05661
1053.1311	0.03173	0.97255	1.05122
1055.0599	0.0303	0.9649	1.04654
1056.9887	0.02885	0.95721	1.03925
1058.9175	0.02733	0.94952	1.03282
1060.8463	0.02569	0.94175	1.02354
1062.7751	0.0239	0.93381	1.01512
1064.7039	0.02199	0.92568	1.0045
1066.6327	0.02005	0.9174	0.99557
1068.5616	0.01822	0.90904	0.9849
1070.4904	0.01659	0.90059	0.97663
1072.4192	0.01526	0.89196	0.96784
1074.348	0.01424	0.88283	0.96143
1076.2768	0.01351	0.87277	0.95234
1078.2056	0.01301	0.86121	0.9429
1080.1344	0.01269	0.84762	0.92942
1082.0632	0.01253	0.83164	0.91488
1083.992	0.01252	0.81311	0.89531
1085.9209	0.01267	0.79212	0.87431
1087.8497	0.01297	0.76898	0.84898
1089.7785	0.01344	0.74418	0.82344
1091.7073	0.01408	0.71842	0.79546
1093.6361	0.01489	0.69258	0.76914
1095.5649	0.01588	0.66763	0.74201
1097.4937	0.01709	0.64458	0.71879
1099.4225	0.01856	0.62428	0.69747
1101.3513	0.0204	0.60721	0.68177
1103.2802	0.02278	0.59346	0.66878
1105.209	0.02589	0.58267	0.66235
1107.1378	0.02998	0.57421	0.65902
1109.0666	0.0353	0.56732	0.66146
1110.9954	0.0421	0.56125	0.66629
1112.9242	0.05061	0.55535	0.6762
1114.853	0.06101	0.5491	0.68754
1116.7818	0.0733	0.54209	0.70328
1118.7106	0.08733	0.53403	0.71958
1120.6395	0.10267	0.52467	0.73836
1122.5683	0.11865	0.5139	0.7547
1124.4971	0.13438	0.50173	0.76997
1126.4259	0.14893	0.4884	0.77999
1128.3547	0.16143	0.47437	0.78717
1130.2835	0.17128	0.46026	0.78789
1132.2123	0.17817	0.44676	0.78502
1134.1411	0.18211	0.43447	0.7766
1136.07	0.18328	0.4238	0.76722
1137.9988	0.18206	0.41493	0.75502
1139.9276	0.17884	0.40774	0.74355
1141.8564	0.17403	0.40188	0.72986
1143.7852	0.16798	0.39682	0.71684
1145.714	0.16098	0.39191	0.70116
1147.6428	0.15325	0.38655	0.68473
1149.5716	0.14502	0.38023	0.66332
1151.5004	0.13662	0.37256	0.63921
1153.4293	0.12852	0.36327	0.61022
1155.3581	0.12127	0.3522	0.58058
1157.2869	0.1155	0.33927	0.54895
1159.2157	0.11179	0.32446	0.5202
1161.1445	0.11061	0.30784	0.4939
1163.0733	0.11225	0.28948	0.4745
1165.0021	0.11677	0.26953	0.45924
1166.9309	0.12393	0.24815	0.44985
1168.8597	0.13317	0.22556	0.44227
1170.7886	0.14368	0.20207	0.43776
1172.7174	0.15449	0.17807	0.43179
1174.6462	0.16468	0.15403	0.42556
1176.575	0.17343	0.13049	0.41557
1178.5038	0.18022	0.10797	0.40427
1180.4326	0.18481	0.08696	0.38911
1182.3614	0.18731	0.06786	0.37333
1184.2902	0.18817	0.05091	0.35528
1186.219	0.18811	0.03625	0.33953
1188.1479	0.18809	0.02399	0.32618
1190.0767	0.18913	0.01422	0.32123
1192.0055	0.19214	0.00703	0.32551
1193.9343	0.19769	0.00239	0.34358
1195.8631	0.20576	1.45263E-4	0.37144
1197.7919	0.21563	0	0.40607
1199.7207	0.22585	0.00133	0.43673
1201.6495	0.23446	0.004	0.45751
1203.5784	0.23947	0.00764	0.45948
1205.5072	0.23928	0.01195	0.44228
1207.436	0.23313	0.01663	0.40459
1209.3648	0.22119	0.02144	0.35448
1211.2936	0.20451	0.02621	0.29758
1213.2224	0.18466	0.03085	0.24372
1215.1512	0.16338	0.03533	0.1957
1217.08	0.14231	0.03972	0.15883
1219.0088	0.12272	0.04409	0.13112
1220.9377	0.10551	0.04857	0.11376
1222.8665	0.09115	0.05322	0.10283
1224.7953	0.07976	0.058	0.09916
1226.7241	0.07115	0.0628	0.09882
1228.6529	0.06497	0.06742	0.10287
1230.5817	0.06074	0.07169	0.10756
1232.5105	0.05799	0.07545	0.11373
1234.4393	0.05627	0.07864	0.11803
1236.3681	0.05515	0.08119	0.12193
1238.297	0.05429	0.0831	0.12225
1240.2258	0.0534	0.0844	0.1209
1242.1546	0.05231	0.08514	0.11611
1244.0834	0.05098	0.08548	0.11092
1246.0122	0.04951	0.08555	0.1037
1247.941	0.04809	0.08548	0.09728
1249.8698	0.04689	0.08533	0.09039
1251.7986	0.04603	0.08509	0.08621
1253.7275	0.04555	0.0847	0.08255
1255.6563	0.04539	0.08408	0.08064
1257.5851	0.04544	0.08316	0.07744
1259.5139	0.04563	0.08192	0.07519
1261.4427	0.04577	0.08043	0.07214
1263.3715	0.04602	0.07885	0.07062
1265.3003	0.04643	0.0774	0.0687
1267.2291	0.04704	0.07625	0.06916
1269.1579	0.04785	0.0755	0.0706
1271.0868	0.04882	0.07667	0.07527
1273.0156	0.04987	0.07829	0.0805
1274.9444	0.0509	0.08039	0.08733
1276.8732	0.05184	0.08303	0.09286
1278.802	0.05264	0.08633	0.09894
1280.7308	0.05326	0.09036	0.10373
1282.6596	0.05373	0.0952	0.10955
1284.5884	0.0541	0.10088	0.11479
1286.5172	0.05444	0.10738	0.12169
1288.4461	0.05476	0.11463	0.12798
1290.3749	0.05506	0.12249	0.13546
1292.3037	0.05531	0.13084	0.1423
1294.2325	0.05548	0.13949	0.15019
1296.1613	0.05561	0.14829	0.15681
1298.0901	0.05575	0.15703	0.16404
1300.0189	0.05598	0.16546	0.17042
1301.9477	0.05636	0.17332	0.17778
1303.8765	0.05694	0.18039	0.1839
1305.8054	0.0577	0.18656	0.19027
1307.7342	0.05859	0.19184	0.19411
1309.663	0.0595	0.19636	0.19687
1311.5918	0.06033	0.2003	0.19691
1313.5206	0.061	0.2039	0.19608
1315.4494	0.06151	0.20743	0.19286
1317.3782	0.06191	0.21109	0.18978
1319.307	0.06232	0.21506	0.186
1321.2359	0.06281	0.21945	0.18421
1323.1647	0.06346	0.2243	0.18345
1325.0935	0.06431	0.22966	0.18605
1327.0223	0.06534	0.23561	0.18986
1328.9511	0.06654	0.2422	0.19635
1330.8799	0.06784	0.24945	0.20403
1332.8087	0.06917	0.25735	0.21392
1334.7375	0.07048	0.26586	0.22328
1336.6663	0.07178	0.27488	0.23337
1338.5952	0.07313	0.28427	0.24239
1340.524	0.07465	0.29382	0.25209
1342.4528	0.0764	0.3033	0.26076
1344.3816	0.07845	0.31248	0.26993
1346.3104	0.0808	0.32122	0.27829
1348.2392	0.08344	0.32953	0.28802
1350.168	0.08636	0.33752	0.29814
1352.0968	0.08961	0.34541	0.31047
1354.0256	0.09326	0.35342	0.32469
1355.9545	0.09741	0.36179	0.34495
1357.8833	0.10212	0.37079	0.37106
1359.8121	0.10732	0.38067	0.40429
1361.7409	0.11273	0.39161	0.43984
1363.6697	0.11783	0.40357	0.47545
1365.5985	0.12209	0.4162	0.50769
1367.5273	0.12515	0.42881	0.5359
1369.4561	0.12702	0.44047	0.55663
1371.3849	0.12801	0.45016	0.5708
1373.3138	0.12856	0.4569	0.57771
1375.2426	0.12899	0.45997	0.58037
1377.1714	0.12937	0.45909	0.57876
1379.1002	0.12951	0.45449	0.57505
1381.029	0.12908	0.44693	0.56536
1382.9578	0.12769	0.43753	0.54934
1384.8866	0.12509	0.4275	0.52803
1386.8154	0.12124	0.41793	0.50535
1388.7443	0.1164	0.40957	0.4808
1390.6731	0.11103	0.40287	0.45812
1392.6019	0.10567	0.39795	0.43731
1394.5307	0.10082	0.39473	0.42059
1396.4595	0.09683	0.39304	0.40915
1398.3883	0.09386	0.39256	0.40411
1400.3171	0.09188	0.39289	0.40142
1402.2459	0.09075	0.39349	0.40083
1404.1747	0.09027	0.39383	0.40126
1406.1036	0.09021	0.39343	0.40436
1408.0324	0.09042	0.39198	0.40576
1409.9612	0.09077	0.38929	0.40795
1411.89	0.09122	0.38532	0.41151
1413.8188	0.09181	0.38024	0.41563
1415.7476	0.09269	0.37442	0.42004
1417.6764	0.09404	0.36839	0.42621
1419.6052	0.09601	0.36269	0.43228
1421.534	0.09858	0.35764	0.44042
1423.4629	0.10157	0.35322	0.44917
1425.3917	0.10467	0.34908	0.45805
1427.3205	0.10756	0.3447	0.46504
1429.2493	0.10999	0.3396	0.47545
1431.1781	0.11185	0.33353	0.48589
1433.1069	0.11312	0.32658	0.49278
1435.0357	0.11378	0.31903	0.49555
1436.9645	0.11378	0.31126	0.49409
1438.8934	0.11303	0.30349	0.48641
1440.8222	0.11146	0.29577	0.47492
1442.751	0.1091	0.28792	0.45962
1444.6798	0.10611	0.27973	0.44094
1446.6086	0.10268	0.27101	0.42162
1448.5374	0.09896	0.26174	0.40975
1450.4662	0.09505	0.25203	0.39856
1452.395	0.09108	0.24224	0.38552
1454.3238	0.08732	0.23299	0.37263
1456.2527	0.08427	0.22508	0.36159
1458.1815	0.08242	0.21921	0.35303
1460.1103	0.08203	0.21544	0.34807
1462.0391	0.08278	0.21292	0.34404
1463.9679	0.08387	0.20997	0.33938
1465.8967	0.08423	0.20471	0.33021
1467.8255	0.08295	0.19589	0.31578
1469.7543	0.07964	0.18355	0.28914
1471.6831	0.07459	0.16896	0.25189
1473.612	0.0686	0.15409	0.21045
1475.5408	0.06264	0.14069	0.17015
1477.4696	0.05747	0.1296	0.13393
1479.3984	0.05339	0.12066	0.10623
1481.3272	0.05037	0.11309	0.08655
1483.256	0.04819	0.10611	0.0761
1485.1848	0.0467	0.09934	0.06953
1487.1136	0.04584	0.09279	0.06528
1489.0424	0.04563	0.08672	0.06425
1490.9713	0.04711	0.08142	0.06788
1492.9001	0.04923	0.07705	0.07463
1494.8289	0.05189	0.07364	0.08291
1496.7577	0.05493	0.07106	0.09318
1498.6865	0.05816	0.06911	0.11059
1500.6153	0.06148	0.06745	0.12911
1502.5441	0.06499	0.06644	0.1491
1504.4729	0.06908	0.06654	0.17221
1506.4018	0.07431	0.06842	0.19974
1508.3306	0.08103	0.07255	0.23259
1510.2594	0.08921	0.07884	0.26966
1512.1882	0.09837	0.08663	0.31012
1514.117	0.10793	0.09506	0.35517
1516.0458	0.11762	0.10357	0.40349
1517.9746	0.12769	0.11226	0.45878
1519.9034	0.13875	0.1217	0.51651
1521.8322	0.15142	0.13251	0.57725
1523.7611	0.16606	0.14496	0.64396
1525.6899	0.18249	0.1587	0.71878
1527.6187	0.20014	0.17287	0.79594
1529.5475	0.21817	0.1864	0.87281
1531.4763	0.23575	0.19843	0.95412
1533.4051	0.25229	0.20864	1.03462
1535.3339	0.26754	0.21743	1.1066
1537.2627	0.28161	0.22576	1.17562
1539.1915	0.29478	0.23484	1.23834
1541.1204	0.30714	0.24557	1.29308
1543.0492	0.31828	0.25807	1.33889
1544.978	0.32728	0.27146	1.37628
1546.9068	0.33293	0.28415	1.39857
1548.8356	0.33421	0.29446	1.40461
1550.7644	0.33078	0.30128	1.40155
1552.6932	0.32312	0.30455	1.38552
1554.622	0.31255	0.30518	1.35417
1556.5509	0.30089	0.30475	1.31948
1558.4797	0.28992	0.30485	1.2825
1560.4085	0.28081	0.30641	1.2468
1562.3373	0.27378	0.30934	1.21479
1564.2661	0.26819	0.3126	1.18331
1566.1949	0.26307	0.31487	1.14954
1568.1237	0.25758	0.31516	1.11543
1570.0525	0.25139	0.31332	1.07764
1571.9813	0.24459	0.31	1.03257
1573.9102	0.23762	0.30632	0.98019
1575.839	0.23094	0.30338	0.92673
1577.7678	0.22493	0.30196	0.87223
1579.6966	0.21976	0.30224	0.81973
1581.6254	0.21541	0.30391	0.77276
1583.5542	0.21184	0.30636	0.7306
1585.483	0.20913	0.30911	0.69609
1587.4118	0.20746	0.31198	0.67374
1589.3406	0.20705	0.31507	0.65739
1591.2695	0.208	0.31868	0.64887
1593.1983	0.21028	0.32305	0.64919
1595.1271	0.21373	0.32832	0.6558
1597.0559	0.21813	0.33451	0.66685
1598.9847	0.22321	0.34151	0.6826
1600.9135	0.22876	0.34924	0.70163
1602.8423	0.23457	0.35763	0.72585
1604.7711	0.24049	0.36666	0.7521
1606.6999	0.24639	0.37634	0.78125
1608.6288	0.25218	0.38667	0.81622
1610.5576	0.25793	0.39771	0.85449
1612.4864	0.26389	0.40966	0.894
1614.4152	0.27058	0.42288	0.93947
1616.344	0.27863	0.43777	0.99069
1618.2728	0.28869	0.45458	1.04894
1620.2016	0.30121	0.4732	1.11511
1622.1304	0.31652	0.49305	1.19292
1624.0593	0.3349	0.51322	1.27886
1625.9881	0.35673	0.53276	1.37614
1627.9169	0.38261	0.55093	1.48958
1629.8457	0.41347	0.5674	1.61478
1631.7745	0.45071	0.58218	1.7544
1633.7033	0.49599	0.5956	1.91946
1635.6321	0.55084	0.60797	2.11286
1637.5609	0.61587	0.61944	2.34138
1639.4897	0.69005	0.62975	2.60882
1641.4186	0.77023	0.63832	2.90886
1643.3474	0.85117	0.64452	3.22834
1645.2762	0.92604	0.64807	3.55293
1647.205	0.98745	0.64919	3.84728
1649.1338	1.02877	0.64864	4.07361
1651.0626	1.04563	0.64729	4.2044
1652.9914	1.03694	0.64577	4.22158
1654.9202	1.00505	0.64404	4.12233
1656.849	0.95518	0.64132	3.92295
1658.7779	0.89422	0.6363	3.65228
1660.7067	0.82946	0.62766	3.34769
1662.6355	0.7674	0.61459	3.04549
1664.5643	0.71285	0.59707	2.77513
1666.4931	0.66844	0.57572	2.5453
1668.4219	0.63465	0.55144	2.36013
1670.3507	0.61031	0.52515	2.21444
1672.2795	0.59319	0.4976	2.09568
1674.2083	0.58067	0.4693	1.99276
1676.1372	0.57011	0.44052	1.89772
1678.066	0.55934	0.41148	1.80147
1679.9948	0.54693	0.38254	1.70303
1681.9236	0.53237	0.35442	1.60318
1683.8524	0.51589	0.32808	1.5004
1685.7812	0.49789	0.30428	1.39691
1687.71	0.4785	0.2832	1.29683
1689.6388	0.45749	0.26431	1.19555
1691.5677	0.43462	0.24683	1.097
1693.4965	0.41014	0.23046	1.00301
1695.4253	0.38503	0.21569	0.91341
1697.3541	0.36064	0.20365	0.82835
1699.2829	0.33814	0.19544	0.7525
1701.2117	0.31802	0.19146	0.68874
1703.1405	0.29995	0.1912	0.63383
1705.0693	0.28302	0.19341	0.58723
1706.9981	0.26617	0.19657	0.5497
1708.927	0.2486	0.19944	0.51309
1710.8558	0.23011	0.20136	0.47929
1712.7846	0.21111	0.20235	0.4472
1714.7134	0.19253	0.20303	0.41829
1716.6422	0.17546	0.20425	0.39679
1718.571	0.16062	0.2067	0.38171
1720.4998	0.14799	0.2104	0.37191
1722.4286	0.13686	0.21463	0.36607
1724.3574	0.12619	0.21813	0.36075
1726.2863	0.11515	0.21964	0.35816
1728.2151	0.10357	0.21842	0.35119
1730.1439	0.09194	0.21438	0.3394
1732.0727	0.08123	0.20807	0.32721
1734.0015	0.0724	0.20031	0.31582
1735.9303	0.06598	0.1918	0.30396
1737.8591	0.06185	0.18285	0.29307
1739.7879	0.05932	0.17336	0.28096
1741.7168	0.05757	0.16306	0.26548
1743.6456	0.05593	0.15186	0.24789
1745.5744	0.05413	0.14002	0.22944
1747.5032	0.05229	0.12811	0.20563
1749.432	0.05073	0.11681	0.18268
1751.3608	0.04972	0.10666	0.16295
1753.2896	0.04932	0.09795	0.14541
1755.2184	0.04934	0.09067	0.13015
1757.1472	0.04947	0.08459	0.11859
1759.0761	0.04949	0.07943	0.10892
1761.0049	0.04925	0.07494	0.10043
1762.9337	0.0487	0.071	0.09245
1764.8625	0.04786	0.06757	0.08563
1766.7913	0.04684	0.06471	0.07848
1768.7201	0.04596	0.0626	0.07331
1770.6489	0.04563	0.06148	0.06998
1772.5777	0.04525	0.06148	0.0693
1774.5065	0.04584	0.06087	0.06883
1776.4354	0.04708	0.06094	0.0693
1778.3642	0.04846	0.06119	0.0705
1780.293	0.04954	0.06122	0.07066
1782.2218	0.05012	0.06086	0.06959
1784.1506	0.05019	0.06013	0.06911
1786.0794	0.04987	0.05913	0.0652
1788.0082	0.04927	0.05799	0.06044
1789.937	0.0486	0.05683	0.05678
1791.8658	0.04808	0.05581	0.05426
1793.7947	0.04795	0.05515	0.05154
1795.7235	0.04831	0.05499	0.04977
1797.6523	0.04908	0.05534	0.04858
1799.5811	0.05006	0.05607	0.04908
1801.5099	0.05106	0.05698	0.05036
1803.4387	0.05194	0.05795	0.05198
1805.3675	0.05263	0.05886	0.05079
1807.2963	0.05308	0.05963	0.04941
1809.2252	0.05331	0.06025	0.04805
1811.154	0.05332	0.06075	0.04749
1813.0828	0.05314	0.06116	0.04605
1815.0116	0.05272	0.06144	0.04425
1816.9404	0.05197	0.0615	0.04242
1818.8692	0.05083	0.06121	0.04052
1820.798	0.04934	0.06054	0.03699
1822.7268	0.04763	0.05954	0.03381
1824.6556	0.04592	0.05838	0.02939
1826.5845	0.04448	0.05731	0.02555
1828.5133	0.04345	0.05652	0.02232
1830.4421	0.0429	0.05614	0.0216
1832.3709	0.0427	0.05613	0.02092
1834.2997	0.04264	0.05635	0.02075
1836.2285	0.04246	0.05654	0.02105
1838.1573	0.04197	0.05647	0.01989
1840.0861	0.0412	0.05597	0.01685
1842.0149	0.04033	0.05509	0.01508
1843.9438	0.03965	0.05406	0.01198
1845.8726	0.03943	0.05321	0.00938
1847.8014	0.03972	0.05284	0.00719
1849.7302	0.04044	0.05304	0.00681
1851.659	0.04138	0.05372	0.00671
1853.5878	0.0423	0.05461	0.0079
1855.5166	0.04301	0.05541	0.00868
1857.4454	0.04334	0.05587	0.00763
1859.3742	0.04324	0.0559	0.00542
1861.3031	0.04277	0.05553	0.00452
1863.2319	0.0421	0.05494	0.00175
1865.1607	0.04145	0.05429	-9.49701E-4
1867.0895	0.04098	0.05376	-0.00352
1869.0183	0.04076	0.05348	-0.00432
1870.9471	0.04072	0.05355	-0.00369
1872.8759	0.04074	0.05396	-0.00173
1874.8047	0.04071	0.0546	-0.00146
1876.7336	0.04056	0.05523	-0.00143
1878.6624	0.04028	0.05565	-0.0014
1880.5912	0.03995	0.05578	-4.66002E-4
1882.52	0.0396	0.05568	-0.00141
1884.4488	0.03926	0.05548	-0.00278
1886.3776	0.03893	0.05532	-0.00488
1888.3064	0.03865	0.05531	-0.00663
1890.2352	0.03849	0.0555	-0.00858
1892.164	0.03855	0.05588	-0.00962
1894.0929	0.03887	0.05638	-0.01131
1896.0217	0.03941	0.0569	-0.01136
1897.9505	0.04009	0.05727	-0.0108
1899.8793	0.04077	0.0574	-0.00901
1901.8081	0.04137	0.05731	-0.00802
1903.7369	0.04184	0.05711	-0.00759
1905.6657	0.04217	0.05698	-0.00925
1907.5945	0.04239	0.05703	-0.01081
1909.5233	0.04251	0.05732	-0.01205
1911.4522	0.04253	0.05779	-0.01238
1913.381	0.04244	0.05838	-0.01358
1915.3098	0.04225	0.05901	-0.01366
1917.2386	0.04198	0.05961	-0.01455
1919.1674	0.04171	0.06016	-0.01534
1921.0962	0.04155	0.06063	-0.01707
1923.025	0.04162	0.06104	-0.01777
1924.9538	0.04199	0.06145	-0.01745
1926.8827	0.04263	0.06194	-0.01462
1928.8115	0.04343	0.06258	-0.01211
1930.7403	0.04419	0.06339	-0.01019
1932.6691	0.04474	0.06445	-0.00802
1934.5979	0.04501	0.06589	-0.0035
1936.5267	0.04508	0.0678	-0.00133
1938.4555	0.04515	0.07012	-0.00108
1940.3843	0.04545	0.07259	-0.00201
1942.3131	0.0462	0.07492	-9.00175E-5
1944.242	0.0475	0.07694	0.00318
1946.1708	0.04935	0.07879	0.00695
1948.0996	0.05157	0.08072	0.01108
1950.0284	0.05386	0.08297	0.01875
1951.9572	0.05591	0.08561	0.02796
1953.886	0.05753	0.08857	0.0377
1955.8148	0.05876	0.09165	0.04468
1957.7436	0.05976	0.09466	0.05004
1959.6724	0.06077	0.09741	0.05431
1961.6013	0.06198	0.09978	0.06104
1963.5301	0.06347	0.10181	0.06627
1965.4589	0.06518	0.10369	0.0693
1967.3877	0.06693	0.10575	0.07212
1969.3165	0.06852	0.10835	0.07711
1971.2453	0.06976	0.11164	0.08009
1973.1741	0.07052	0.1153	0.08194
1975.1029	0.07074	0.11862	0.08184
1977.0317	0.07041	0.12072	0.0804
1978.9606	0.06959	0.12102	0.07657
1980.8894	0.06848	0.11954	0.07196
1982.8182	0.06737	0.11683	0.06448
1984.747	0.06649	0.11367	0.05696
1986.6758	0.06595	0.11084	0.05064
1988.6046	0.06573	0.10889	0.04851
1990.5334	0.06565	0.10807	0.0482
1992.4622	0.06547	0.10836	0.04963
1994.3911	0.06494	0.10946	0.04994
1996.3199	0.06399	0.11097	0.04924
1998.2487	0.06277	0.11263	0.04643
2000.1775	0.06166	0.11444	0.04529
2002.1063	0.06104	0.11656	0.04622
2004.0351	0.06107	0.11902	0.04843
2005.9639	0.06163	0.12151	0.04865
2007.8927	0.06245	0.1235	0.05077
2009.8215	0.06336	0.12463	0.05361
2011.7504	0.06434	0.12488	0.05722
2013.6792	0.06534	0.12449	0.0589
2015.608	0.0662	0.12376	0.05969
2017.5368	0.06662	0.12294	0.06029
2019.4656	0.06633	0.12237	0.06384
2021.3944	0.06528	0.12243	0.06629
2023.3232	0.06365	0.12333	0.06477
2025.252	0.06172	0.12487	0.05732
2027.1808	0.05981	0.12649	0.04984
2029.1097	0.05818	0.12762	0.04345
2031.0385	0.05695	0.12776	0.03897
2032.9673	0.05608	0.12659	0.03354
2034.8961	0.05541	0.1239	0.02868
2036.8249	0.05472	0.11976	0.02419
2038.7537	0.05379	0.11453	0.02181
2040.6825	0.05245	0.10876	0.01813
2042.6113	0.05059	0.10284	0.01241
2044.5402	0.04819	0.09685	0.00259
2046.469	0.04535	0.09067	-0.00773
2048.3978	0.04233	0.08421	-0.01867
2050.3266	0.03942	0.07763	-0.02831
2052.2554	0.0368	0.07138	-0.03794
2054.1842	0.03451	0.06599	-0.04511
2056.113	0.03244	0.0618	-0.05148
2058.0418	0.03046	0.05873	-0.05632
2059.9706	0.0286	0.05641	-0.06075
2061.8995	0.02703	0.05449	-0.06287
2063.8283	0.02602	0.05285	-0.06579
2065.7571	0.02564	0.05156	-0.06934
2067.6859	0.02576	0.05065	-0.07449
2069.6147	0.02601	0.04994	-0.07753
2071.5435	0.02603	0.04917	-0.07984
2073.4723	0.02564	0.04815	-0.08028
2075.4011	0.02485	0.04688	-0.08129
2077.3299	0.02374	0.04547	-0.08203
2079.2588	0.02243	0.04403	-0.08336
2081.1876	0.02107	0.04266	-0.08342
2083.1164	0.01984	0.04142	-0.0854
2085.0452	0.0189	0.04028	-0.08844
2086.974	0.0183	0.03916	-0.09394
2088.9028	0.01788	0.03802	-0.09888
2090.8316	0.01744	0.03693	-0.10371
2092.7604	0.01681	0.03611	-0.10677
2094.6892	0.01596	0.03573	-0.11001
2096.6181	0.01505	0.03583	-0.1115
2098.5469	0.01429	0.03625	-0.11283
2100.4757	0.01388	0.03678	-0.11286
2102.4045	0.01387	0.03726	-0.11445
2104.3333	0.01417	0.03758	-0.11655
2106.2621	0.01456	0.03765	-0.12041
2108.1909	0.01489	0.03737	-0.12302
2110.1197	0.01515	0.03674	-0.12557
2112.0486	0.01547	0.03588	-0.12636
2113.9774	0.01593	0.035	-0.12687
2115.9062	0.01649	0.03415	-0.12532
2117.835	0.01697	0.03326	-0.12405
2119.7638	0.01724	0.03217	-0.12251
2121.6926	0.0173	0.03091	-0.12377
2123.6214	0.01727	0.02976	-0.12582
2125.5502	0.01733	0.02921	-0.12876
2127.479	0.01759	0.02974	-0.12943
2129.4079	0.01817	0.03166	-0.1293
2131.3367	0.01916	0.03504	-0.12618
2133.2655	0.02064	0.03971	-0.12157
2135.1943	0.02265	0.04538	-0.11379
2137.1231	0.02512	0.05164	-0.10448
2139.0519	0.02795	0.05801	-0.09321
2140.9807	0.03101	0.064	-0.08412
2142.9095	0.03425	0.06921	-0.07647
2144.8383	0.03757	0.0734	-0.07198
2146.7672	0.04084	0.07665	-0.06851
2148.696	0.04397	0.07936	-0.0682
2150.6248	0.04707	0.08238	-0.06526
2152.5536	0.0504	0.08667	-0.05442
2154.4824	0.05424	0.09281	-0.03396
2156.4112	0.05846	0.10038	-0.01156
2158.34	0.06243	0.10785	0.00982
2160.2688	0.06513	0.11315	0.02449
2162.1976	0.06563	0.11481	0.03063
2164.1265	0.06365	0.11273	0.02455
2166.0553	0.0597	0.10808	0.0083
2167.9841	0.05486	0.10255	-0.01645
2169.9129	0.05026	0.09744	-0.03811
2171.8417	0.04661	0.09326	-0.05199
2173.7705	0.04404	0.08982	-0.05972
2175.6993	0.04229	0.08673	-0.06756
2177.6281	0.04096	0.08373	-0.07384
2179.557	0.03983	0.08087	-0.07915
2181.4858	0.03889	0.07835	-0.08209
2183.4146	0.03822	0.07629	-0.08595
2185.3434	0.03784	0.07453	-0.08929
2187.2722	0.03763	0.07272	-0.09398
2189.201	0.03736	0.07058	-0.09841
2191.1298	0.0368	0.06811	-0.10563
2193.0586	0.03579	0.06553	-0.11305
2194.9874	0.03428	0.06307	-0.12111
2196.9163	0.03235	0.06076	-0.1275
2198.8451	0.03017	0.05828	-0.13293
2200.7739	0.02798	0.05527	-0.13568
2202.7027	0.02595	0.05161	-0.13765
2204.6315	0.02427	0.0477	-0.13762
2206.5603	0.02303	0.04429	-0.14001
2208.4891	0.02224	0.0421	-0.14301
2210.4179	0.02183	0.0413	-0.1467
2212.3467	0.02163	0.04149	-0.14757
2214.2756	0.02144	0.04187	-0.14845
2216.2044	0.02105	0.0417	-0.14956
2218.1332	0.02025	0.04055	-0.1539
2220.062	0.01891	0.03839	-0.16053
2221.9908	0.01709	0.0355	-0.16956
2223.9196	0.01502	0.03233	-0.1765
2225.8484	0.01301	0.0293	-0.18264
2227.7772	0.01125	0.02664	-0.18562
2229.7061	0.00977	0.02437	-0.18817
2231.6349	0.00846	0.02234	-0.18954
2233.5637	0.00731	0.0204	-0.19161
2235.4925	0.00644	0.01848	-0.19252
2237.4213	0.00603	0.0167	-0.19591
2239.3501	0.00607	0.01513	-0.20055
2241.2789	0.00634	0.01381	-0.20512
2243.2077	0.00644	0.01268	-0.20569
2245.1365	0.00613	0.01167	-0.20628
2247.0654	0.00545	0.01072	-0.20644
2248.9942	0.00469	0.00979	-0.20821
2250.923	0.00415	0.00885	-0.21009
2252.8518	0.00392	0.00782	-0.21372
2254.7806	0.00386	0.00669	-0.21739
2256.7094	0.00375	0.00552	-0.22336
2258.6382	0.00343	0.00446	-0.22719
2260.567	0.00286	0.00368	-0.22991
2262.4958	0.00205	0.00322	-0.23185
2264.4247	0.00104	0.00293	-0.23571
2266.3535	-1.50585E-4	0.00256	-0.23803
2268.2823	-0.00149	0.00187	-0.24015
2270.2111	-0.0029	8.25043E-4	-0.24181
2272.1399	-0.00432	-4.45294E-4	-0.24573
2274.0687	-0.00567	-0.00179	-0.24908
2275.9975	-0.00685	-0.00317	-0.25295
2277.9263	-0.00779	-0.00464	-0.25464
2279.8551	-0.00848	-0.00626	-0.25729
2281.784	-0.00908	-0.00809	-0.26062
2283.7128	-0.00986	-0.01012	-0.26575
2285.6416	-0.01102	-0.0123	-0.26906
2287.5704	-0.01261	-0.01455	-0.2727
2289.4992	-0.01443	-0.01676	-0.27645
2291.428	-0.0162	-0.01881	-0.28213
2293.3568	-0.01769	-0.02058	-0.28625
2295.2856	-0.01883	-0.02199	-0.29093
2297.2145	-0.0197	-0.02304	-0.29433
2299.1433	-0.02049	-0.02381	-0.29792
2301.0721	-0.0213	-0.0244	-0.29999
2303.0009	-0.02217	-0.02494	-0.30225
2304.9297	-0.023	-0.0255	-0.30223
2306.8585	-0.02373	-0.02615	-0.30282
2308.7873	-0.02435	-0.02684	-0.30298
2310.7161	-0.02496	-0.02751	-0.30444
2312.6449	-0.02565	-0.02806	-0.30512
2314.5738	-0.02646	-0.02839	-0.30637
2316.5026	-0.02736	-0.02847	-0.30512
2318.4314	-0.02829	-0.02838	-0.30397
2320.3602	-0.02924	-0.02836	-0.30272
2322.289	-0.03032	-0.02878	-0.30365
2324.2178	-0.03163	-0.02991	-0.30446
2326.1466	-0.03323	-0.03174	-0.3075
2328.0754	-0.035	-0.03384	-0.31082
2330.0042	-0.03678	-0.03565	-0.31585
2331.9331	-0.03836	-0.03671	-0.32004
2333.8619	-0.03962	-0.037	-0.32379
2335.7907	-0.04046	-0.03685	-0.32465
2337.7195	-0.0408	-0.03673	-0.32604
2339.6483	-0.04061	-0.0369	-0.32668
2341.5771	-0.03989	-0.03734	-0.32791
2343.5059	-0.03879	-0.03789	-0.32738
2345.4347	-0.03754	-0.03838	-0.32725
2347.3635	-0.03649	-0.0388	-0.32571
2349.2924	-0.03597	-0.03926	-0.32466
2351.2212	-0.03621	-0.03996	-0.32263
2353.15	-0.03729	-0.04103	-0.32201
2355.0788	-0.03906	-0.04251	-0.32155
2357.0076	-0.04122	-0.0443	-0.32362
2358.9364	-0.04334	-0.0462	-0.32574
2360.8652	-0.04499	-0.04797	-0.32933
2362.794	-0.04586	-0.04929	-0.33188
2364.7229	-0.04578	-0.04993	-0.33459
2366.6517	-0.0448	-0.0498	-0.33506
2368.5805	-0.04311	-0.04901	-0.33522
2370.5093	-0.04102	-0.04785	-0.33391
2372.4381	-0.03887	-0.04669	-0.33382
2374.3669	-0.03697	-0.04584	-0.33398
2376.2957	-0.03549	-0.04543	-0.33684
2378.2245	-0.03443	-0.04538	-0.33973
2380.1533	-0.03366	-0.04543	-0.34313
2382.0822	-0.03299	-0.04533	-0.34413
2384.011	-0.03231	-0.04498	-0.34457
2385.9398	-0.03159	-0.04448	-0.34284
2387.8686	-0.03089	-0.04407	-0.34127
2389.7974	-0.03028	-0.04395	-0.33882
2391.7262	-0.02983	-0.04418	-0.33774
2393.655	-0.02953	-0.04466	-0.33628
2395.5838	-0.02935	-0.04524	-0.33654
2397.5126	-0.0292	-0.04582	-0.33608
2399.4415	-0.02903	-0.04636	-0.3363
2401.3703	-0.02881	-0.04688	-0.33601
2403.2991	-0.0285	-0.04734	-0.33732
2405.2279	-0.02811	-0.04765	-0.33745
2407.1567	-0.02764	-0.04774	-0.3379
2409.0855	-0.02712	-0.04761	-0.33736
2411.0143	-0.02665	-0.04731	-0.33774
2412.9431	-0.02631	-0.04693	-0.33702
2414.872	-0.0262	-0.04654	-0.33709
2416.8008	-0.02637	-0.04612	-0.33636
2418.7296	-0.02677	-0.04563	-0.33762
2420.6584	-0.02734	-0.04508	-0.339
2422.5872	-0.02796	-0.04453	-0.34057
2424.516	-0.02854	-0.04404	-0.33969
2426.4448	-0.02903	-0.04366	-0.33917
2428.3736	-0.02942	-0.04339	-0.33812
2430.3024	-0.02973	-0.0432	-0.33842
2432.2313	-0.03001	-0.04304	-0.33794
2434.1601	-0.03028	-0.04285	-0.33825
2436.0889	-0.03048	-0.0426	-0.33783
2438.0177	-0.03053	-0.04224	-0.339
2439.9465	-0.03041	-0.04181	-0.3397
2441.8753	-0.03014	-0.04136	-0.34079
2443.8041	-0.0298	-0.04092	-0.34041
2445.7329	-0.02946	-0.04052	-0.3409
2447.6617	-0.02919	-0.0402	-0.34053
2449.5906	-0.02904	-0.04001	-0.34063
2451.5194	-0.02902	-0.04004	-0.33967
2453.4482	-0.02907	-0.04031	-0.33981
2455.377	-0.02914	-0.04077	-0.33885
2457.3058	-0.02916	-0.04131	-0.33836
2459.2346	-0.02911	-0.0418	-0.33692
2461.1634	-0.02899	-0.04212	-0.33621
2463.0922	-0.02882	-0.04222	-0.33438
2465.021	-0.02856	-0.04207	-0.33324
2466.9499	-0.02822	-0.0417	-0.33104
2468.8787	-0.0278	-0.04116	-0.32984
2470.8075	-0.02738	-0.04057	-0.32854
2472.7363	-0.02703	-0.04007	-0.32841
2474.6651	-0.02679	-0.0398	-0.32702
2476.5939	-0.02667	-0.03988	-0.32641
2478.5227	-0.02666	-0.04032	-0.32517
2480.4515	-0.02675	-0.04105	-0.32511
2482.3804	-0.02694	-0.04188	-0.32478
2484.3092	-0.02718	-0.0426	-0.32524
2486.238	-0.02741	-0.04301	-0.32445
2488.1668	-0.02757	-0.04305	-0.32473
2490.0956	-0.02757	-0.04281	-0.32438
2492.0244	-0.02737	-0.04248	-0.32433
2493.9532	-0.02688	-0.04221	-0.32306
2495.882	-0.0261	-0.04206	-0.32194
2497.8108	-0.02508	-0.04199	-0.31881
2499.7397	-0.02399	-0.04192	-0.31672
2501.6685	-0.02303	-0.04174	-0.31513
2503.5973	-0.02232	-0.04139	-0.31443
2505.5261	-0.02188	-0.04081	-0.31203
2507.4549	-0.0216	-0.04001	-0.31049
2509.3837	-0.02139	-0.03909	-0.30896
2511.3125	-0.02117	-0.03816	-0.30827
2513.2413	-0.02093	-0.03736	-0.30676
2515.1701	-0.02067	-0.03677	-0.30595
2517.099	-0.02045	-0.0364	-0.30418
2519.0278	-0.02032	-0.03624	-0.3042
2520.9566	-0.02031	-0.03626	-0.30443
2522.8854	-0.02041	-0.03644	-0.30538
2524.8142	-0.02051	-0.0367	-0.30533
2526.743	-0.02053	-0.03694	-0.30629
2528.6718	-0.02041	-0.03704	-0.30656
2530.6006	-0.0202	-0.03701	-0.30714
2532.5295	-0.02	-0.03695	-0.30745
2534.4583	-0.01988	-0.03699	-0.30899
2536.3871	-0.01984	-0.03719	-0.30878
2538.3159	-0.01979	-0.03744	-0.30787
2540.2447	-0.01963	-0.03757	-0.30523
2542.1735	-0.0193	-0.03743	-0.30266
2544.1023	-0.01878	-0.03702	-0.2988
2546.0311	-0.01809	-0.03642	-0.29564
2547.9599	-0.01723	-0.03574	-0.29236
2549.8888	-0.01622	-0.03508	-0.29096
2551.8176	-0.01517	-0.03449	-0.29033
2553.7464	-0.0142	-0.03403	-0.29098
2555.6752	-0.01345	-0.03375	-0.29069
2557.604	-0.01298	-0.03361	-0.29084
2559.5328	-0.01275	-0.03355	-0.2901
2561.4616	-0.0127	-0.03347	-0.28986
2563.3904	-0.01277	-0.03335	-0.28891
2565.3192	-0.01286	-0.03321	-0.28923
2567.2481	-0.01289	-0.03311	-0.28954
2569.1769	-0.01278	-0.03312	-0.2907
2571.1057	-0.01251	-0.03322	-0.29073
2573.0345	-0.01213	-0.03339	-0.29048
2574.9633	-0.01171	-0.03351	-0.28845
2576.8921	-0.01133	-0.03351	-0.28633
2578.8209	-0.01109	-0.03337	-0.2837
2580.7497	-0.01104	-0.03313	-0.28251
2582.6785	-0.01117	-0.0329	-0.28149
2584.6074	-0.01142	-0.03275	-0.28187
2586.5362	-0.01169	-0.03267	-0.28192
2588.465	-0.01189	-0.03259	-0.28229
2590.3938	-0.01199	-0.03246	-0.28166
2592.3226	-0.01204	-0.03228	-0.28141
2594.2514	-0.01213	-0.0321	-0.27997
2596.1802	-0.01233	-0.03193	-0.27867
2598.109	-0.01268	-0.03176	-0.27675
2600.0379	-0.01319	-0.03156	-0.27527
2601.9667	-0.0138	-0.03131	-0.27292
2603.8955	-0.01445	-0.03102	-0.27153
2605.8243	-0.01505	-0.03076	-0.2702
2607.7531	-0.01554	-0.03059	-0.27004
2609.6819	-0.01584	-0.03056	-0.26984
2611.6107	-0.01588	-0.03061	-0.27075
2613.5395	-0.01564	-0.03063	-0.27115
2615.4683	-0.01513	-0.03051	-0.27156
2617.3972	-0.01445	-0.03021	-0.27073
2619.326	-0.01375	-0.02977	-0.26991
2621.2548	-0.01316	-0.02927	-0.26768
2623.1836	-0.01276	-0.02878	-0.2654
2625.1124	-0.01252	-0.02832	-0.26275
2627.0412	-0.01232	-0.02788	-0.26085
2628.97	-0.01204	-0.02742	-0.25822
2630.8988	-0.01164	-0.02691	-0.25577
2632.8276	-0.01116	-0.02631	-0.2521
2634.7565	-0.01068	-0.02563	-0.24857
2636.6853	-0.01029	-0.02494	-0.24498
2638.6141	-0.01001	-0.0243	-0.24233
2640.5429	-0.00979	-0.02377	-0.2388
2642.4717	-0.00952	-0.02331	-0.23554
2644.4005	-0.00917	-0.02285	-0.23243
2646.3293	-0.00875	-0.02232	-0.23073
2648.2581	-0.00835	-0.02171	-0.22903
2650.1869	-0.00801	-0.02108	-0.22761
2652.1158	-0.00771	-0.02049	-0.22515
2654.0446	-0.0074	-0.01994	-0.22292
2655.9734	-0.00703	-0.01941	-0.22008
2657.9022	-0.00661	-0.01891	-0.21702
2659.831	-0.00619	-0.01845	-0.21296
2661.7598	-0.00584	-0.0181	-0.20956
2663.6886	-0.00566	-0.01787	-0.20636
2665.6174	-0.00569	-0.01779	-0.20432
2667.5463	-0.0059	-0.0178	-0.20221
2669.4751	-0.00622	-0.01779	-0.20065
2671.4039	-0.00655	-0.01764	-0.1987
2673.3327	-0.00677	-0.01727	-0.1971
2675.2615	-0.00682	-0.01667	-0.19497
2677.1903	-0.00672	-0.01596	-0.19325
2679.1191	-0.0065	-0.01526	-0.19136
2681.0479	-0.00622	-0.01466	-0.1899
2682.9767	-0.00593	-0.01416	-0.18786
2684.9056	-0.00568	-0.01372	-0.18614
2686.8344	-0.00546	-0.01328	-0.18369
2688.7632	-0.00524	-0.01284	-0.18151
2690.692	-0.00503	-0.01241	-0.17933
2692.6208	-0.00479	-0.012	-0.17786
2694.5496	-0.00457	-0.01163	-0.17637
2696.4784	-0.00437	-0.0113	-0.17573
2698.4072	-0.0042	-0.01099	-0.17501
2700.336	-0.00403	-0.01066	-0.17453
2702.2649	-0.00382	-0.01027	-0.1734
2704.1937	-0.00348	-0.0098	-0.17182
2706.1225	-0.00299	-0.00925	-0.16838
2708.0513	-0.00229	-0.00867	-0.16412
2709.9801	-0.00139	-0.00812	-0.15903
2711.9089	-2.99355E-4	-0.00762	-0.15376
2713.8377	8.98065E-4	-0.00718	-0.14786
2715.7665	0.00211	-0.00673	-0.14246
2717.6954	0.00325	-0.00623	-0.13764
2719.6242	0.0043	-0.00564	-0.1344
2721.553	0.00528	-0.00493	-0.13149
2723.4818	0.00625	-0.00413	-0.12845
2725.4106	0.00717	-0.00331	-0.12468
2727.3394	0.00802	-0.00257	-0.12121
2729.2682	0.0087	-0.00199	-0.11745
2731.197	0.00921	-0.00159	-0.11365
2733.1258	0.00958	-0.0013	-0.10951
2735.0547	0.00987	-0.00104	-0.10622
2736.9835	0.01014	-7.5424E-4	-0.10359
2738.9123	0.01043	-4.47698E-4	-0.10168
2740.8411	0.01076	-1.69737E-4	-0.09957
2742.7699	0.0112	4.67068E-5	-0.09772
2744.6987	0.01181	2.21697E-4	-0.09548
2746.6275	0.01262	4.22354E-4	-0.09298
2748.5563	0.01361	7.18343E-4	-0.08984
2750.4851	0.0147	0.00113	-0.08634
2752.414	0.01578	0.00164	-0.08199
2754.3428	0.01676	0.00219	-0.07763
2756.2716	0.01761	0.00278	-0.07315
2758.2004	0.01833	0.00346	-0.0688
2760.1292	0.01901	0.00429	-0.06432
2762.058	0.01969	0.00526	-0.06016
2763.9868	0.02043	0.00627	-0.05588
2765.9156	0.02123	0.00716	-0.05224
2767.8444	0.02204	0.00783	-0.0492
2769.7733	0.02282	0.00823	-0.04653
2771.7021	0.02356	0.00849	-0.04358
2773.6309	0.02429	0.00877	-0.04091
2775.5597	0.02506	0.00923	-0.03806
2777.4885	0.02597	0.00998	-0.03443
2779.4173	0.02706	0.01101	-0.02955
2781.3461	0.02835	0.0123	-0.02415
2783.2749	0.02976	0.01377	-0.0182
2785.2038	0.03121	0.01532	-0.01181
2787.1326	0.03259	0.0169	-0.0047
2789.0614	0.0339	0.01849	0.00277
2790.9902	0.03518	0.02014	0.01046
2792.919	0.03656	0.0219	0.01828
2794.8478	0.03813	0.02382	0.02702
2796.7766	0.03989	0.02591	0.03619
2798.7054	0.0418	0.02815	0.04525
2800.6342	0.04375	0.03045	0.05383
2802.5631	0.04563	0.03278	0.06221
2804.4919	0.04666	0.03416	0.07051
2806.4207	0.0476	0.0356	0.07865
2808.3495	0.04854	0.03713	0.0861
2810.2783	0.04952	0.03876	0.09303
2812.2071	0.0506	0.04044	0.1001
2814.1359	0.05178	0.04211	0.10776
2816.0647	0.05303	0.04379	0.11567
2817.9935	0.0544	0.04564	0.12461
2819.9224	0.05595	0.04788	0.13525
2821.8512	0.05776	0.05074	0.14724
2823.78	0.05992	0.05434	0.16063
2825.7088	0.06247	0.05874	0.17601
2827.6376	0.06543	0.06393	0.19409
2829.5664	0.06885	0.07004	0.21555
2831.4952	0.07279	0.0774	0.24098
2833.424	0.0773	0.0866	0.27126
2835.3528	0.08242	0.09857	0.3086
2837.2817	0.08812	0.11438	0.35481
2839.2105	0.09431	0.13502	0.41101
2841.1393	0.10081	0.16087	0.47813
2843.0681	0.1074	0.19109	0.55723
2844.9969	0.11381	0.22325	0.64664
2846.9257	0.11982	0.25349	0.74124
2848.8545	0.12529	0.27736	0.83189
2850.7833	0.13025	0.29125	0.90852
2852.7122	0.13491	0.2936	0.96442
2854.641	0.13971	0.2854	0.99876
2856.5698	0.14518	0.26968	1.01406
2858.4986	0.15176	0.25029	1.01706
2860.4274	0.15962	0.23075	1.01605
2862.3562	0.16839	0.21351	1.01764
2864.285	0.17721	0.19983	1.02326
2866.2138	0.18477	0.18999	1.02975
2868.1426	0.18978	0.18357	1.02991
2870.0715	0.19131	0.17981	1.01803
2872.0003	0.18914	0.17786	0.99223
2873.9291	0.18388	0.17705	0.95607
2875.8579	0.17671	0.17702	0.9155
2877.7867	0.16908	0.17774	0.87799
2879.7155	0.16229	0.17936	0.84899
2881.6443	0.15728	0.18204	0.83289
2883.5731	0.15451	0.18584	0.83115
2885.5019	0.15413	0.19071	0.84338
2887.4308	0.1561	0.19661	0.86743
2889.3596	0.16035	0.20354	0.90237
2891.2884	0.1668	0.21157	0.94655
2893.2172	0.17527	0.22076	0.99962
2895.146	0.18545	0.23117	1.05978
2897.0748	0.19684	0.24288	1.12483
2899.0036	0.20882	0.25609	1.19161
2900.9324	0.22078	0.27127	1.25932
2902.8613	0.23224	0.28916	1.32714
2904.7901	0.24295	0.31072	1.39631
2906.7189	0.25289	0.33682	1.46818
2908.6477	0.26215	0.36784	1.5459
2910.5765	0.27086	0.40317	1.63207
2912.5053	0.27912	0.44087	1.72994
2914.4341	0.28693	0.47764	1.83799
2916.3629	0.29426	0.50931	1.95036
2918.2917	0.30097	0.53184	2.05646
2920.2206	0.30688	0.54231	2.14632
2922.1494	0.31176	0.53977	2.20961
2924.0782	0.31545	0.52534	2.24034
2926.007	0.31785	0.50167	2.23607
2927.9358	0.31903	0.47207	2.20019
2929.8646	0.31923	0.43963	2.13839
2931.7934	0.31884	0.40673	2.06002
2933.7222	0.31841	0.37495	1.97275
2935.651	0.31869	0.34525	1.88458
2937.5799	0.32058	0.31821	1.80229
2939.5087	0.32502	0.29426	1.73423
2941.4375	0.33273	0.27372	1.68622
2943.3663	0.34388	0.25684	1.66393
2945.2951	0.35779	0.2437	1.6676
2947.2239	0.37293	0.23408	1.69295
2949.1527	0.38709	0.22734	1.72872
2951.0815	0.39787	0.2224	1.76205
2953.0103	0.40326	0.21785	1.77898
2954.9392	0.40207	0.21223	1.77078
2956.868	0.3941	0.20443	1.73182
2958.7968	0.38008	0.1939	1.66364
2960.7256	0.3613	0.18083	1.57091
2962.6544	0.33935	0.16593	1.46224
2964.5832	0.31571	0.15021	1.34364
2966.512	0.29156	0.13467	1.2214
2968.4408	0.26763	0.12004	1.09879
2970.3697	0.2443	0.10676	0.97912
2972.2985	0.22174	0.09499	0.86296
2974.2273	0.20009	0.08473	0.75208
2976.1561	0.17951	0.07584	0.64683
2978.0849	0.16021	0.06817	0.55059
2980.0137	0.14238	0.06153	0.46382
2981.9425	0.12619	0.05574	0.38777
2983.8713	0.11181	0.05066	0.32167
2985.8001	0.0993	0.04615	0.26646
2987.729	0.08867	0.04216	0.22027
2989.6578	0.0798	0.03863	0.18231
2991.5866	0.0725	0.03555	0.14916
2993.5154	0.06655	0.03287	0.12174
2995.4442	0.06174	0.0306	0.09956
2997.373	0.05789	0.02874	0.08383
2999.3018	0.05485	0.0273	0.07251
3001.2306	0.05243	0.028	0.06612
3003.1594	0.05044	0.02898	0.06335
3005.0883	0.04872	0.0301	0.06393
3007.0171	0.04713	0.03124	0.06522
3008.9459	0.04563	0.03238	0.06749
3010.8747	0.04558	0.03357	0.06943
3012.8035	0.0457	0.03492	0.07362
3014.7323	0.04607	0.03654	0.0792
3016.6611	0.0467	0.03848	0.08762
3018.5899	0.04758	0.04071	0.09748
3020.5188	0.04865	0.04313	0.10925
3022.4476	0.04989	0.04569	0.121
3024.3764	0.05126	0.04834	0.13324
3026.3052	0.05278	0.05112	0.14491
3028.234	0.05449	0.05405	0.15768
3030.1628	0.05649	0.05716	0.1707
3032.0916	0.05883	0.06041	0.18582
3034.0204	0.06149	0.06381	0.20189
3035.9492	0.06437	0.06735	0.22008
3037.8781	0.06737	0.07105	0.23913
3039.8069	0.07044	0.0749	0.26002
3041.7357	0.07365	0.07885	0.28121
3043.6645	0.07709	0.08285	0.30388
3045.5933	0.08087	0.08687	0.32669
3047.5221	0.08505	0.09092	0.35104
3049.4509	0.08966	0.09506	0.37612
3051.3797	0.09471	0.09939	0.40397
3053.3085	0.10018	0.10401	0.43345
3055.2374	0.10601	0.10892	0.46557
3057.1662	0.11207	0.11405	0.49847
3059.095	0.11828	0.11925	0.53283
3061.0238	0.12459	0.12435	0.56697
3062.9526	0.13105	0.12924	0.60237
3064.8814	0.13771	0.1339	0.63724
3066.8102	0.14461	0.13838	0.67253
3068.739	0.15169	0.14274	0.70645
3070.6678	0.15882	0.14702	0.74042
3072.5967	0.16578	0.15128	0.77332
3074.5255	0.17237	0.15556	0.80583
3076.4543	0.17838	0.1599	0.83532
3078.3831	0.18371	0.1643	0.86347
3080.3119	0.18829	0.1687	0.88961
3082.2407	0.19207	0.17304	0.9146
3084.1695	0.19499	0.17722	0.93565
3086.0983	0.19697	0.18126	0.95363
3088.0272	0.19798	0.1852	0.9667
3089.956	0.198	0.18916	0.97639
3091.8848	0.19705	0.19321	0.98147
3093.8136	0.19513	0.19733	0.98347
3095.7424	0.19227	0.20139	0.98113
3097.6712	0.18852	0.20524	0.977
3099.6	0.18399	0.20877	0.97041
3101.5288	0.17882	0.21197	0.9629
3103.4576	0.17317	0.21492	0.95293
3105.3865	0.16723	0.21775	0.94267
3107.3153	0.16121	0.22058	0.93139
3109.2441	0.15526	0.22344	0.92104
3111.1729	0.14951	0.22637	0.91011
3113.1017	0.14403	0.22937	0.90069
3115.0305	0.13889	0.23248	0.89176
3116.9593	0.13418	0.23578	0.88547
3118.8881	0.12999	0.2394	0.88076
3120.8169	0.1264	0.24342	0.87934
3122.7458	0.12338	0.24783	0.87929
3124.6746	0.1208	0.25248	0.88173
3126.6034	0.11848	0.25714	0.8842
3128.5322	0.11623	0.26157	0.88764
3130.461	0.11397	0.26563	0.89005
3132.3898	0.11169	0.26938	0.8935
3134.3186	0.10947	0.27299	0.89688
3136.2474	0.1074	0.27672	0.90203
3138.1762	0.10561	0.28074	0.90751
3140.1051	0.10414	0.28518	0.91576
3142.0339	0.10296	0.29002	0.92512
3143.9627	0.10201	0.29518	0.93605
3145.8915	0.10125	0.30053	0.94604
3147.8203	0.10068	0.30589	0.957
3149.7491	0.10032	0.31113	0.96784
3151.6779	0.10014	0.3162	0.9808
3153.6067	0.10003	0.32113	0.99406
3155.5356	0.09985	0.32599	1.00928
3157.4644	0.09949	0.33091	1.02485
3159.3932	0.09901	0.33597	1.04276
3161.322	0.09862	0.34123	1.06087
3163.2508	0.09861	0.34674	1.08036
3165.1796	0.09921	0.35249	1.09932
3167.1084	0.10049	0.35842	1.11952
3169.0372	0.10235	0.36442	1.13987
3170.966	0.1046	0.3704	1.16248
3172.8949	0.10709	0.37627	1.18553
3174.8237	0.10974	0.38205	1.21165
3176.7525	0.11262	0.38783	1.23887
3178.6813	0.11583	0.39372	1.26829
3180.6101	0.11944	0.39978	1.29844
3182.5389	0.12349	0.40597	1.33118
3184.4677	0.12795	0.41221	1.36359
3186.3965	0.13275	0.4184	1.39675
3188.3253	0.1378	0.42448	1.42917
3190.2542	0.14303	0.43048	1.46287
3192.183	0.14835	0.43646	1.49607
3194.1118	0.15371	0.44246	1.53097
3196.0406	0.15901	0.44852	1.56575
3197.9694	0.16416	0.45462	1.60133
3199.8982	0.16905	0.46072	1.63445
3201.827	0.17355	0.46675	1.66599
3203.7558	0.17753	0.47265	1.69344
3205.6847	0.18088	0.47837	1.71891
3207.6135	0.18356	0.48389	1.74146
3209.5423	0.18566	0.48929	1.7637
3211.4711	0.18733	0.49469	1.78415
3213.3999	0.18877	0.50023	1.80548
3215.3287	0.19011	0.506	1.82687
3217.2575	0.19146	0.51199	1.84971
3219.1863	0.19293	0.51813	1.87115
3221.1151	0.19463	0.52433	1.89388
3223.044	0.19676	0.53047	1.91687
3224.9728	0.19949	0.53644	1.942
3226.9016	0.20301	0.54217	1.96818
3228.8304	0.20748	0.5476	1.99865
3230.7592	0.21305	0.55275	2.03236
3232.688	0.21989	0.55779	2.07239
3234.6168	0.22818	0.56293	2.11792
3236.5456	0.23809	0.56838	2.17062
3238.4744	0.24979	0.57419	2.2276
3240.4033	0.26342	0.58027	2.29092
3242.3321	0.27916	0.58648	2.35958
3244.2609	0.29715	0.59272	2.436
3246.1897	0.31755	0.59897	2.51868
3248.1185	0.34042	0.60523	2.60928
3250.0473	0.36571	0.61143	2.70527
3251.9761	0.39326	0.61745	2.80921
3253.9049	0.42287	0.6232	2.9193
3255.8337	0.45425	0.6287	3.03615
3257.7626	0.487	0.63406	3.15655
3259.6914	0.52055	0.63943	3.28152
3261.6202	0.55418	0.6449	3.4082
3263.549	0.58704	0.65044	3.53708
3265.4778	0.61824	0.65602	3.66268
3267.4066	0.64689	0.66156	3.78211
3269.3354	0.67215	0.66699	3.89016
3271.2642	0.69335	0.67224	3.9873
3273.1931	0.71001	0.67725	4.06987
3275.1219	0.72195	0.68194	4.13828
3277.0507	0.7292	0.68629	4.19057
3278.9795	0.7319	0.69033	4.22886
3280.9083	0.73029	0.69408	4.25136
3282.8371	0.72464	0.69758	4.26133
3284.7659	0.71529	0.70084	4.25801
3286.6947	0.70268	0.70388	4.24467
3288.6235	0.68738	0.70672	4.22134
3290.5524	0.66997	0.70937	4.19119
3292.4812	0.65097	0.71181	4.15318
3294.41	0.63074	0.71401	4.10989
3296.3388	0.60943	0.71596	4.05921
3298.2676	0.58711	0.71768	4.00227
3300.1964	0.56386	0.71929	3.93722
3302.1252	0.53988	0.72093	3.8684
3304.054	0.51554	0.72277	3.79674
3305.9828	0.49126	0.72494	3.72543
3307.9117	0.46739	0.72745	3.65259
3309.8405	0.44408	0.73017	3.58108
3311.7693	0.42136	0.73282	3.51028
3313.6981	0.39923	0.73515	3.44148
3315.6269	0.37779	0.73706	3.37106
3317.5557	0.3572	0.73857	3.3005
3319.4845	0.33757	0.73981	3.22886
3321.4133	0.31892	0.74089	3.16032
3323.3421	0.30113	0.74189	3.09475
3325.271	0.2841	0.74282	3.0337
3327.1998	0.26779	0.74368	2.97468
3329.1286	0.25222	0.74443	2.92018
3331.0574	0.23748	0.74506	2.86847
3332.9862	0.22369	0.74555	2.82105
3334.915	0.21092	0.74593	2.77551
3336.8438	0.19924	0.74624	2.73335
3338.7726	0.18861	0.74659	2.69247
3340.7015	0.17891	0.74709	2.65514
3342.6303	0.16998	0.74785	2.61964
3344.5591	0.16169	0.74892	2.58772
3346.4879	0.15396	0.75025	2.55743
3348.4167	0.14674	0.75172	2.53021
3350.3455	0.13995	0.75312	2.50395
3352.2743	0.13344	0.75427	2.48064
3354.2031	0.12708	0.75504	2.45722
3356.1319	0.12075	0.75538	2.43446
3358.0608	0.11444	0.75538	2.4104
3359.9896	0.10818	0.75514	2.38661
3361.9184	0.10202	0.75477	2.36081
3363.8472	0.09601	0.75433	2.33578
3365.776	0.09023	0.75383	2.31084
3367.7048	0.08475	0.75331	2.28797
3369.6336	0.07972	0.75278	2.26544
3371.5624	0.07526	0.75229	2.24602
3373.4912	0.07142	0.75182	2.22794
3375.4201	0.06813	0.75129	2.21204
3377.3489	0.06515	0.75063	2.19585
3379.2777	0.06221	0.74977	2.18115
3381.2065	0.05912	0.74868	2.16592
3383.1353	0.05588	0.74738	2.15196
3385.0641	0.05272	0.74594	2.13774
3386.9929	0.04997	0.74442	2.1256
3388.9217	0.04785	0.74289	2.11386
3390.8506	0.04639	0.74134	2.10376
3392.7794	0.0453	0.73969	2.09241
3394.7082	0.04421	0.73783	2.0812
3396.637	0.04276	0.73572	2.06924
3398.5658	0.04083	0.73341	2.05883
3400.4946	0.03855	0.73102	2.04728
3402.4234	0.03622	0.72865	2.03626
3404.3522	0.03416	0.72632	2.02597
3406.281	0.03261	0.72398	2.01964
3408.2099	0.03168	0.72155	2.01373
3410.1387	0.03128	0.71894	2.00718
3412.0675	0.03116	0.71608	1.99742
3413.9963	0.03102	0.71296	1.9873
3415.9251	0.0306	0.70961	1.97599
3417.8539	0.02978	0.7061	1.96534
3419.7827	0.02857	0.70251	1.95358
3421.7115	0.0271	0.69889	1.94306
3423.6403	0.02555	0.69529	1.93312
3425.5692	0.02412	0.69172	1.92502
3427.498	0.02295	0.6882	1.91529
3429.4268	0.02203	0.68472	1.90524
3431.3556	0.02126	0.68124	1.89384
3433.2844	0.02051	0.67769	1.88283
3435.2132	0.01967	0.674	1.86972
3437.142	0.01871	0.67008	1.85573
3439.0708	0.01764	0.66591	1.8396
3440.9996	0.01649	0.66153	1.82328
3442.9285	0.01528	0.65704	1.80545
3444.8573	0.0141	0.65257	1.78877
3446.7861	0.01301	0.6482	1.77217
3448.7149	0.01207	0.64392	1.75741
3450.6437	0.01126	0.63969	1.74282
3452.5725	0.0105	0.63542	1.72939
3454.5013	0.00971	0.631	1.71456
3456.4301	0.00887	0.62637	1.70007
3458.359	0.00804	0.62146	1.68524
3460.2878	0.00727	0.61627	1.67129
3462.2166	0.00655	0.61082	1.65602
3464.1454	0.00577	0.60517	1.64101
3466.0742	0.00488	0.59937	1.62372
3468.003	0.0039	0.59347	1.60501
3469.9318	0.00291	0.58754	1.58393
3471.8606	0.002	0.5816	1.5624
3473.7894	0.00119	0.57573	1.53945
3475.7183	4.30855E-4	0.56997	1.51794
3477.6471	-2.97475E-4	0.56435	1.49721
3479.5759	-9.76355E-4	0.55883	1.47841
3481.5047	-0.00157	0.55333	1.45955
3483.4335	-0.00208	0.54777	1.44215
3485.3623	-0.00263	0.54204	1.42436
3487.2911	-0.00339	0.53606	1.40665
3489.2199	-0.00448	0.52977	1.38668
3491.1487	-0.00591	0.52315	1.36576
3493.0776	-0.00754	0.51625	1.34286
3495.0064	-0.00921	0.50916	1.31973
3496.9352	-0.01078	0.50205	1.29596
3498.864	-0.01223	0.49506	1.27441
3500.7928	-0.01353	0.48828	1.25386
3502.7216	-0.01468	0.48167	1.23574
3504.6504	-0.01563	0.47514	1.21843
3506.5792	-0.01634	0.46859	1.20103
3508.5081	-0.01681	0.46199	1.18107
3510.4369	-0.01708	0.4554	1.16165
3512.3657	-0.01726	0.44886	1.14213
3514.2945	-0.01752	0.44234	1.12255
3516.2233	-0.01805	0.4357	1.10079
3518.1521	-0.019	0.4288	1.07864
3520.0809	-0.0203	0.42156	1.05567
3522.0097	-0.02173	0.41401	1.03366
3523.9385	-0.02296	0.40627	1.01149
3525.8674	-0.02373	0.39846	0.9905
3527.7962	-0.02398	0.39064	0.97005
3529.725	-0.02383	0.38284	0.95249
3531.6538	-0.02351	0.37507	0.93639
3533.5826	-0.02328	0.36734	0.92113
3535.5114	-0.02335	0.3596	0.9035
3537.4402	-0.02384	0.35185	0.88392
3539.369	-0.02474	0.34409	0.86201
3541.2978	-0.02592	0.3364	0.83997
3543.2267	-0.02713	0.32887	0.81714
3545.1555	-0.02808	0.32151	0.79497
3547.0843	-0.02855	0.31427	0.77297
3549.0131	-0.02852	0.30702	0.75381
3550.9419	-0.02822	0.29961	0.73635
3552.8707	-0.028	0.29191	0.71987
3554.7995	-0.02824	0.28387	0.7018
3556.7283	-0.02926	0.27552	0.68112
3558.6571	-0.03119	0.26695	0.65442
3560.586	-0.03393	0.25827	0.62353
3562.5148	-0.03709	0.2496	0.59147
3564.4436	-0.03995	0.24105	0.56313
3566.3724	-0.04174	0.23272	0.53975
3568.3012	-0.04191	0.22469	0.52288
3570.23	-0.04047	0.21697	0.51006
3572.1588	-0.03802	0.2095	0.50104
3574.0876	-0.03549	0.20218	0.49425
3576.0165	-0.03376	0.19494	0.48713
3577.9453	-0.03348	0.18771	0.47222
3579.8741	-0.0349	0.18039	0.44773
3581.8029	-0.03789	0.17288	0.41764
3583.7317	-0.04191	0.16509	0.38867
3585.6605	-0.046	0.15704	0.36157
3587.5893	-0.04914	0.14896	0.3371
3589.5181	-0.05063	0.14116	0.31528
3591.4469	-0.05036	0.13388	0.2994
3593.3758	-0.0488	0.12715	0.29018
3595.3046	-0.04669	0.12078	0.28638
3597.2334	-0.04478	0.11449	0.28133
3599.1622	-0.04372	0.10799	0.27063
3601.091	-0.04401	0.10113	0.25282
3603.0198	-0.04592	0.09387	0.23033
3604.9486	-0.04927	0.08628	0.20521
3606.8774	-0.05344	0.07856	0.18048
3608.8062	-0.05755	0.07094	0.15666
3610.7351	-0.06085	0.06366	0.13459
3612.6639	-0.06298	0.05683	0.11363
3614.5927	-0.064	0.05042	0.09951
3616.5215	-0.06413	0.04437	0.09572
3618.4503	-0.06374	0.0386	0.09671
3620.3791	-0.06341	0.03305	0.08931
3622.3079	-0.06391	0.02762	0.06933
3624.2367	-0.06557	0.02221	0.04619
3626.1655	-0.0677	0.01687	0.03051
3628.0944	-0.06858	0.01186	0.0223
3630.0232	-0.06651	0.00759	0.02045
3631.952	-0.06106	0.00429	0.02476
3633.8808	-0.05356	0.00181	0.03999
3635.8096	-0.04638	-3.98273E-4	0.06572
3637.7384	-0.04183	-0.003	0.08884
3639.6672	-0.04143	-0.00653	0.08904
3641.596	-0.04555	-0.0112	0.05967
3643.5249	-0.05338	-0.01686	0.01495
3645.4537	-0.06289	-0.02304	-0.02669
3647.3825	-0.07115	-0.02902	-0.05937
3649.3113	-0.07539	-0.03403	-0.08119
3651.2401	-0.07425	-0.03755	-0.08817
3653.1689	-0.06827	-0.03949	-0.07575
3655.0977	-0.05943	-0.04019	-0.04655
3657.0265	-0.05013	-0.04026	-0.00843
3658.9553	-0.0425	-0.04031	0.02382
3660.8842	-0.03814	-0.04087	0.03688
3662.813	-0.03815	-0.0424	0.03054
3664.7418	-0.04293	-0.04522	0.01255
3666.6706	-0.05173	-0.04943	-0.0175
3668.5994	-0.06253	-0.05469	-0.06125
3670.5282	-0.07251	-0.06027	-0.10533
3672.457	-0.07885	-0.06519	-0.1331
3674.3858	-0.07979	-0.06859	-0.1389
3676.3146	-0.07528	-0.07007	-0.12005
3678.2435	-0.0672	-0.06985	-0.08498
3680.1723	-0.05871	-0.06866	-0.05454
3682.1011	-0.05286	-0.06747	-0.04133
3684.0299	-0.05101	-0.06699	-0.0401
3685.9587	-0.05207	-0.06742	-0.04508
3687.8875	-0.05326	-0.06829	-0.05325
3689.8163	-0.05191	-0.06887	-0.05527
3691.7451	-0.04714	-0.06862	-0.04601
3693.674	-0.04021	-0.06752	-0.02793
3695.6028	-0.03346	-0.06608	-0.00301
3697.5316	-0.0288	-0.06487	0.02296
3699.4604	-0.02689	-0.0642	0.03882
3701.3892	-0.02746	-0.06408	0.03843
3703.318	-0.02991	-0.06431	0.02474
3705.2468	-0.03372	-0.06474	0.0045
3707.1756	-0.03818	-0.0653	-0.01361
3709.1044	-0.04204	-0.06583	-0.02363
3711.0333	-0.04382	-0.06605	-0.02729
3712.9621	-0.04262	-0.06561	-0.02494
3714.8909	-0.03874	-0.06434	-0.01458
3716.8197	-0.03366	-0.06239	0.00398
3718.7485	-0.02903	-0.06021	0.02664
3720.6773	-0.02591	-0.05827	0.04633
3722.6061	-0.02462	-0.05687	0.05638
3724.5349	-0.02514	-0.05613	0.05588
3726.4637	-0.0276	-0.05606	0.04679
3728.3926	-0.03216	-0.05669	0.0301
3730.3214	-0.03856	-0.05806	0.01008
3732.2502	-0.04597	-0.06018	-0.00299
3734.179	-0.0535	-0.06302	-0.01181
3736.1078	-0.06101	-0.06655	-0.03008
3738.0366	-0.06937	-0.07081	-0.06094
3739.9654	-0.07976	-0.07579	-0.09262
3741.8942	-0.0923	-0.08131	-0.12394
3743.823	-0.10537	-0.08676	-0.16287
3745.7519	-0.11608	-0.09129	-0.2032
3747.6807	-0.12156	-0.09403	-0.22532
3749.6095	-0.12004	-0.09444	-0.21639
3751.5383	-0.11147	-0.09245	-0.17601
3753.4671	-0.0975	-0.08849	-0.11986
3755.3959	-0.08099	-0.08338	-0.06399
3757.3247	-0.06502	-0.07814	-0.01388
3759.2535	-0.05194	-0.0737	0.03002
3761.1824	-0.04276	-0.07053	0.05692
3763.1112	-0.0372	-0.06858	0.0622
3765.04	-0.03414	-0.06743	0.06031
3766.9688	-0.03216	-0.06655	0.06645
3768.8976	-0.03005	-0.06551	0.07759
3770.8264	-0.02727	-0.06411	0.08799
3772.7552	-0.02402	-0.0624	0.09683
3774.684	-0.02096	-0.06059	0.10775
3776.6128	-0.01863	-0.05891	0.11859
3778.5417	-0.01704	-0.05751	0.12694
3780.4705	-0.01585	-0.05637	0.13204
3782.3993	-0.01468	-0.05544	0.13758
3784.3281	-0.01346	-0.05469	0.14621
3786.2569	-0.01252	-0.05421	0.15781
3788.1857	-0.01246	-0.05416	0.16732
3790.1145	-0.01402	-0.05469	0.17118
3792.0433	-0.01793	-0.05594	0.1625
3793.9721	-0.02457	-0.05791	0.14031
3795.901	-0.0336	-0.06047	0.10966
3797.8298	-0.04366	-0.06327	0.07963
3799.7586	-0.0526	-0.0658	0.05228
3801.6874	-0.05824	-0.06752	0.03525
3803.6162	-0.0594	-0.06806	0.03762
3805.545	-0.05654	-0.06735	0.05724
3807.4738	-0.05173	-0.06579	0.07996
3809.4026	-0.04781	-0.06409	0.09591
3811.3314	-0.04702	-0.06301	0.09849
3813.2603	-0.04987	-0.06294	0.08788
3815.1891	-0.05482	-0.06374	0.06947
3817.1179	-0.05909	-0.06472	0.05617
3819.0467	-0.06016	-0.06513	0.05151
3820.9755	-0.05704	-0.06448	0.06248
3822.9043	-0.05063	-0.06278	0.09044
3824.8331	-0.04325	-0.06052	0.12476
3826.7619	-0.03758	-0.05844	0.14949
3828.6908	-0.03571	-0.05719	0.15554
3830.6196	-0.03836	-0.05715	0.13989
3832.5484	-0.04456	-0.05821	0.1105
3834.4772	-0.05185	-0.05981	0.0797
3836.406	-0.05717	-0.06115	0.06365
3838.3348	-0.05814	-0.06147	0.06648
3840.2636	-0.05447	-0.06052	0.09124
3842.1924	-0.04841	-0.0587	0.12899
3844.1212	-0.04403	-0.05701	0.15894
3846.0501	-0.04519	-0.05653	0.15562
3847.9789	-0.05325	-0.05787	0.11768
3849.9077	-0.06576	-0.06073	0.06852
3851.8365	-0.07724	-0.06396	0.03446
3853.7653	-0.08209	-0.06602	0.02171
3855.6941	-0.07791	-0.06574	0.03161
3857.6229	-0.06686	-0.06306	0.06307
3859.5517	-0.05401	-0.05895	0.11511
3861.4805	-0.04411	-0.05487	0.16674
3863.4094	-0.0392	-0.05191	0.19251
3865.3382	-0.03831	-0.05033	0.1849
3867.267	-0.03886	-0.04968	0.16892
3869.1958	-0.03838	-0.0492	0.16658
3871.1246	-0.03559	-0.04825	0.18024
3873.0534	-0.03074	-0.04659	0.19894
3874.9822	-0.02518	-0.04443	0.22039
3876.911	-0.02062	-0.0423	0.23855
3878.8399	-0.01813	-0.04072	0.25023
3880.7687	-0.01774	-0.03992	0.25252
3882.6975	-0.01854	-0.03975	0.24893
3884.6263	-0.01926	-0.03981	0.24307
3886.5551	-0.01895	-0.03968	0.24548
3888.4839	-0.01737	-0.03915	0.25653
3890.4127	-0.01505	-0.03825	0.27234
3892.3415	-0.01303	-0.03727	0.2839
3894.2703	-0.01241	-0.03655	0.28861
3896.1992	-0.0137	-0.03633	0.28138
3898.128	-0.01635	-0.03658	0.26921
3900.0568	-0.01875	-0.03692	0.26216
3901.9856	-0.01887	-0.03677	0.26629
3903.9144	-0.01545	-0.03563	0.2784
3905.8432	-0.00873	-0.03338	0.30279
3907.772	-4.07355E-4	-0.03042	0.3338
3909.7008	0.00726	-0.0274	0.36313
3911.6296	0.0126	-0.02498	0.38076
3913.5585	0.01516	-0.02347	0.38758
3915.4873	0.01559	-0.02282	0.38429
3917.4161	0.01509	-0.02267	0.37927
3919.3449	0.01469	-0.02261	0.37671
3921.2737	0.0149	-0.02235	0.38042
3923.2025	0.01572	-0.02178	0.386
3925.1313	0.01685	-0.02102	0.39421
3927.0601	0.01806	-0.02025	0.40118
3928.9889	0.01927	-0.01962	0.40814
3930.9178	0.02058	-0.01914	0.41313
3932.8466	0.02213	-0.01873	0.41963
3934.7754	0.02392	-0.01823	0.42479
3936.7042	0.02572	-0.01752	0.43064
3938.633	0.02723	-0.0166	0.43568
3940.5618	0.02828	-0.01552	0.44173
3942.4906	0.02897	-0.01437	0.44509
3944.4194	0.02962	-0.01315	0.44958
3946.3483	0.03061	-0.01184	0.4546
3948.2771	0.03217	-0.01042	0.46334
3950.2059	0.03424	-0.00893	0.47218
3952.1347	0.03647	-0.0075	0.4823
3954.0635	0.03841	-0.00626	0.48954
3955.9923	0.03971	-0.00532	0.49621
3957.9211	0.04031	-0.00467	0.49987
3959.8499	0.04046	-0.00421	0.50282
3961.7787	0.04052	-0.00381	0.50217
3963.7076	0.04077	-0.00338	0.5021
3965.6364	0.0413	-0.00293	0.50098
3967.5652	0.04203	-0.00251	0.5026
3969.494	0.04283	-0.00214	0.50453
3971.4228	0.04359	-0.00176	0.5077
3973.3516	0.04424	-0.00133	0.5118
3975.2804	0.04478	-8.56075E-4	0.51682
3977.2092	0.04523	-3.96945E-4	0.52277
3979.138	0.04563	0	0.52965
			--
			--
			--
			--
			--
			--
			--
			--
			--
			--
			--
