# Supplementary material for: In situ captured antibacterial action of membrane-incising peptide lamellae
Source: Nat Commun. 2024 Apr 23;15:3424. doi: 10.1038/s41467-024-47708-4 (PMC11039730; doi:10.1038/s41467-024-47708-4)
Supplement: Supplementary file 4 — Source Data [file 41467_2024_47708_MOESM4_ESM.zip › IR-3K-salt effect.xlsx]

## Sheet: Sheet1
Wavenumber	Absorbance
(cm\+(-1))
	3K-H\-(2)O	3K-NaCl	3K-phosphate	3K-PBS
399.264	0	0	0	0
400.2284	-0.02009	-0.04284	-0.00997	0.00259
401.1928	-0.05241	0.00237	-0.01405	-0.02775
402.1572	-0.08685	-0.0341	-0.03501	-0.05523
403.1216	-0.07478	-0.04361	-0.05628	-0.05357
404.086	-0.04549	-0.02765	-0.04387	-0.04028
405.0504	0.00224	0.02733	-0.03795	-0.04722
406.0148	0.04166	0.03976	-0.02226	-0.03665
406.9792	0.08079	0.03946	0.00897	-0.01584
407.9436	0.11961	0.11797	0.06094	0.01387
408.908	0.13901	0.21252	0.1176	0.03972
409.8724	0.12108	0.27985	0.15064	0.03908
410.8368	0.07492	0.36484	0.14679	0.02476
411.8012	0.03224	0.44559	0.11656	0.00486
412.7657	0.00876	0.45651	0.06974	-0.02169
413.7301	-0.00312	0.44264	0.00923	-0.05631
414.6945	-0.02667	0.43267	-0.0561	-0.10586
415.6589	-0.04709	0.37146	-0.10053	-0.14698
416.6233	-0.02956	0.31459	-0.10621	-0.15343
417.5877	0.00718	0.29779	-0.08562	-0.12018
418.5521	0.03098	0.24157	-0.05515	-0.07212
419.5165	0.03274	0.15231	-0.03591	-0.04017
420.4809	0.02538	0.08806	-0.0297	-0.02387
421.4453	0.02748	0.0507	-0.01358	-0.02157
422.4097	0.02879	0.02493	0.00568	-0.02537
423.3741	0.00991	0.01775	0.01012	-0.03918
424.3385	-0.01556	0.06003	0.01162	-0.07584
425.3029	-0.02093	0.14446	0.02552	-0.10394
426.2673	-0.0094	0.20899	0.03568	-0.10233
427.2317	0.00529	0.23408	0.02895	-0.08135
428.1961	0.01507	0.23906	0.02037	-0.05612
429.1606	0.01301	0.21651	0.01223	-0.04271
430.125	0.00819	0.1821	0.00131	-0.03683
431.0894	0.00775	0.16925	-0.00961	-0.03275
432.0538	0.00495	0.17167	-0.01905	-0.03432
433.0182	-0.00128	0.18058	-0.01946	-0.0372
433.9826	-0.00397	0.19978	-0.01472	-0.03474
434.947	-0.00178	0.21705	-0.01162	-0.03047
435.9114	0.00478	0.22911	-0.00908	-0.02783
436.8758	0.01523	0.24892	-0.008	-0.0243
437.8402	0.02185	0.27836	-0.00622	-0.02174
438.8046	0.02547	0.30698	-0.0027	-0.01823
439.769	0.03055	0.31925	4.1465E-4	-0.01492
440.7334	0.03444	0.31887	7.0571E-4	-0.01564
441.6978	0.03534	0.31466	-0.0018	-0.01625
442.6622	0.03177	0.29719	-0.00245	-0.01984
443.6266	0.02664	0.26992	-0.00192	-0.02835
444.591	0.02313	0.24547	-0.00305	-0.03273
445.5554	0.02042	0.23227	-0.0028	-0.02645
446.5199	0.01887	0.23371	1.2681E-4	-0.01246
447.4843	0.01915	0.24464	0.00414	-9.3096E-4
448.4487	0.02029	0.25402	0.00786	9.4198E-4
449.4131	0.02128	0.25206	0.01028	-0.00422
450.3775	0.02276	0.24993	0.01081	-0.00987
451.3419	0.02152	0.25113	0.01027	-0.01694
452.3063	0.01722	0.24684	0.01369	-0.02664
453.2707	0.01684	0.25044	0.02104	-0.02873
454.2351	0.02039	0.26428	0.02519	-0.01663
455.1995	0.02416	0.2752	0.02695	8.2228E-4
456.1639	0.02942	0.28331	0.03047	0.01452
457.1283	0.03359	0.28378	0.03215	0.02003
458.0927	0.03322	0.27631	0.03063	0.01527
459.0571	0.03185	0.27403	0.0306	0.00731
460.0215	0.02899	0.27634	0.03127	-0.00322
460.9859	0.02313	0.28085	0.03147	-0.01974
461.9503	0.02033	0.2894	0.0342	-0.03089
462.9148	0.02462	0.29994	0.03697	-0.02966
463.8792	0.03368	0.31524	0.0371	-0.02119
464.8436	0.0413	0.33282	0.03728	-0.01159
465.808	0.04473	0.3488	0.03963	3.3304E-4
466.7724	0.04379	0.35733	0.04252	0.01606
467.7368	0.03781	0.35864	0.04396	0.02371
468.7012	0.03108	0.36731	0.04427	0.02054
469.6656	0.02418	0.37246	0.04126	0.01399
470.63	0.01553	0.35649	0.03388	0.0048
471.5944	0.00999	0.3263	0.02545	5.3571E-4
472.5588	0.01068	0.29611	0.01873	0.00818
473.5232	0.01472	0.27918	0.0148	0.02078
474.4876	0.01625	0.27234	0.01269	0.03055
475.452	0.01576	0.27069	0.01157	0.04025
476.4164	0.01873	0.27975	0.01316	0.05008
477.3808	0.02373	0.29846	0.01967	0.05241
478.3452	0.02618	0.32274	0.02801	0.04845
479.3096	0.02237	0.33949	0.03157	0.04075
480.2741	0.01286	0.33977	0.03021	0.03059
481.2385	0.00339	0.33208	0.02982	0.02403
482.2029	-0.00343	0.31755	0.03355	0.01995
483.1673	-0.00699	0.29599	0.03622	0.01521
484.1317	-0.00686	0.27632	0.03438	0.01152
485.0961	-0.00105	0.26308	0.03286	0.01202
486.0605	0.01219	0.25717	0.0336	0.01697
487.0249	0.02504	0.25365	0.0346	0.02237
487.9893	0.03	0.24948	0.03386	0.02678
488.9537	0.0307	0.25601	0.03196	0.03055
489.9181	0.03072	0.27518	0.03398	0.03196
490.8825	0.02605	0.29167	0.04062	0.02642
491.8469	0.01801	0.29511	0.04772	0.01988
492.8113	0.01462	0.28427	0.0537	0.02226
493.7757	0.01399	0.26476	0.05867	0.02327
494.7401	0.01375	0.24285	0.06117	0.01956
495.7045	0.019	0.21914	0.06115	0.02281
496.669	0.02864	0.19947	0.06142	0.03097
497.6334	0.03747	0.18942	0.06216	0.03777
498.5978	0.04333	0.18864	0.06443	0.04173
499.5622	0.04417	0.20099	0.07035	0.03967
500.5266	0.03798	0.21729	0.07467	0.03247
501.491	0.03018	0.22252	0.07473	0.02984
502.4554	0.02545	0.22097	0.07626	0.03205
503.4198	0.01927	0.21146	0.07914	0.02644
504.3842	0.01322	0.18641	0.07955	0.01808
505.3486	0.01317	0.1525	0.08054	0.01861
506.313	0.01792	0.12488	0.08562	0.02282
507.2774	0.02376	0.10401	0.09251	0.02729
508.2418	0.02803	0.07507	0.09895	0.03366
509.2062	0.03195	0.05054	0.10644	0.04119
510.1706	0.03764	0.04501	0.11491	0.04992
511.135	0.04404	0.05049	0.12456	0.06059
512.0994	0.05035	0.06602	0.13756	0.07119
513.0638	0.05585	0.07725	0.15179	0.07821
514.0283	0.05744	0.07516	0.16438	0.08513
514.9927	0.05221	0.0718	0.17445	0.09418
515.9571	0.04326	0.06887	0.18326	0.10299
516.9215	0.03647	0.06198	0.1926	0.11384
517.8859	0.03212	0.04381	0.19951	0.12456
518.8503	0.02863	0.02507	0.20419	0.13071
519.8147	0.02692	0.02198	0.21078	0.13562
520.7791	0.02733	0.02243	0.2183	0.14181
521.7435	0.03044	0.01693	0.22555	0.14566
522.7079	0.03627	0.01137	0.23388	0.14866
523.6723	0.04217	0.01101	0.24349	0.15879
524.6367	0.04589	0.01118	0.25418	0.1733
525.6011	0.04754	0.01026	0.26617	0.18493
526.5655	0.04794	0.01192	0.2775	0.19318
527.5299	0.04716	0.00671	0.28579	0.19829
528.4943	0.04564	3.604E-4	0.29302	0.20364
529.4587	0.04538	0.00618	0.30103	0.21184
530.4232	0.04675	0.01326	0.30864	0.21996
531.3876	0.04895	0.01684	0.31584	0.226
532.352	0.05194	0.02326	0.32139	0.2293
533.3164	0.05412	0.02712	0.32209	0.22942
534.2808	0.05436	0.02315	0.31924	0.22685
535.2452	0.05243	0.01681	0.31563	0.22101
536.2096	0.04928	0.00812	0.3114	0.21072
537.174	0.04825	-0.00802	0.30778	0.19905
538.1384	0.0491	-0.02261	0.30521	0.18951
539.1028	0.05024	-0.02621	0.30296	0.18251
540.0672	0.05216	-0.02484	0.30146	0.17897
541.0316	0.05393	-0.02156	0.30032	0.17755
541.996	0.05468	-0.01496	0.29723	0.17655
542.9604	0.0533	-0.01119	0.2901	0.17598
543.9248	0.05002	-0.01202	0.28181	0.17536
544.8892	0.04577	-0.01477	0.27522	0.1735
545.8536	0.04139	-0.02003	0.26923	0.16901
546.818	0.03991	-0.02438	0.26441	0.16461
547.7825	0.03992	-0.02557	0.25952	0.16256
548.7469	0.03986	-0.02503	0.25301	0.15992
549.7113	0.04196	-0.02322	0.24686	0.15373
550.6757	0.04461	-0.02149	0.24143	0.14444
551.6401	0.04663	-0.02069	0.23548	0.13606
552.6045	0.04848	-0.02132	0.22806	0.12878
553.5689	0.04934	-0.02287	0.2202	0.12016
554.5333	0.049	-0.02406	0.21285	0.11262
555.4977	0.04753	-0.02387	0.20511	0.10795
556.4621	0.04592	-0.02144	0.19802	0.10737
557.4265	0.0444	-0.01897	0.19162	0.11012
558.3909	0.04328	-0.01794	0.18531	0.10949
559.3553	0.04347	-0.01783	0.17941	0.10403
560.3197	0.04384	-0.01878	0.17286	0.09857
561.2841	0.04382	-0.02012	0.1658	0.09363
562.2485	0.04404	-0.02069	0.15859	0.08772
563.2129	0.04499	-0.01985	0.15099	0.08157
564.1774	0.04634	-0.01861	0.14375	0.0755
565.1418	0.04662	-0.01762	0.13692	0.06888
566.1062	0.04597	-0.01592	0.13056	0.06257
567.0706	0.04547	-0.01439	0.12524	0.05781
568.035	0.04518	-0.01411	0.12073	0.05401
568.9994	0.0448	-0.01499	0.11624	0.05052
569.9638	0.04403	-0.0165	0.11194	0.04792
570.9282	0.04298	-0.01684	0.10859	0.04618
571.8926	0.04211	-0.0155	0.10503	0.04442
572.857	0.04202	-0.01434	0.10022	0.04245
573.8214	0.04232	-0.0145	0.09474	0.03988
574.7858	0.04218	-0.01464	0.08908	0.03645
575.7502	0.04223	-0.01405	0.08366	0.03296
576.7146	0.04272	-0.01391	0.07877	0.02957
577.679	0.04297	-0.01485	0.07458	0.02603
578.6434	0.04265	-0.01686	0.0709	0.02247
579.6078	0.04177	-0.01893	0.06775	0.01928
580.5723	0.04057	-0.02043	0.06516	0.01621
581.5367	0.03915	-0.02241	0.0619	0.0124
582.5011	0.0381	-0.02482	0.05791	0.00861
583.4655	0.0381	-0.02608	0.05445	0.0061
584.4299	0.03895	-0.02484	0.05241	0.00521
585.3943	0.03992	-0.02263	0.05129	0.00517
586.3587	0.04044	-0.02159	0.04965	0.00469
587.3231	0.04045	-0.02215	0.04742	0.00332
588.2875	0.04043	-0.02304	0.04557	0.00185
589.2519	0.04076	-0.02277	0.04394	7.7928E-4
590.2163	0.04088	-0.02332	0.04151	-8.0398E-4
591.1807	0.04058	-0.02513	0.03817	-0.00325
592.1451	0.04057	-0.02562	0.03498	-0.00559
593.1095	0.04115	-0.02451	0.03304	-0.00658
594.0739	0.04198	-0.02201	0.03255	-0.00598
595.0383	0.04229	-0.01987	0.03207	-0.0056
596.0027	0.04183	-0.01988	0.03045	-0.00651
596.9671	0.04098	-0.02112	0.02843	-0.00796
597.9316	0.04016	-0.02193	0.02715	-0.00871
598.896	0.03932	-0.02264	0.02622	-0.00885
599.8604	0.0379	-0.02523	0.02432	-0.00996
600.8248	0.0361	-0.02889	0.02162	-0.01199
601.7892	0.03427	-0.03181	0.01911	-0.01388
602.7536	0.03259	-0.0333	0.01697	-0.01517
603.718	0.03141	-0.03243	0.01509	-0.01574
604.6824	0.03052	-0.03066	0.01303	-0.01638
605.6468	0.02954	-0.03019	0.01048	-0.01753
606.6112	0.02843	-0.03075	0.00822	-0.01847
607.5756	0.02745	-0.03092	0.00722	-0.01826
608.54	0.02678	-0.0304	0.00732	-0.01756
609.5044	0.02592	-0.03068	0.00712	-0.01808
610.4688	0.02463	-0.03174	0.00648	-0.01918
611.4332	0.02331	-0.03214	0.00635	-0.01958
612.3976	0.02242	-0.03136	0.00666	-0.01934
613.362	0.02231	-0.02903	0.00743	-0.01822
614.3265	0.02263	-0.02607	0.00831	-0.0167
615.2909	0.02285	-0.02385	0.00869	-0.01544
616.2553	0.02321	-0.0217	0.00932	-0.01392
617.2197	0.02395	-0.01844	0.01065	-0.01214
618.1841	0.02493	-0.01424	0.01208	-0.01082
619.1485	0.02556	-0.01072	0.01267	-0.01011
620.1129	0.02541	-0.00861	0.01262	-0.00914
621.0773	0.02511	-0.00652	0.01319	-0.00723
622.0417	0.02525	-0.0038	0.01433	-0.00486
623.0061	0.02557	-0.00129	0.0151	-0.00284
623.9705	0.02552	2.1687E-4	0.01503	-0.00161
624.9349	0.02514	7.0815E-4	0.01451	-8.2774E-4
625.8993	0.02457	5.2656E-4	0.01404	-3.5448E-4
626.8637	0.02369	-1.0582E-4	0.01327	-8.2318E-4
627.8281	0.02259	-7.9517E-4	0.01203	-0.00215
628.7925	0.0212	-0.00246	0.01021	-0.00388
629.7569	0.01951	-0.00525	0.00838	-0.0052
630.7213	0.01828	-0.00653	0.00791	-0.00518
631.6858	0.01767	-0.00594	0.00823	-0.0046
632.6502	0.01707	-0.00611	0.00787	-0.00451
633.6146	0.01628	-0.00766	0.00701	-0.00441
634.579	0.0157	-0.00829	0.00697	-0.00332
635.5434	0.01559	-0.00663	0.00805	-0.0013
636.5078	0.01567	-0.0039	0.00923	4.2653E-4
637.4722	0.01584	-0.00104	0.00994	0.00141
638.4366	0.01586	0.00133	0.0102	0.00193
639.401	0.0155	0.00285	0.01024	0.00235
640.3654	0.01485	0.00414	0.01028	0.00268
641.3298	0.0139	0.00452	0.00973	0.00219
642.2942	0.01269	0.00271	0.00812	8.2453E-4
643.2586	0.01133	8.14377E-5	0.00634	-4.1776E-4
644.223	0.01018	-7.6503E-4	0.00552	-6.0752E-4
645.1874	0.00951	0	0.00534	9.35842E-6
646.1518	0.00891	-2.5811E-4	0.0047	2.4535E-4
647.1162	0.00805	-0.00119	0.00352	0
648.0807	0.00705	-0.00215	0.00266	3.12367E-5
649.0451	0.00603	-0.00239	0.0026	7.1846E-4
650.0095	0.00502	-0.00206	0.00272	0.00151
650.9739	0.00409	-0.00231	0.00228	0.00178
651.9383	0.0032	-0.00332	0.00152	0.00183
652.9027	0.00234	-0.00374	0.00123	0.00218
653.8671	0.00177	-0.00303	0.00153	0.00276
654.8315	0.00155	-0.00235	0.00156	0.00307
655.7959	0.00143	-0.00199	0.00101	0.00294
656.7603	0.0011	-0.0023	2.8957E-4	0.00275
657.7247	6.8078E-4	-0.0032	0	0.00307
658.6891	5.423E-4	-0.00287	4.6845E-4	0.00411
659.6535	4.875E-4	-0.00172	0.00108	0.00518
660.6179	2.5257E-4	-0.00146	0.00111	0.00599
661.5823	0	-0.00134	0.0012	0.00716
662.5467	3.31887E-5	-2.1457E-4	0.00196	0.0088
663.5111	1.4731E-4	0.00122	0.00257	0.01002
664.4755	9.45705E-5	0.00209	0.00219	0.01014
665.44	-3.7767E-4	0.00217	0.00113	0.00929
666.4044	-0.00115	0.00126	1.2856E-4	0.00818
667.3688	-0.00158	8.7386E-4	8.21149E-5	0.00774
668.3332	-0.0015	0.00213	0.001	0.00792
669.2976	-0.00135	0.00345	0.00191	0.00794
670.262	-0.0011	0.00434	0.00279	0.00826
671.2264	-2.8566E-4	0.00624	0.00457	0.00977
672.1908	9.238E-4	0.00905	0.00703	0.01205
673.1552	0.00189	0.01109	0.00873	0.01362
674.1196	0.00227	0.01162	0.00918	0.01385
675.084	0.00211	0.01094	0.00912	0.01329
676.0484	0.00183	0.01025	0.00933	0.01293
677.0128	0.00182	0.01097	0.01017	0.01313
677.9772	0.00172	0.01186	0.01079	0.01298
678.9416	0.00118	0.01103	0.01046	0.01212
679.906	5.9434E-4	0.00984	0.01017	0.01161
680.8704	4.9177E-4	0.01018	0.01087	0.01221
681.8349	8.9632E-4	0.0118	0.01214	0.0134
682.7993	0.00142	0.01342	0.01314	0.01426
683.7637	0.00185	0.01425	0.01363	0.01459
684.7281	0.00228	0.01492	0.01415	0.01506
685.6925	0.0029	0.01673	0.01518	0.01606
686.6569	0.00368	0.0193	0.01621	0.01679
687.6213	0.00416	0.02057	0.01631	0.01648
688.5857	0.00413	0.02016	0.01564	0.01572
689.5501	0.00405	0.02019	0.01532	0.0156
690.5145	0.00428	0.02179	0.01574	0.01615
691.4789	0.00469	0.02383	0.01621	0.01662
692.4433	0.00496	0.02502	0.01633	0.01665
693.4077	0.00502	0.02526	0.01638	0.01673
694.3721	0.00514	0.02584	0.01683	0.0174
695.3365	0.00566	0.02753	0.01773	0.0184
696.3009	0.00635	0.02907	0.0183	0.01891
697.2653	0.00665	0.02926	0.01812	0.01891
698.2297	0.00672	0.02904	0.01793	0.01921
699.1942	0.00712	0.03	0.01846	0.02012
700.1586	0.00778	0.03173	0.0193	0.02087
701.123	0.0082	0.03269	0.01966	0.02082
702.0874	0.00817	0.03265	0.01963	0.02057
703.0518	0.00804	0.03285	0.02008	0.02102
704.0162	0.00821	0.03424	0.02115	0.0221
704.9806	0.00862	0.03613	0.02206	0.02294
705.945	0.00885	0.03705	0.02235	0.02322
706.9094	0.00878	0.03709	0.0223	0.02333
707.8738	0.00891	0.03783	0.02274	0.02378
708.8382	0.00952	0.03973	0.0239	0.0246
709.8026	0.01019	0.04144	0.02493	0.02509
710.767	0.01039	0.04183	0.02527	0.02502
711.7314	0.01025	0.04136	0.02545	0.02508
712.6958	0.01031	0.04132	0.0262	0.02583
713.6602	0.01071	0.04206	0.02728	0.02673
714.6246	0.01118	0.04262	0.02795	0.02702
715.5891	0.01188	0.04267	0.02851	0.02703
716.5535	0.01383	0.04401	0.03017	0.0279
717.5179	0.01823	0.04862	0.03397	0.03058
718.4823	0.0253	0.0558	0.03947	0.03468
719.4467	0.03434	0.06403	0.04535	0.03919
720.4111	0.0443	0.07291	0.05105	0.04392
721.3755	0.05401	0.08211	0.05639	0.04884
722.3399	0.06221	0.09115	0.06068	0.05306
723.3043	0.06716	0.09836	0.06264	0.05503
724.2687	0.06735	0.10149	0.06153	0.05399
725.2331	0.06282	0.1001	0.0582	0.05079
726.1975	0.05491	0.09511	0.054	0.04669
727.1619	0.04515	0.08742	0.04971	0.04225
728.1263	0.03473	0.07723	0.04523	0.03739
729.0907	0.0247	0.06511	0.04062	0.03252
730.0551	0.01607	0.05298	0.03686	0.02891
731.0195	0.00966	0.04294	0.03472	0.02724
731.9839	0.00556	0.03589	0.03391	0.02688
732.9484	0.00301	0.03085	0.03337	0.02667
733.9128	0.00128	0.02662	0.0328	0.02635
734.8772	1.2133E-4	0.02366	0.03285	0.02662
735.8416	-5.618E-4	0.02223	0.03365	0.02745
736.806	-0.00111	0.02152	0.03449	0.02804
737.7704	-0.00192	0.0207	0.03472	0.02798
738.7348	-0.003	0.01928	0.03458	0.02772
739.6992	-0.00392	0.01797	0.03495	0.02816
740.6636	-0.00431	0.018	0.0362	0.02953
741.628	-0.00435	0.01875	0.03762	0.03104
742.5924	-0.00452	0.01841	0.03846	0.03188
743.5568	-0.00487	0.01696	0.03912	0.03244
744.5212	-0.00513	0.01599	0.04027	0.03349
745.4856	-0.00522	0.01605	0.04172	0.0347
746.45	-0.0055	0.01593	0.04256	0.03506
747.4144	-0.00628	0.01473	0.04246	0.03452
748.3788	-0.0072	0.0131	0.04227	0.03414
749.3433	-0.0078	0.01219	0.04275	0.03457
750.3077	-0.0081	0.01221	0.04367	0.03534
751.2721	-0.00841	0.01219	0.0443	0.03566
752.2365	-0.00893	0.01148	0.04464	0.03573
753.2009	-0.00934	0.01101	0.04554	0.03653
754.1653	-0.00931	0.01172	0.04727	0.03815
755.1297	-0.00912	0.01298	0.04906	0.03959
756.0941	-0.00923	0.01324	0.05015	0.0402
757.0585	-0.00966	0.01225	0.05079	0.0405
758.0229	-0.01	0.01137	0.05181	0.04143
758.9873	-0.01008	0.01116	0.0533	0.04278
759.9517	-0.01022	0.01066	0.05444	0.04348
760.9161	-0.01074	0.00924	0.05477	0.04332
761.8805	-0.01139	0.00771	0.05516	0.04341
762.8449	-0.01169	0.00722	0.0565	0.04458
763.8093	-0.01168	0.00769	0.05841	0.04612
764.7737	-0.01169	0.00821	0.06001	0.04714
765.7382	-0.01194	0.00822	0.06118	0.0478
766.7026	-0.01231	0.00814	0.06261	0.04884
767.667	-0.01245	0.00876	0.0646	0.05056
768.6314	-0.01244	0.00966	0.06657	0.05219
769.5958	-0.01273	0.00948	0.06766	0.05281
770.5602	-0.01345	0.00799	0.06805	0.05283
771.5246	-0.0141	0.00675	0.0689	0.05346
772.489	-0.01434	0.00666	0.07058	0.05479
773.4534	-0.01436	0.00706	0.07233	0.056
774.4178	-0.0144	0.00726	0.07369	0.05682
775.3822	-0.01455	0.00709	0.07503	0.0578
776.3466	-0.01455	0.00724	0.07702	0.05956
777.311	-0.01428	0.00817	0.07954	0.06186
778.2754	-0.01409	0.00881	0.08173	0.06365
779.2398	-0.01425	0.00841	0.08323	0.06476
780.2042	-0.01457	0.00781	0.08479	0.06608
781.1686	-0.0147	0.00803	0.08707	0.06803
782.133	-0.01463	0.00909	0.0897	0.07002
783.0975	-0.01462	0.0101	0.09204	0.07161
784.0619	-0.01488	0.01029	0.094	0.07302
785.0263	-0.01519	0.01012	0.09616	0.07487
785.9907	-0.01522	0.01069	0.09891	0.07734
786.9551	-0.01509	0.01173	0.10169	0.07968
787.9195	-0.01508	0.01201	0.10398	0.08131
788.8839	-0.01509	0.01187	0.10628	0.08308
789.8483	-0.0148	0.01259	0.10945	0.08576
790.8127	-0.01409	0.01438	0.11339	0.08886
791.7771	-0.01306	0.01642	0.11739	0.09164
792.7415	-0.01166	0.01807	0.12133	0.09433
793.7059	-0.00942	0.02012	0.12584	0.09779
794.6703	-0.00561	0.02412	0.13168	0.10253
795.6347	7.67739E-5	0.03055	0.13869	0.10807
796.5991	0.00715	0.03853	0.14602	0.11363
797.5635	0.01484	0.04721	0.15341	0.11934
798.5279	0.02231	0.05649	0.16111	0.12578
799.4924	0.02868	0.06619	0.16884	0.13261
800.4568	0.03301	0.0746	0.17544	0.13846
801.4212	0.03449	0.07945	0.17996	0.14241
802.3856	0.03304	0.08025	0.1827	0.14506
803.35	0.0294	0.07852	0.18475	0.14737
804.3144	0.02456	0.07537	0.18676	0.14942
805.2788	0.01915	0.07059	0.18839	0.15055
806.2432	0.01349	0.06398	0.18943	0.15069
807.2076	0.00797	0.05635	0.19069	0.15092
808.172	0.00309	0.04906	0.19299	0.15202
809.1364	-9.0296E-4	0.04303	0.19631	0.15381
810.1008	-0.00421	0.03774	0.19989	0.15568
811.0652	-0.00706	0.03239	0.20341	0.15751
812.0296	-0.00939	0.02765	0.20751	0.1602
812.994	-0.0109	0.02475	0.21274	0.16421
813.9584	-0.01161	0.02376	0.2188	0.16878
814.9228	-0.01204	0.02327	0.22469	0.17292
815.8872	-0.01255	0.0222	0.23016	0.17673
816.8517	-0.01289	0.02117	0.236	0.18107
817.8161	-0.01278	0.02114	0.24266	0.18606
818.7805	-0.01245	0.02177	0.24957	0.19106
819.7449	-0.01219	0.02222	0.25612	0.19582
820.7093	-0.01201	0.02234	0.2626	0.20088
821.6737	-0.01172	0.02273	0.26966	0.20683
822.6381	-0.01095	0.0242	0.27757	0.21339
823.6025	-0.00991	0.02628	0.2857	0.21967
824.5669	-0.00912	0.02767	0.29328	0.22536
825.5313	-0.00849	0.02833	0.30065	0.23114
826.4957	-0.00755	0.02943	0.30862	0.23749
827.4601	-0.0061	0.03158	0.31715	0.24407
828.4245	-0.00436	0.03384	0.32542	0.25036
829.3889	-0.00254	0.03541	0.33321	0.25642
830.3533	-4.8534E-4	0.03702	0.34119	0.26298
831.3177	0.00219	0.03967	0.34982	0.27025
832.2821	0.00548	0.04322	0.3587	0.2776
833.2466	0.00891	0.04649	0.36704	0.28452
834.211	0.01223	0.04894	0.37466	0.29113
835.1754	0.01558	0.05144	0.38225	0.298
836.1398	0.01907	0.05499	0.39	0.30499
837.1042	0.02248	0.05932	0.39725	0.31121
838.0686	0.02517	0.06307	0.40325	0.31631
839.033	0.02685	0.06575	0.40814	0.3207
839.9974	0.02775	0.06835	0.41272	0.32494
840.9618	0.02799	0.07133	0.41705	0.32875
841.9262	0.02723	0.07357	0.4204	0.33133
842.8906	0.02533	0.07409	0.4226	0.33279
843.855	0.02273	0.07352	0.42448	0.3342
844.8194	0.01992	0.07278	0.42649	0.33606
845.7838	0.01694	0.07187	0.42822	0.33771
846.7482	0.01356	0.06997	0.42905	0.3385
847.7126	0.00973	0.06641	0.42896	0.33885
848.677	0.00596	0.06221	0.42875	0.33974
849.6414	0.00253	0.05845	0.42881	0.34106
850.6059	-7.1093E-4	0.0547	0.42859	0.34186
851.5703	-0.00384	0.05061	0.4278	0.34193
852.5347	-0.00677	0.04639	0.42693	0.34203
853.4991	-0.00923	0.04275	0.42657	0.34289
854.4635	-0.0111	0.04026	0.42649	0.34409
855.4279	-0.01265	0.03821	0.42602	0.34457
856.3923	-0.01422	0.03564	0.42499	0.34428
857.3567	-0.01573	0.03287	0.42378	0.34396
858.3211	-0.0168	0.03108	0.42292	0.34393
859.2855	-0.01756	0.03038	0.42217	0.34367
860.2499	-0.01824	0.02983	0.42087	0.34272
861.2143	-0.01879	0.02905	0.41911	0.34152
862.1787	-0.01922	0.02829	0.41742	0.34065
863.1431	-0.01947	0.02795	0.41595	0.33998
864.1075	-0.01947	0.02831	0.41429	0.3389
865.0719	-0.01934	0.02882	0.41213	0.33732
866.0363	-0.01925	0.02911	0.40979	0.33589
867.0008	-0.01917	0.02983	0.40772	0.33476
867.9652	-0.01893	0.03099	0.40578	0.33347
868.9296	-0.01879	0.03191	0.40329	0.33157
869.894	-0.01885	0.03233	0.40008	0.32905
870.8584	-0.01901	0.03214	0.39666	0.32632
871.8228	-0.0192	0.03178	0.39344	0.32367
872.7872	-0.0193	0.03189	0.39043	0.32085
873.7516	-0.01938	0.0322	0.3871	0.31749
874.716	-0.01959	0.0323	0.38336	0.31409
875.6804	-0.01982	0.03242	0.37989	0.31119
876.6448	-0.01986	0.03316	0.377	0.30855
877.6092	-0.01975	0.03411	0.37409	0.30561
878.5736	-0.01984	0.03444	0.37048	0.30203
879.538	-0.02016	0.03436	0.36649	0.29827
880.5024	-0.02042	0.03436	0.36279	0.29482
881.4668	-0.02045	0.03503	0.35956	0.29167
882.4312	-0.02029	0.03641	0.35652	0.28847
883.3956	-0.02027	0.0374	0.35311	0.28493
884.3601	-0.02044	0.03756	0.34951	0.28163
885.3245	-0.02043	0.03781	0.34645	0.27901
886.2889	-0.02014	0.03873	0.34397	0.27658
887.2533	-0.01994	0.0396	0.34137	0.27374
888.2177	-0.02011	0.0397	0.33833	0.27063
889.1821	-0.02045	0.0395	0.33543	0.26789
890.1465	-0.02052	0.04002	0.3332	0.26569
891.1109	-0.02024	0.04165	0.33151	0.26374
892.0753	-0.01991	0.04344	0.32972	0.26161
893.0397	-0.01982	0.04431	0.32764	0.25933
894.0041	-0.01974	0.04478	0.32582	0.25752
894.9685	-0.01941	0.04588	0.32458	0.2562
895.9329	-0.01905	0.04711	0.32342	0.25467
896.8973	-0.01897	0.04763	0.32196	0.25277
897.8617	-0.01905	0.04798	0.32072	0.25119
898.8261	-0.01905	0.04887	0.32021	0.25045
899.7905	-0.0189	0.05029	0.32013	0.25013
900.755	-0.01869	0.05192	0.32002	0.24968
901.7194	-0.01867	0.05304	0.31969	0.24908
902.6838	-0.01885	0.05337	0.31945	0.24866
903.6482	-0.01898	0.05374	0.31967	0.24866
904.6126	-0.01896	0.05462	0.32018	0.2488
905.577	-0.01895	0.05536	0.32064	0.24871
906.5414	-0.01904	0.0556	0.32117	0.24862
907.5058	-0.01905	0.05616	0.32231	0.24923
908.4702	-0.0188	0.0575	0.32417	0.25065
909.4346	-0.01834	0.05904	0.32616	0.25213
910.399	-0.01794	0.06023	0.32782	0.25327
911.3634	-0.01787	0.0608	0.32928	0.25441
912.3278	-0.01792	0.06128	0.33106	0.25597
913.2922	-0.01786	0.06232	0.33315	0.25771
914.2566	-0.01776	0.06347	0.33515	0.25913
915.221	-0.01781	0.06399	0.33693	0.26029
916.1854	-0.01801	0.06394	0.33884	0.26176
917.1499	-0.01802	0.0644	0.34141	0.26392
918.1143	-0.01773	0.0656	0.34444	0.26627
919.0787	-0.01745	0.06652	0.34713	0.26818
920.0431	-0.01735	0.06688	0.34948	0.26998
921.0075	-0.01743	0.06719	0.352	0.27217
921.9719	-0.01748	0.06811	0.35496	0.27475
922.9363	-0.01747	0.06965	0.35804	0.27718
923.9007	-0.01761	0.07091	0.36082	0.27911
924.8651	-0.01795	0.07155	0.36341	0.28097
925.8295	-0.01833	0.07222	0.36633	0.28335
926.7939	-0.01845	0.0738	0.36986	0.28626
927.7583	-0.01837	0.07563	0.37337	0.28899
928.7227	-0.01832	0.07677	0.37651	0.2914
929.6871	-0.01817	0.07766	0.37988	0.29429
930.6515	-0.01791	0.07881	0.38378	0.29781
931.6159	-0.01754	0.08028	0.38797	0.30145
932.5803	-0.01717	0.08168	0.3921	0.30477
933.5447	-0.01695	0.08261	0.39609	0.30794
934.5092	-0.01679	0.0833	0.40027	0.31144
935.4736	-0.01652	0.08418	0.40483	0.31533
936.438	-0.01602	0.08566	0.40968	0.31939
937.4024	-0.01545	0.08733	0.41448	0.32342
938.3668	-0.01506	0.08865	0.41925	0.32768
939.3312	-0.01483	0.08991	0.4244	0.33252
940.2956	-0.01465	0.09146	0.43002	0.33774
941.26	-0.01448	0.09296	0.43567	0.34281
942.2244	-0.01455	0.09367	0.44092	0.34742
943.1888	-0.01499	0.09375	0.44608	0.35213
944.1532	-0.0154	0.09402	0.45171	0.35736
945.1176	-0.01554	0.09483	0.4577	0.36275
946.082	-0.0155	0.09607	0.46371	0.36804
947.0464	-0.01539	0.09742	0.46983	0.37349
948.0108	-0.01521	0.09882	0.47643	0.37956
948.9752	-0.01495	0.10039	0.48361	0.38623
949.9396	-0.01459	0.1021	0.49111	0.39303
950.9041	-0.01421	0.10357	0.49855	0.39965
951.8685	-0.01396	0.10458	0.50591	0.4063
952.8329	-0.01386	0.10556	0.51366	0.41354
953.7973	-0.01366	0.10706	0.52196	0.42123
954.7617	-0.01322	0.10913	0.53034	0.42885
955.7261	-0.01274	0.11103	0.53845	0.43626
956.6905	-0.01237	0.11235	0.54655	0.44377
957.6549	-0.01206	0.11363	0.55503	0.45169
958.6193	-0.01175	0.1151	0.56366	0.45965
959.5837	-0.01147	0.11657	0.5721	0.46724
960.5481	-0.01137	0.11764	0.58026	0.47454
961.5125	-0.01144	0.11816	0.58833	0.48201
962.4769	-0.01154	0.11879	0.5966	0.48991
963.4413	-0.01153	0.11995	0.60492	0.49771
964.4057	-0.01146	0.12137	0.61295	0.50505
965.3701	-0.01133	0.12253	0.62072	0.51231
966.3345	-0.01112	0.12352	0.62859	0.51977
967.2989	-0.01076	0.12496	0.63674	0.52734
968.2634	-0.01006	0.12702	0.64496	0.53478
969.2278	-0.00911	0.12937	0.65302	0.54197
970.1922	-0.00817	0.13143	0.66087	0.54902
971.1566	-0.0072	0.13323	0.6687	0.55616
972.121	-0.00609	0.13537	0.67645	0.56319
973.0854	-0.00492	0.13785	0.68377	0.56949
974.0498	-0.00388	0.14003	0.69044	0.57499
975.0142	-0.00305	0.14182	0.69652	0.58005
975.9786	-0.00233	0.14369	0.70218	0.58461
976.943	-0.00181	0.14571	0.70714	0.58827
977.9074	-0.00162	0.14758	0.71094	0.59085
978.8718	-0.00181	0.14904	0.7136	0.59244
979.8362	-0.00243	0.14972	0.71532	0.59318
980.8006	-0.00337	0.14994	0.71623	0.5931
981.765	-0.00442	0.15039	0.71628	0.59205
982.7294	-0.0055	0.1509	0.71539	0.59004
983.6938	-0.00664	0.15094	0.71364	0.58738
984.6583	-0.00769	0.15095	0.71122	0.58423
985.6227	-0.00846	0.15172	0.70822	0.58042
986.5871	-0.00904	0.15318	0.70431	0.57569
987.5515	-0.00955	0.1548	0.69927	0.57003
988.5159	-0.00999	0.15615	0.69334	0.56367
989.4803	-0.01029	0.15722	0.68671	0.55676
990.4447	-0.01043	0.15855	0.67944	0.54919
991.4091	-0.01041	0.16028	0.67147	0.54092
992.3735	-0.01032	0.16181	0.66276	0.53224
993.3379	-0.01014	0.16297	0.65348	0.52347
994.3023	-0.00976	0.16423	0.64376	0.51445
995.2667	-0.0093	0.16582	0.63349	0.50483
996.2311	-0.00879	0.16761	0.6226	0.49457
997.1955	-0.0082	0.16934	0.61128	0.48407
998.1599	-0.00757	0.17087	0.59972	0.47361
999.1243	-0.00676	0.17258	0.5881	0.46312
1000.0887	-0.00578	0.17476	0.57642	0.45239
1001.0531	-0.00481	0.17692	0.56457	0.44158
1002.0176	-0.00393	0.17879	0.55278	0.43123
1002.982	-0.00304	0.18081	0.54142	0.42151
1003.9464	-0.00209	0.18309	0.53038	0.41202
1004.9108	-0.00118	0.18523	0.51942	0.40248
1005.8752	-4.493E-4	0.18709	0.50855	0.39314
1006.8396	1.349E-4	0.18879	0.49811	0.38451
1007.804	6.2516E-4	0.19034	0.48834	0.3766
1008.7684	0.00105	0.19191	0.47915	0.369
1009.7328	0.00135	0.19336	0.47041	0.36166
1010.6972	0.00146	0.19432	0.46228	0.35509
1011.6616	0.00139	0.19497	0.45516	0.34965
1012.626	0.00137	0.19585	0.44926	0.34514
1013.5904	0.00154	0.19703	0.44444	0.34137
1014.5548	0.00173	0.19811	0.44049	0.33835
1015.5192	0.00188	0.19893	0.43746	0.33627
1016.4836	0.00208	0.19981	0.43562	0.33537
1017.448	0.00233	0.20095	0.43485	0.33541
1018.4125	0.00259	0.20228	0.43478	0.33599
1019.3769	0.00276	0.20337	0.43521	0.33714
1020.3413	0.00273	0.20408	0.43632	0.33923
1021.3057	0.00249	0.20474	0.43818	0.34193
1022.2701	0.00215	0.20549	0.44068	0.34483
1023.2345	0.00186	0.20636	0.44387	0.34848
1024.1989	0.00152	0.20693	0.44769	0.35302
1025.1633	0.00101	0.20692	0.4521	0.35809
1026.1277	5.8077E-4	0.20693	0.45723	0.36374
1027.0921	4.0215E-4	0.20714	0.46292	0.36974
1028.0565	3.9256E-4	0.20727	0.46894	0.37603
1029.0209	4.0387E-4	0.2072	0.47544	0.38288
1029.9853	4.2431E-4	0.20703	0.48251	0.39018
1030.9497	5.9107E-4	0.20724	0.49008	0.3977
1031.9141	9.9539E-4	0.2081	0.49815	0.40564
1032.8785	0.00155	0.20916	0.50681	0.41457
1033.8429	0.00202	0.20988	0.51608	0.42449
1034.8073	0.00247	0.21048	0.52605	0.43497
1035.7718	0.00311	0.21128	0.53659	0.44572
1036.7362	0.00376	0.21174	0.54738	0.45652
1037.7006	0.00412	0.21162	0.55851	0.46767
1038.665	0.00424	0.2113	0.5702	0.4794
1039.6294	0.00437	0.21108	0.5824	0.49132
1040.5938	0.00462	0.21116	0.59495	0.50326
1041.5582	0.00486	0.21138	0.60776	0.51544
1042.5226	0.00499	0.21142	0.62094	0.52816
1043.487	0.00508	0.21143	0.63475	0.54159
1044.4514	0.00537	0.21186	0.6491	0.5554
1045.4158	0.00582	0.21268	0.66369	0.56927
1046.3802	0.00612	0.21327	0.67851	0.58326
1047.3446	0.00625	0.21347	0.69382	0.59757
1048.309	0.00633	0.21366	0.7096	0.61216
1049.2734	0.00643	0.21402	0.72563	0.62671
1050.2378	0.00649	0.21431	0.74166	0.64097
1051.2022	0.00644	0.21426	0.75766	0.65509
1052.1667	0.00624	0.21395	0.77381	0.6694
1053.1311	0.00593	0.2137	0.79005	0.68373
1054.0955	0.00563	0.21376	0.80623	0.69778
1055.0599	0.00535	0.21388	0.82235	0.71158
1056.0243	0.00505	0.21374	0.83856	0.72536
1056.9887	0.00476	0.21352	0.855	0.73915
1057.9531	0.00453	0.21354	0.87151	0.75273
1058.9175	0.00431	0.21378	0.88783	0.7659
1059.8819	0.00393	0.21388	0.90385	0.77861
1060.8463	0.00339	0.21365	0.91963	0.79103
1061.8107	0.00279	0.21324	0.93512	0.8032
1062.7751	0.00216	0.21265	0.95009	0.81466
1063.7395	0.00156	0.21178	0.96447	0.82525
1064.7039	0.00101	0.21068	0.9784	0.83543
1065.6683	5.6037E-4	0.20972	0.99212	0.8455
1066.6327	2.6277E-4	0.20917	1.00566	0.85537
1067.5971	1.4562E-4	0.20908	1.01881	0.86474
1068.5616	8.32493E-5	0.20904	1.03149	0.87351
1069.526	-1.1069E-4	0.20849	1.04363	0.88178
1070.4904	-2.7897E-4	0.20766	1.05519	0.88967
1071.4548	-3.2187E-4	0.20678	1.06605	0.89689
1072.4192	-3.0456E-4	0.20584	1.076	0.9031
1073.3836	-2.4976E-4	0.20501	1.08504	0.90869
1074.348	-2.2926E-4	0.20428	1.09354	0.91412
1075.3124	-2.4156E-4	0.20384	1.1017	0.91942
1076.2768	-2.7088E-4	0.20398	1.10937	0.9243
1077.2412	-2.9279E-4	0.20434	1.1164	0.92842
1078.2056	-3.3135E-4	0.20432	1.12284	0.9318
1079.17	-4.657E-4	0.20385	1.1287	0.93462
1080.1344	-5.8393E-4	0.20357	1.134	0.93692
1081.0988	-5.7903E-4	0.20375	1.13862	0.93863
1082.0632	-4.465E-4	0.20408	1.14246	0.93982
1083.0276	-2.1578E-4	0.20427	1.14562	0.94085
1083.992	7.84654E-5	0.20414	1.14839	0.94191
1084.9564	5.0827E-4	0.20443	1.15099	0.94298
1085.9209	0.00109	0.20542	1.15319	0.9437
1086.8853	0.00177	0.20613	1.15482	0.94392
1087.8497	0.00251	0.20645	1.15602	0.94395
1088.8141	0.00322	0.20687	1.15674	0.94365
1089.7785	0.00389	0.20742	1.15688	0.94273
1090.7429	0.00469	0.20811	1.15653	0.94141
1091.7073	0.00561	0.20862	1.15574	0.93988
1092.6717	0.00644	0.2088	1.15452	0.93827
1093.6361	0.00722	0.20919	1.15309	0.93663
1094.6005	0.0081	0.21016	1.15152	0.93483
1095.5649	0.00909	0.21125	1.14969	0.93286
1096.5293	0.0101	0.21195	1.14772	0.93099
1097.4937	0.01105	0.21249	1.14582	0.9293
1098.4581	0.01192	0.21303	1.14387	0.92738
1099.4225	0.0128	0.21362	1.14182	0.92508
1100.3869	0.0138	0.21435	1.13992	0.92278
1101.3513	0.01487	0.21491	1.13822	0.92075
1102.3158	0.01589	0.21544	1.13666	0.91894
1103.2802	0.01704	0.21658	1.13536	0.91724
1104.2446	0.01851	0.21809	1.13427	0.91565
1105.209	0.0202	0.21937	1.13344	0.91436
1106.1734	0.02199	0.22062	1.13307	0.9135
1107.1378	0.02397	0.22227	1.13328	0.913
1108.1022	0.02619	0.22432	1.13392	0.91257
1109.0666	0.02875	0.22656	1.13478	0.91209
1110.031	0.0318	0.22894	1.13594	0.91193
1110.9954	0.03536	0.23149	1.13747	0.91216
1111.9598	0.0395	0.23435	1.1392	0.91253
1112.9242	0.0444	0.23793	1.14111	0.91296
1113.8886	0.04999	0.242	1.14319	0.91349
1114.853	0.05604	0.24592	1.14531	0.9141
1115.8174	0.06261	0.24992	1.14751	0.91474
1116.7818	0.06994	0.25477	1.14986	0.91529
1117.7462	0.078	0.26059	1.15205	0.91555
1118.7106	0.08667	0.26685	1.15387	0.91557
1119.6751	0.09601	0.27347	1.15541	0.91556
1120.6395	0.1061	0.28082	1.15661	0.91543
1121.6039	0.11702	0.28896	1.15728	0.91509
1122.5683	0.12864	0.29787	1.15732	0.91452
1123.5327	0.14062	0.30722	1.1567	0.91367
1124.4971	0.15261	0.31644	1.1552	0.91238
1125.4615	0.16443	0.32562	1.15263	0.91024
1126.4259	0.17583	0.33514	1.14884	0.90695
1127.3903	0.18631	0.34466	1.14371	0.90246
1128.3547	0.19554	0.35332	1.13732	0.89666
1129.3191	0.20334	0.36094	1.1297	0.8895
1130.2835	0.20985	0.36799	1.12079	0.88103
1131.2479	0.21536	0.37447	1.11071	0.87149
1132.2123	0.2199	0.3802	1.09968	0.86125
1133.1767	0.22349	0.38521	1.08799	0.85048
1134.1411	0.22623	0.38937	1.07555	0.83893
1135.1055	0.22813	0.39291	1.06219	0.82659
1136.07	0.22926	0.39607	1.04815	0.81377
1137.0344	0.22961	0.39844	1.03363	0.80055
1137.9988	0.22913	0.39992	1.01869	0.7869
1138.9632	0.22777	0.40072	1.00318	0.77272
1139.9276	0.22571	0.40084	0.98699	0.75796
1140.892	0.22319	0.40013	0.97038	0.74294
1141.8564	0.22019	0.39862	0.95361	0.72801
1142.8208	0.21668	0.39623	0.93674	0.71304
1143.7852	0.21276	0.39271	0.91947	0.69759
1144.7496	0.2086	0.38852	0.90182	0.68174
1145.714	0.20428	0.38399	0.88419	0.66585
1146.6784	0.19956	0.37875	0.8666	0.64998
1147.6428	0.19433	0.37274	0.84888	0.63399
1148.6072	0.18875	0.36611	0.83094	0.61764
1149.5716	0.18291	0.35883	0.81284	0.60094
1150.536	0.17671	0.3509	0.79472	0.58412
1151.5004	0.17011	0.34247	0.77662	0.56726
1152.4648	0.16317	0.33372	0.75844	0.55014
1153.4293	0.15619	0.32485	0.74012	0.53262
1154.3937	0.14955	0.31621	0.72194	0.515
1155.3581	0.14329	0.30792	0.70421	0.49785
1156.3225	0.13742	0.29979	0.68695	0.48136
1157.2869	0.13219	0.29206	0.67018	0.46532
1158.2513	0.12783	0.28497	0.65405	0.44987
1159.2157	0.12436	0.27853	0.63862	0.43532
1160.1801	0.12162	0.27279	0.62393	0.42168
1161.1445	0.11957	0.26781	0.60989	0.40885
1162.1089	0.11834	0.26385	0.59646	0.39668
1163.0733	0.11809	0.26106	0.58369	0.38525
1164.0377	0.11877	0.25902	0.57152	0.3748
1165.0021	0.1203	0.25753	0.56	0.36533
1165.9665	0.1228	0.25696	0.54924	0.35663
1166.9309	0.12636	0.25737	0.53922	0.34844
1167.8953	0.13088	0.25846	0.52978	0.34071
1168.8597	0.13621	0.26004	0.52089	0.33355
1169.8242	0.14225	0.26226	0.51256	0.32686
1170.7886	0.14893	0.2654	0.50475	0.32044
1171.753	0.15617	0.26959	0.49734	0.31425
1172.7174	0.16373	0.27439	0.49013	0.30838
1173.6818	0.17129	0.27923	0.48303	0.30289
1174.6462	0.17871	0.28429	0.47617	0.29765
1175.6106	0.18599	0.28978	0.46949	0.29247
1176.575	0.19306	0.29531	0.46275	0.28727
1177.5394	0.19967	0.3005	0.45588	0.28216
1178.5038	0.20559	0.30531	0.44894	0.27716
1179.4682	0.21076	0.3099	0.44184	0.27203
1180.4326	0.2152	0.31451	0.43447	0.26677
1181.397	0.21893	0.31912	0.42683	0.26157
1182.3614	0.22188	0.32327	0.41894	0.25632
1183.3258	0.22396	0.32672	0.41082	0.25083
1184.2902	0.22528	0.32991	0.40252	0.24502
1185.2546	0.22608	0.33305	0.39398	0.23892
1186.219	0.2265	0.33588	0.38526	0.23273
1187.1835	0.2265	0.33818	0.37656	0.22656
1188.1479	0.22616	0.34005	0.36801	0.22026
1189.1123	0.22577	0.34164	0.35955	0.21373
1190.0767	0.22566	0.34313	0.35125	0.20738
1191.0411	0.22602	0.3449	0.34342	0.2017
1192.0055	0.22694	0.34692	0.33619	0.19672
1192.9699	0.22851	0.34927	0.32953	0.19222
1193.9343	0.23095	0.35242	0.32343	0.18826
1194.8987	0.23447	0.35641	0.31798	0.18508
1195.8631	0.23917	0.36122	0.31339	0.18286
1196.8275	0.24499	0.36682	0.30968	0.18151
1197.7919	0.2519	0.37305	0.30669	0.18072
1198.7563	0.25982	0.37973	0.30419	0.18014
1199.7207	0.26843	0.38645	0.30187	0.17964
1200.6851	0.27711	0.39293	0.29945	0.17913
1201.6495	0.28521	0.39887	0.29653	0.17815
1202.6139	0.29212	0.40391	0.29263	0.17614
1203.5784	0.29732	0.40778	0.28751	0.17307
1204.5428	0.30036	0.41019	0.28121	0.16917
1205.5072	0.301	0.41107	0.27377	0.16454
1206.4716	0.29914	0.4101	0.26512	0.15904
1207.436	0.29477	0.40684	0.25525	0.1525
1208.4004	0.2881	0.40131	0.24445	0.14515
1209.3648	0.27939	0.39344	0.23312	0.13724
1210.3292	0.26885	0.38327	0.22155	0.12897
1211.2936	0.25684	0.37138	0.20996	0.12061
1212.258	0.24378	0.35822	0.19867	0.11234
1213.2224	0.22995	0.34394	0.18792	0.10449
1214.1868	0.21554	0.32863	0.17784	0.09736
1215.1512	0.2008	0.31255	0.16842	0.09083
1216.1156	0.186	0.29602	0.1595	0.08454
1217.08	0.17122	0.27917	0.15101	0.0784
1218.0444	0.15662	0.26216	0.14306	0.07255
1219.0088	0.14239	0.24506	0.13581	0.06701
1219.9732	0.12876	0.22826	0.12927	0.06184
1220.9377	0.11595	0.21217	0.12336	0.05699
1221.9021	0.10395	0.19669	0.11804	0.05251
1222.8665	0.09284	0.18168	0.11331	0.0486
1223.8309	0.08278	0.16721	0.10914	0.04526
1224.7953	0.07374	0.1535	0.1055	0.04226
1225.7597	0.06566	0.14075	0.10228	0.03952
1226.7241	0.05846	0.12886	0.09952	0.03715
1227.6885	0.0521	0.11758	0.09726	0.03515
1228.6529	0.04655	0.10694	0.09548	0.03346
1229.6173	0.04179	0.0973	0.09416	0.032
1230.5817	0.03773	0.08868	0.09312	0.03071
1231.5461	0.03419	0.0808	0.09235	0.02981
1232.5105	0.03117	0.07368	0.0919	0.02945
1233.4749	0.02859	0.06745	0.09165	0.02937
1234.4393	0.02635	0.06205	0.09147	0.02936
1235.4037	0.0244	0.05738	0.0914	0.02951
1236.3681	0.02272	0.05342	0.09157	0.02997
1237.3326	0.02131	0.05007	0.09191	0.03063
1238.297	0.02016	0.04715	0.09224	0.03118
1239.2614	0.01925	0.04476	0.09258	0.03159
1240.2258	0.01848	0.04277	0.09292	0.03203
1241.1902	0.01767	0.04086	0.09324	0.03263
1242.1546	0.01671	0.0389	0.09346	0.03323
1243.119	0.01555	0.03692	0.09344	0.03358
1244.0834	0.01422	0.03492	0.09327	0.03369
1245.0478	0.01271	0.03292	0.09311	0.03369
1246.0122	0.01113	0.0311	0.09314	0.03382
1246.9766	0.00963	0.02969	0.09334	0.0341
1247.941	0.00834	0.02867	0.09366	0.03435
1248.9054	0.00722	0.02789	0.09423	0.03467
1249.8698	0.00609	0.0271	0.09505	0.03523
1250.8342	0.00501	0.02637	0.09597	0.03599
1251.7986	0.00413	0.02603	0.09699	0.03684
1252.763	0.00338	0.02597	0.09801	0.03766
1253.7275	0.00276	0.02595	0.09907	0.03852
1254.6919	0.00224	0.02583	0.10021	0.03948
1255.6563	0.00188	0.02578	0.10145	0.04064
1256.6207	0.00174	0.02607	0.1027	0.04186
1257.5851	0.00171	0.02653	0.10384	0.04292
1258.5495	0.00163	0.02704	0.10498	0.04399
1259.5139	0.00146	0.02758	0.10618	0.04512
1260.4783	0.00127	0.02813	0.10727	0.04615
1261.4427	0.00109	0.02892	0.10822	0.04704
1262.4071	9.2847E-4	0.02991	0.10908	0.04791
1263.3715	7.4571E-4	0.03075	0.10994	0.04887
1264.3359	4.6245E-4	0.03137	0.11084	0.04983
1265.3003	1.4195E-4	0.03191	0.11174	0.05073
1266.2647	-8.31772E-5	0.03246	0.11257	0.05154
1267.2291	-1.9524E-4	0.03305	0.11339	0.05233
1268.1935	-1.6996E-4	0.03384	0.11443	0.05326
1269.1579	7.51894E-5	0.03483	0.11572	0.05429
1270.1223	5.5042E-4	0.03595	0.11708	0.0553
1271.0868	0.00124	0.03742	0.11846	0.05641
1272.0512	0.00211	0.03936	0.11997	0.05785
1273.0156	0.00301	0.04152	0.12158	0.05945
1273.98	0.00379	0.04359	0.12309	0.06085
1274.9444	0.0045	0.0457	0.12441	0.06214
1275.9088	0.00515	0.0479	0.12549	0.0633
1276.8732	0.00569	0.04989	0.12636	0.06427
1277.8376	0.00604	0.05163	0.12702	0.06507
1278.802	0.00624	0.05334	0.12749	0.06564
1279.7664	0.00636	0.05511	0.12783	0.06599
1280.7308	0.00639	0.05691	0.12804	0.06622
1281.6952	0.0063	0.05866	0.1282	0.06639
1282.6596	0.00609	0.06033	0.12834	0.06642
1283.624	0.00583	0.06197	0.12836	0.06627
1284.5884	0.00556	0.06373	0.12827	0.06611
1285.5528	0.00533	0.06544	0.12818	0.06605
1286.5172	0.00526	0.06704	0.1282	0.06608
1287.4817	0.00546	0.06887	0.12833	0.06628
1288.4461	0.00586	0.07093	0.12848	0.06659
1289.4105	0.00639	0.07303	0.12862	0.06691
1290.3749	0.00695	0.0752	0.12876	0.06718
1291.3393	0.00746	0.07738	0.12885	0.06738
1292.3037	0.00779	0.0796	0.12884	0.06736
1293.2681	0.00785	0.08172	0.12856	0.06694
1294.2325	0.00764	0.08352	0.12803	0.06626
1295.1969	0.00725	0.08503	0.12739	0.06549
1296.1613	0.00687	0.08628	0.12675	0.06464
1297.1257	0.00658	0.08751	0.12616	0.06382
1298.0901	0.00631	0.08884	0.12551	0.06303
1299.0545	0.00606	0.09004	0.12484	0.0622
1300.0189	0.0059	0.09114	0.1242	0.06133
1300.9833	0.00579	0.09233	0.12351	0.06039
1301.9477	0.00564	0.09371	0.12273	0.05934
1302.9121	0.00548	0.09514	0.12183	0.05816
1303.8765	0.00537	0.09649	0.12093	0.05695
1304.841	0.00539	0.09784	0.12011	0.05581
1305.8054	0.0056	0.09935	0.11935	0.05475
1306.7698	0.00605	0.10137	0.11871	0.05378
1307.7342	0.00673	0.10382	0.11813	0.05296
1308.6986	0.00752	0.10611	0.11751	0.05228
1309.663	0.00827	0.10798	0.11674	0.05149
1310.6274	0.00891	0.10966	0.11575	0.05053
1311.5918	0.0094	0.11142	0.11462	0.04956
1312.5562	0.00972	0.11307	0.11336	0.04835
1313.5206	0.00981	0.11436	0.11194	0.04681
1314.485	0.00975	0.11556	0.1104	0.04515
1315.4494	0.00961	0.11699	0.10875	0.04331
1316.4138	0.00952	0.11872	0.10707	0.04135
1317.3782	0.00952	0.12073	0.10545	0.03962
1318.3426	0.00948	0.12288	0.10389	0.03815
1319.307	0.0094	0.125	0.10235	0.0366
1320.2714	0.00933	0.12706	0.10085	0.03496
1321.2359	0.00935	0.12934	0.09951	0.03349
1322.2003	0.00945	0.1318	0.09833	0.03208
1323.1647	0.00958	0.13414	0.09721	0.03073
1324.1291	0.00977	0.13635	0.09613	0.02958
1325.0935	0.01004	0.13853	0.09513	0.02846
1326.0579	0.01039	0.14082	0.09431	0.02743
1327.0223	0.01082	0.14341	0.09363	0.02665
1327.9867	0.01132	0.14621	0.09302	0.02603
1328.9511	0.01184	0.14899	0.09235	0.02534
1329.9155	0.01234	0.15157	0.09154	0.0245
1330.8799	0.01294	0.1541	0.09074	0.02367
1331.8443	0.0136	0.15667	0.09001	0.02286
1332.8087	0.01415	0.15903	0.08915	0.02199
1333.7731	0.01464	0.16115	0.08814	0.02112
1334.7375	0.01507	0.16316	0.08714	0.02016
1335.7019	0.0154	0.16501	0.08617	0.01911
1336.6663	0.01561	0.16668	0.08519	0.01793
1337.6307	0.01568	0.16826	0.08423	0.01662
1338.5952	0.01561	0.16983	0.08335	0.01536
1339.5596	0.01546	0.1715	0.0826	0.01415
1340.524	0.01539	0.1734	0.08211	0.01301
1341.4884	0.01542	0.17561	0.08181	0.01205
1342.4528	0.01551	0.17818	0.08159	0.01132
1343.4172	0.01575	0.18118	0.0816	0.01089
1344.3816	0.01616	0.18426	0.08185	0.01065
1345.346	0.01667	0.18689	0.08209	0.01043
1346.3104	0.01718	0.18903	0.08228	0.01008
1347.2748	0.01769	0.19094	0.08256	0.00966
1348.2392	0.01825	0.19282	0.08303	0.00952
1349.2036	0.01896	0.19476	0.08376	0.00972
1350.168	0.01982	0.19685	0.08462	0.00993
1351.1324	0.02074	0.19903	0.08547	0.01014
1352.0968	0.02164	0.20118	0.08636	0.01044
1353.0612	0.02253	0.20331	0.08739	0.01088
1354.0256	0.02347	0.20528	0.08849	0.01135
1354.9901	0.02451	0.20696	0.08959	0.01183
1355.9545	0.0257	0.20855	0.09073	0.01242
1356.9189	0.02709	0.21021	0.092	0.01324
1357.8833	0.02898	0.21219	0.09364	0.01466
1358.8477	0.03153	0.21457	0.09575	0.01677
1359.8121	0.03473	0.21739	0.09822	0.01928
1360.7765	0.03854	0.22081	0.1011	0.02223
1361.7409	0.04288	0.22472	0.10422	0.02548
1362.7053	0.04749	0.22912	0.1073	0.02874
1363.6697	0.05197	0.23364	0.10995	0.03164
1364.6341	0.05578	0.23768	0.11166	0.03368
1365.5985	0.05846	0.24081	0.11207	0.0346
1366.5629	0.05985	0.24279	0.1112	0.03434
1367.5273	0.06021	0.24409	0.10939	0.03327
1368.4917	0.05982	0.24481	0.107	0.03175
1369.4561	0.05895	0.24475	0.10436	0.02987
1370.4205	0.0581	0.24457	0.10187	0.02808
1371.3849	0.05759	0.2449	0.09982	0.02675
1372.3494	0.05754	0.24571	0.09824	0.02602
1373.3138	0.05797	0.24664	0.09694	0.02578
1374.2782	0.05868	0.24758	0.09569	0.02568
1375.2426	0.05953	0.24871	0.0945	0.02572
1376.207	0.06042	0.24989	0.09336	0.02582
1377.1714	0.06129	0.25115	0.09222	0.02584
1378.1358	0.06217	0.2525	0.09105	0.02587
1379.1002	0.06304	0.25361	0.08984	0.02584
1380.0646	0.06385	0.2544	0.08851	0.02567
1381.029	0.06458	0.25488	0.08706	0.02542
1381.9934	0.06545	0.25512	0.08553	0.02525
1382.9578	0.06642	0.25479	0.08371	0.0249
1383.9222	0.06695	0.25337	0.0812	0.02376
1384.8866	0.06683	0.25115	0.07812	0.02184
1385.851	0.06603	0.24854	0.07463	0.01932
1386.8154	0.06447	0.24551	0.07063	0.01614
1387.7798	0.06221	0.24214	0.06628	0.01249
1388.7443	0.05954	0.23876	0.06194	0.00874
1389.7087	0.05674	0.23538	0.05777	0.00527
1390.6731	0.05391	0.23167	0.05362	0.00216
1391.6375	0.05133	0.22792	0.04971	-6.2659E-4
1392.6019	0.04908	0.22431	0.04607	-0.00314
1393.5663	0.047	0.22068	0.04262	-0.00537
1394.5307	0.04529	0.21745	0.03958	-0.0071
1395.4951	0.04389	0.21485	0.03684	-0.00843
1396.4595	0.04258	0.21255	0.03428	-0.00971
1397.4239	0.04144	0.21046	0.03206	-0.01098
1398.3883	0.04066	0.20916	0.03036	-0.01187
1399.3527	0.04018	0.20852	0.02906	-0.01221
1400.3171	0.03973	0.20755	0.02763	-0.01262
1401.2815	0.03923	0.2064	0.02605	-0.01339
1402.2459	0.03879	0.20566	0.02464	-0.01406
1403.2103	0.0385	0.20511	0.02348	-0.01437
1404.1747	0.03847	0.20462	0.02248	-0.0145
1405.1392	0.03849	0.20415	0.02147	-0.01468
1406.1036	0.03847	0.20361	0.02062	-0.01488
1407.068	0.03861	0.20329	0.02015	-0.01496
1408.0324	0.03884	0.20331	0.01992	-0.01497
1408.9968	0.03915	0.20343	0.01985	-0.01488
1409.9612	0.0395	0.20329	0.0198	-0.01489
1410.9256	0.03983	0.20278	0.01975	-0.01496
1411.89	0.0403	0.20216	0.01995	-0.01477
1412.8544	0.041	0.20164	0.02029	-0.01442
1413.8188	0.04221	0.20167	0.02098	-0.01359
1414.7832	0.04396	0.20196	0.02205	-0.01205
1415.7476	0.04561	0.20162	0.02291	-0.0105
1416.712	0.04715	0.20117	0.02368	-0.00907
1417.6764	0.04888	0.2013	0.02474	-0.00747
1418.6408	0.05081	0.20195	0.02611	-0.00563
1419.6052	0.05292	0.20282	0.02771	-0.00359
1420.5696	0.05512	0.20365	0.02943	-0.00145
1421.534	0.05749	0.20457	0.03131	8.6186E-4
1422.4985	0.06	0.2056	0.03322	0.0032
1423.4629	0.06283	0.20685	0.03528	0.00579
1424.4273	0.06588	0.2079	0.03735	0.00859
1425.3917	0.06843	0.20785	0.03872	0.01084
1426.3561	0.07062	0.20748	0.03966	0.01271
1427.3205	0.07282	0.20755	0.04059	0.01457
1428.2849	0.07507	0.20787	0.0414	0.0164
1429.2493	0.07732	0.20846	0.04203	0.01825
1430.2137	0.07943	0.20955	0.04256	0.02009
1431.1781	0.08181	0.21165	0.04346	0.02243
1432.1425	0.08461	0.21421	0.04465	0.02522
1433.1069	0.08711	0.21605	0.04554	0.02768
1434.0713	0.08921	0.21715	0.04628	0.02993
1435.0357	0.0909	0.21774	0.04697	0.03203
1436.0001	0.09193	0.21801	0.04745	0.03368
1436.9645	0.09238	0.2181	0.04779	0.03486
1437.9289	0.09232	0.21771	0.04792	0.03561
1438.8934	0.09157	0.21684	0.04765	0.03581
1439.8578	0.09017	0.21591	0.04704	0.03546
1440.8222	0.0886	0.21512	0.04625	0.03476
1441.7866	0.08681	0.2137	0.04501	0.0335
1442.751	0.0845	0.211	0.04318	0.03151
1443.7154	0.08195	0.20741	0.04118	0.02942
1444.6798	0.07928	0.20335	0.03922	0.02743
1445.6442	0.07668	0.19946	0.03757	0.02564
1446.6086	0.07456	0.19598	0.03656	0.02453
1447.573	0.07276	0.19222	0.03596	0.02395
1448.5374	0.07111	0.18828	0.03562	0.02372
1449.5018	0.06956	0.18445	0.03545	0.02372
1450.4662	0.06809	0.18071	0.03531	0.02376
1451.4306	0.06723	0.17764	0.03569	0.02448
1452.395	0.0668	0.17463	0.03629	0.02591
1453.3594	0.06563	0.16996	0.03598	0.02684
1454.3238	0.06359	0.16406	0.03487	0.02688
1455.2882	0.06116	0.15825	0.03349	0.02635
1456.2527	0.05845	0.1524	0.03185	0.02532
1457.2171	0.05553	0.14633	0.02997	0.02379
1458.1815	0.05249	0.14054	0.02802	0.02182
1459.1459	0.04973	0.13564	0.02645	0.02009
1460.1103	0.04793	0.13217	0.02584	0.0195
1461.0747	0.04737	0.12998	0.02631	0.02031
1462.0391	0.0476	0.12806	0.02733	0.02201
1463.0035	0.04826	0.12594	0.02853	0.02406
1463.9679	0.04968	0.12424	0.03032	0.02652
1464.9323	0.05156	0.12287	0.03237	0.02909
1465.8967	0.05339	0.12136	0.03419	0.03132
1466.8611	0.05499	0.11965	0.03566	0.033
1467.8255	0.05583	0.11738	0.03634	0.03368
1468.7899	0.05555	0.11396	0.03592	0.03328
1469.7543	0.05374	0.1088	0.03409	0.03168
1470.7187	0.05019	0.10197	0.03089	0.02866
1471.6831	0.04549	0.0943	0.02692	0.02484
1472.6476	0.04011	0.08598	0.02247	0.02057
1473.612	0.03441	0.07732	0.01795	0.01611
1474.5764	0.02881	0.06909	0.01377	0.01183
1475.5408	0.02359	0.0618	0.01016	0.00801
1476.5052	0.01902	0.05568	0.00742	0.00505
1477.4696	0.01517	0.05043	0.00541	0.00293
1478.434	0.01188	0.04537	0.00368	0.00128
1479.3984	0.00894	0.04033	0.00216	9.07606E-5
1480.3628	0.00655	0.03596	0.00112	-5.1767E-4
1481.3272	0.0049	0.03225	5.6368E-4	-6.6518E-4
1482.2916	0.00368	0.02854	1.3055E-4	-6.9635E-4
1483.256	0.00271	0.02496	-2.1857E-4	-7.2573E-4
1484.2204	0.00204	0.02186	-3.9345E-4	-6.9966E-4
1485.1848	0.00162	0.01937	-3.0989E-4	-4.5977E-4
1486.1492	0.00131	0.01719	0	0
1487.1136	8.8889E-4	0.01476	1.4746E-4	2.5338E-4
1488.078	5.0616E-4	0.01243	2.8986E-4	5.1314E-4
1489.0424	2.1684E-4	0.0103	5.5651E-4	9.9124E-4
1490.0069	0	0.00819	9.142E-4	0.0015
1490.9713	4.7833E-4	0.00679	0.00194	0.00272
1491.9357	0.00154	0.0057	0.00329	0.00441
1492.9001	0.00243	0.00404	0.00422	0.00571
1493.8645	0.00356	0.00276	0.00532	0.00724
1494.8289	0.00514	0.00221	0.00679	0.00917
1495.7933	0.0066	0.00146	0.00805	0.01079
1496.7577	0.00786	6.1804E-4	0.0091	0.01209
1497.7221	0.00914	2.2315E-4	0.01022	0.01345
1498.6865	0.01041	0	0.01126	0.0147
1499.6509	0.01189	1.8374E-4	0.01251	0.01605
1500.6153	0.01434	0.00159	0.01481	0.01856
1501.5797	0.01747	0.00362	0.01767	0.02192
1502.5441	0.02054	0.00527	0.02031	0.02516
1503.5085	0.02359	0.00667	0.02283	0.02829
1504.4729	0.02636	0.00757	0.02502	0.03111
1505.4373	0.02863	0.0077	0.02677	0.03327
1506.4018	0.03075	0.00792	0.02849	0.03514
1507.3662	0.033	0.00837	0.03023	0.0369
1508.3306	0.03526	0.00842	0.03171	0.03818
1509.295	0.03776	0.00896	0.03346	0.03959
1510.2594	0.04101	0.01098	0.03621	0.04212
1511.2238	0.04493	0.01414	0.03967	0.04568
1512.1882	0.04915	0.01764	0.04331	0.04966
1513.1526	0.05326	0.02064	0.04687	0.05361
1514.117	0.05705	0.02309	0.05023	0.0573
1515.0814	0.06088	0.02568	0.05376	0.0609
1516.0458	0.06533	0.02902	0.05788	0.06507
1517.0102	0.0702	0.03255	0.06229	0.06963
1517.9746	0.07477	0.0353	0.06632	0.0737
1518.939	0.07905	0.03821	0.07032	0.0776
1519.9034	0.08365	0.04236	0.07488	0.08205
1520.8678	0.08871	0.04737	0.0799	0.08713
1521.8322	0.09399	0.05248	0.08507	0.09249
1522.7966	0.09929	0.05751	0.09024	0.09762
1523.7611	0.10464	0.06276	0.09553	0.10258
1524.7255	0.11043	0.06859	0.10132	0.10793
1525.6899	0.11693	0.07504	0.10776	0.11402
1526.6543	0.12368	0.08143	0.11435	0.12026
1527.6187	0.13038	0.08764	0.12092	0.12638
1528.5831	0.1376	0.0946	0.12812	0.13322
1529.5475	0.14547	0.10218	0.13598	0.14108
1530.5119	0.15355	0.10955	0.14394	0.14934
1531.4763	0.16162	0.11653	0.15181	0.15748
1532.4407	0.16967	0.12348	0.1597	0.16542
1533.4051	0.17795	0.13106	0.1679	0.17366
1534.3695	0.18693	0.13973	0.17686	0.18282
1535.3339	0.1961	0.1485	0.18601	0.19232
1536.2983	0.20463	0.15652	0.19463	0.20133
1537.2627	0.21281	0.1646	0.20313	0.21025
1538.2271	0.22047	0.17245	0.2113	0.21892
1539.1915	0.22687	0.17897	0.21833	0.22646
1540.156	0.23217	0.18432	0.22423	0.23282
1541.1204	0.23641	0.18843	0.22894	0.23785
1542.0848	0.23946	0.19126	0.23237	0.24152
1543.0492	0.24202	0.19406	0.23529	0.24482
1544.0136	0.2446	0.19733	0.23828	0.24849
1544.978	0.2464	0.19982	0.24058	0.25174
1545.9424	0.24709	0.20127	0.24191	0.25419
1546.9068	0.24694	0.20219	0.24269	0.25606
1547.8712	0.24566	0.20217	0.24269	0.25682
1548.8356	0.24377	0.20187	0.24231	0.257
1549.8	0.24174	0.20151	0.24189	0.25716
1550.7644	0.23845	0.19948	0.24033	0.25602
1551.7288	0.23388	0.1963	0.2378	0.25354
1552.6932	0.22946	0.19401	0.2357	0.25134
1553.6576	0.22539	0.19272	0.23404	0.24965
1554.622	0.22126	0.1916	0.23219	0.24803
1555.5864	0.21678	0.18985	0.22975	0.2461
1556.5509	0.21121	0.18657	0.22611	0.24287
1557.5153	0.20484	0.18246	0.22164	0.23848
1558.4797	0.19867	0.17875	0.21723	0.23395
1559.4441	0.19255	0.17498	0.21266	0.22919
1560.4085	0.18583	0.17034	0.20743	0.22365
1561.3729	0.17918	0.16605	0.20222	0.21798
1562.3373	0.17367	0.16354	0.19794	0.21314
1563.3017	0.1691	0.16211	0.19422	0.20902
1564.2661	0.16524	0.16125	0.19085	0.20566
1565.2305	0.1619	0.16055	0.18753	0.20265
1566.1949	0.15811	0.15876	0.18332	0.19867
1567.1593	0.15403	0.15647	0.17859	0.19395
1568.1237	0.15043	0.15474	0.17409	0.18934
1569.0881	0.14693	0.15291	0.16942	0.18457
1570.0525	0.14335	0.151	0.16448	0.17967
1571.0169	0.1407	0.15078	0.16028	0.17574
1571.9813	0.13869	0.15162	0.15653	0.17249
1572.9457	0.13597	0.15153	0.15217	0.16856
1573.9102	0.13281	0.15099	0.14754	0.16416
1574.8746	0.12934	0.15021	0.14268	0.15937
1575.839	0.1251	0.14843	0.13717	0.15372
1576.8034	0.12029	0.1459	0.13138	0.14744
1577.7678	0.11509	0.14264	0.12541	0.14089
1578.7322	0.10936	0.13839	0.11912	0.13419
1579.6966	0.10383	0.13424	0.11324	0.12793
1580.661	0.09954	0.13168	0.10871	0.1231
1581.6254	0.09565	0.12943	0.10481	0.11896
1582.5898	0.09125	0.12638	0.10077	0.1145
1583.5542	0.08732	0.12404	0.09733	0.11052
1584.5186	0.08418	0.1229	0.09472	0.10739
1585.483	0.08168	0.12276	0.09288	0.10507
1586.4474	0.07986	0.1235	0.09179	0.10356
1587.4118	0.07843	0.12457	0.09114	0.10267
1588.3762	0.07747	0.12589	0.09101	0.10242
1589.3406	0.07724	0.1277	0.09152	0.10272
1590.3051	0.0777	0.13025	0.09267	0.10354
1591.2695	0.07861	0.1333	0.0943	0.10483
1592.2339	0.07984	0.13626	0.09616	0.10639
1593.1983	0.08137	0.13918	0.09817	0.10811
1594.1627	0.0832	0.14255	0.10043	0.11009
1595.1271	0.08539	0.1465	0.10308	0.11252
1596.0915	0.08783	0.15052	0.10599	0.11522
1597.0559	0.09048	0.15448	0.10905	0.11797
1598.0203	0.09349	0.15874	0.11232	0.12098
1598.9847	0.09683	0.16344	0.1158	0.12438
1599.9491	0.10039	0.16859	0.11951	0.12808
1600.9135	0.10408	0.17407	0.1234	0.13197
1601.8779	0.10782	0.1796	0.1274	0.13606
1602.8423	0.11155	0.18517	0.13151	0.1404
1603.8067	0.11524	0.19107	0.13564	0.14497
1604.7711	0.11899	0.19699	0.13983	0.14961
1605.7355	0.12286	0.20258	0.14408	0.15415
1606.6999	0.1269	0.20829	0.1483	0.15864
1607.6644	0.13108	0.21414	0.15246	0.16327
1608.6288	0.13548	0.21996	0.15667	0.16811
1609.5932	0.14	0.22568	0.16081	0.17285
1610.5576	0.14455	0.23144	0.1649	0.1775
1611.522	0.14996	0.23862	0.16989	0.18337
1612.4864	0.1561	0.24684	0.17563	0.19026
1613.4508	0.16179	0.25409	0.1809	0.19638
1614.4152	0.1672	0.26052	0.18574	0.20175
1615.3796	0.17274	0.26696	0.19048	0.20703
1616.344	0.17805	0.27327	0.19488	0.21198
1617.3084	0.18316	0.27922	0.19899	0.21654
1618.2728	0.18864	0.28536	0.20329	0.22126
1619.2372	0.19444	0.29195	0.2078	0.22617
1620.2016	0.20056	0.29923	0.21264	0.23132
1621.166	0.20783	0.30832	0.21864	0.23779
1622.1304	0.21598	0.31846	0.22547	0.24509
1623.0948	0.22437	0.32818	0.23243	0.25207
1624.0593	0.23347	0.338	0.23992	0.25949
1625.0237	0.24342	0.34834	0.24809	0.26783
1625.9881	0.25407	0.35909	0.2569	0.27666
1626.9525	0.26566	0.37062	0.26671	0.28626
1627.9169	0.2784	0.38318	0.27772	0.29719
1628.8813	0.29195	0.39628	0.28957	0.30913
1629.8457	0.30664	0.41022	0.30265	0.32227
1630.8101	0.32321	0.42604	0.31758	0.33734
1631.7745	0.34098	0.44307	0.33361	0.35339
1632.7389	0.3595	0.4604	0.35022	0.36966
1633.7033	0.37904	0.47803	0.36743	0.38628
1634.6677	0.39999	0.49647	0.38539	0.4034
1635.6321	0.42298	0.51654	0.40476	0.42144
1636.5965	0.44837	0.5384	0.42606	0.44092
1637.5609	0.47661	0.56227	0.4499	0.46269
1638.5253	0.50823	0.58861	0.4771	0.48767
1639.4897	0.54394	0.61816	0.50882	0.51683
1640.4541	0.58395	0.65153	0.54561	0.55089
1641.4186	0.62693	0.68752	0.58649	0.58884
1642.383	0.67189	0.72491	0.6307	0.62977
1643.3474	0.7184	0.76324	0.67787	0.67345
1644.3118	0.76557	0.80173	0.72727	0.7193
1645.2762	0.81225	0.83922	0.77773	0.76627
1646.2406	0.85702	0.87458	0.82759	0.81312
1647.205	0.89919	0.90853	0.87607	0.85989
1648.1694	0.93752	0.94087	0.92162	0.90571
1649.1338	0.96852	0.9679	0.95981	0.94612
1650.0982	0.98972	0.98727	0.98675	0.97711
1651.0626	1	0.99821	1	0.99596
1652.027	0.99859	1	0.99779	1
1652.9914	0.98609	0.99297	0.98009	0.98837
1653.9558	0.96392	0.97771	0.94812	0.96154
1654.9202	0.93393	0.95524	0.9042	0.92121
1655.8846	0.89875	0.92789	0.8522	0.87121
1656.849	0.86179	0.89977	0.79764	0.81735
1657.8135	0.82518	0.87303	0.74478	0.76414
1658.7779	0.78833	0.84588	0.69444	0.71244
1659.7423	0.75171	0.81839	0.64783	0.66363
1660.7067	0.71719	0.79289	0.60707	0.6202
1661.6711	0.68573	0.77073	0.57278	0.58307
1662.6355	0.65797	0.75237	0.54455	0.55197
1663.5999	0.63476	0.73832	0.52178	0.52651
1664.5643	0.61661	0.72865	0.50386	0.50621
1665.5287	0.60308	0.72248	0.48968	0.48993
1666.4931	0.59391	0.71983	0.47884	0.47723
1667.4575	0.58893	0.72043	0.47118	0.46787
1668.4219	0.58667	0.72256	0.46531	0.46035
1669.3863	0.58632	0.72611	0.46089	0.45431
1670.3507	0.58824	0.73181	0.45862	0.45064
1671.3151	0.59136	0.73833	0.45752	0.44841
1672.2795	0.59473	0.7448	0.45665	0.44641
1673.2439	0.59845	0.75169	0.45631	0.44493
1674.2083	0.60188	0.75868	0.45634	0.44372
1675.1728	0.60413	0.76487	0.45612	0.44204
1676.1372	0.60492	0.76971	0.45534	0.43957
1677.1016	0.6042	0.77298	0.45374	0.43606
1678.066	0.60175	0.77469	0.45102	0.43128
1679.0304	0.59864	0.77623	0.44827	0.42674
1679.9948	0.59582	0.77807	0.44632	0.42368
1680.9592	0.59131	0.77719	0.44302	0.41965
1681.9236	0.58428	0.7727	0.43753	0.41333
1682.888	0.57575	0.76612	0.4311	0.40603
1683.8524	0.56583	0.75752	0.42388	0.39789
1684.8168	0.55466	0.74698	0.41589	0.38888
1685.7812	0.54229	0.73456	0.40715	0.37903
1686.7456	0.52867	0.72014	0.3974	0.36809
1687.71	0.51466	0.70465	0.38711	0.35678
1688.6744	0.50096	0.68903	0.37704	0.34608
1689.6388	0.48758	0.6733	0.36728	0.33613
1690.6032	0.47451	0.65729	0.35777	0.32676
1691.5677	0.46173	0.64088	0.3484	0.31779
1692.5321	0.44853	0.62285	0.33839	0.3083
1693.4965	0.43463	0.60283	0.32747	0.29779
1694.4609	0.42109	0.5829	0.31686	0.2876
1695.4253	0.40867	0.56422	0.30753	0.27897
1696.3897	0.39625	0.54502	0.29808	0.27049
1697.3541	0.38288	0.52489	0.2875	0.26086
1698.3185	0.36905	0.5048	0.27644	0.25073
1699.2829	0.35573	0.48538	0.26583	0.24108
1700.2473	0.34385	0.46743	0.25644	0.23267
1701.2117	0.33241	0.44948	0.24718	0.22455
1702.1761	0.32001	0.42958	0.23668	0.21507
1703.1405	0.30747	0.40902	0.22584	0.20503
1704.1049	0.29612	0.38996	0.21604	0.19621
1705.0693	0.28596	0.37238	0.20744	0.18891
1706.0337	0.27539	0.35434	0.19847	0.18133
1706.9981	0.26404	0.33628	0.18875	0.17296
1707.9625	0.25293	0.31955	0.17944	0.16489
1708.927	0.24238	0.30394	0.17084	0.15736
1709.8914	0.23228	0.28909	0.16268	0.15033
1710.8558	0.2222	0.27421	0.1544	0.14342
1711.8202	0.21228	0.25971	0.14624	0.13667
1712.7846	0.20322	0.24682	0.13894	0.13091
1713.749	0.19447	0.23475	0.13194	0.12559
1714.7134	0.18541	0.22247	0.12476	0.11989
1715.6778	0.17611	0.20997	0.11747	0.11379
1716.6422	0.1668	0.19766	0.11023	0.10755
1717.6066	0.15772	0.18594	0.1033	0.10123
1718.571	0.1491	0.175	0.09694	0.09501
1719.5354	0.14077	0.16417	0.09095	0.08902
1720.4998	0.13251	0.15299	0.08501	0.08287
1721.4642	0.12498	0.14328	0.07983	0.07731
1722.4286	0.11834	0.13548	0.07574	0.07288
1723.393	0.11165	0.1277	0.07168	0.06843
1724.3574	0.10485	0.11985	0.06761	0.06386
1725.3219	0.09824	0.11224	0.06384	0.05968
1726.2863	0.09169	0.10446	0.06013	0.05556
1727.2507	0.08532	0.09711	0.05655	0.05133
1728.2151	0.07929	0.09046	0.0534	0.04734
1729.1795	0.07384	0.08409	0.05081	0.04422
1730.1439	0.06865	0.07774	0.04827	0.04157
1731.1083	0.06312	0.07139	0.04526	0.03843
1732.0727	0.05754	0.06524	0.04214	0.03501
1733.0371	0.05208	0.05931	0.039	0.03166
1734.0015	0.04689	0.05407	0.03611	0.02861
1734.9659	0.04237	0.04971	0.03391	0.02609
1735.9303	0.03802	0.04531	0.03167	0.02332
1736.8947	0.03366	0.04109	0.02923	0.02019
1737.8591	0.0301	0.03783	0.02745	0.01786
1738.8235	0.02736	0.03519	0.02623	0.01663
1739.7879	0.02441	0.03215	0.02451	0.01531
1740.7523	0.02117	0.02833	0.02212	0.01329
1741.7168	0.01829	0.02443	0.01962	0.01116
1742.6812	0.01571	0.02079	0.01718	0.00923
1743.6456	0.01362	0.01777	0.01531	0.00782
1744.61	0.0121	0.01547	0.01404	0.00699
1745.5744	0.01067	0.01348	0.01279	0.00624
1746.5388	0.00965	0.01217	0.01188	0.00589
1747.5032	0.00887	0.0112	0.01109	0.00578
1748.4676	0.00764	0.00994	0.0099	0.00523
1749.432	0.00613	0.00842	0.00859	0.00436
1750.3964	0.0047	0.00659	0.00725	0.00333
1751.3608	0.00351	0.00494	0.00609	0.00238
1752.3252	0.00253	0.00347	0.00528	0.00154
1753.2896	0.00161	0.00187	0.00464	7.9799E-4
1754.254	6.9869E-4	6.4383E-4	0.004	2.1077E-4
1755.2184	7.02244E-5	4.3802E-4	0.0036	0
1756.1828	1.1646E-4	0.00111	0.0036	5.1038E-4
1757.1472	3.4437E-4	0.0015	0.00326	0.00115
1758.1116	3.2492E-4	0.00124	0.00246	0.00154
1759.0761	2.6128E-4	8.0444E-4	0.00172	0.00191
1760.0405	2.3048E-4	4.5555E-4	0.00112	0.00233
1761.0049	2.0965E-4	3.4572E-4	6.4997E-4	0.0027
1761.9693	9.31978E-5	6.79201E-5	2.2438E-4	0.00274
1762.9337	0	0	0	0.00291
1763.8981	-1.3314E-4	5.6456E-4	-1.4525E-4	0.00316
1764.8625	-5.1362E-4	0.00122	-5.6974E-4	0.00305
1765.8269	-7.6213E-4	0.00204	-8.1565E-4	0.00308
1766.7913	-5.1587E-4	0.00292	-7.9166E-4	0.00352
1767.7557	1.0078E-4	0.00367	-6.9724E-4	0.00427
1768.7201	4.3996E-4	0.00411	-7.3685E-4	0.00483
1769.6845	2.5433E-4	0.00421	-0.0011	0.00489
1770.6489	8.83861E-5	0.00455	-0.00158	0.00492
1771.6133	4.59914E-5	0.00514	-0.00203	0.00498
1772.5777	-7.62339E-5	0.00559	-0.00244	0.00512
1773.5421	-4.0306E-4	0.00561	-0.0032	0.00491
1774.5065	-8.3763E-4	0.00523	-0.00432	0.00424
1775.471	-9.7353E-4	0.00494	-0.00514	0.00384
1776.4354	-5.7011E-4	0.00509	-0.00545	0.00389
1777.3998	2.1202E-4	0.0057	-0.00543	0.00415
1778.3642	6.22E-4	0.00612	-0.00561	0.00407
1779.3286	6.9304E-4	0.00658	-0.00602	0.00385
1780.293	0.00105	0.00767	-0.00623	0.00408
1781.2574	0.00119	0.0085	-0.0067	0.00409
1782.2218	9.5026E-4	0.00874	-0.00747	0.00381
1783.1862	7.5675E-4	0.00912	-0.00818	0.00364
1784.1506	6.7035E-4	0.00951	-0.00871	0.00368
1785.115	8.8272E-4	0.00992	-0.00893	0.00428
1786.0794	0.00129	0.0104	-0.00919	0.00496
1787.0438	0.00188	0.01099	-0.00935	0.00555
1788.0082	0.00285	0.01205	-0.00905	0.00648
1788.9726	0.00374	0.01334	-0.00878	0.00733
1789.937	0.00434	0.01428	-0.00893	0.00774
1790.9014	0.00485	0.01456	-0.00946	0.00786
1791.8658	0.00522	0.01422	-0.01027	0.00761
1792.8303	0.00522	0.01369	-0.01116	0.00683
1793.7947	0.005	0.01337	-0.0118	0.00604
1794.7591	0.00505	0.01351	-0.01212	0.00582
1795.7235	0.00537	0.01387	-0.01235	0.00596
1796.6879	0.00596	0.01425	-0.01216	0.00659
1797.6523	0.00677	0.01471	-0.01153	0.00748
1798.6167	0.0071	0.01472	-0.01136	0.00759
1799.5811	0.00705	0.01413	-0.01165	0.00713
1800.5455	0.00705	0.01309	-0.012	0.00673
1801.5099	0.00686	0.01156	-0.01251	0.00611
1802.4743	0.0065	0.0103	-0.01306	0.0053
1803.4387	0.00629	0.00967	-0.01348	0.0048
1804.4031	0.00647	0.00951	-0.01375	0.00473
1805.3675	0.00705	0.00998	-0.01386	0.00505
1806.3319	0.00766	0.01033	-0.01403	0.00562
1807.2963	0.00785	0.01005	-0.01454	0.0059
1808.2607	0.00758	0.00928	-0.01538	0.00552
1809.2252	0.00727	0.00819	-0.01621	0.00497
1810.1896	0.00711	0.00725	-0.01672	0.00472
1811.154	0.00698	0.00662	-0.01687	0.00474
1812.1184	0.00698	0.00623	-0.01678	0.00503
1813.0828	0.00706	0.00575	-0.01688	0.00545
1814.0472	0.00716	0.00517	-0.01719	0.00572
1815.0116	0.00729	0.00522	-0.01737	0.00584
1815.976	0.00709	0.00541	-0.01772	0.00567
1816.9404	0.00651	0.0049	-0.01842	0.00485
1817.9048	0.00596	0.0037	-0.01927	0.00373
1818.8692	0.00553	0.00208	-0.02017	0.00263
1819.8336	0.00536	9.0236E-4	-0.02066	0.00157
1820.798	0.00549	3.7925E-4	-0.02068	7.692E-4
1821.7624	0.00568	3.88456E-5	-0.02075	3.026E-4
1822.7268	0.00576	1.77421E-5	-0.02103	1.9745E-4
1823.6912	0.00567	4.9471E-4	-0.02135	4.3411E-4
1824.6556	0.00573	0.00159	-0.02138	9.7354E-4
1825.62	0.0062	0.00293	-0.0212	0.00179
1826.5845	0.00684	0.00385	-0.02116	0.00269
1827.5489	0.00732	0.0042	-0.02138	0.00347
1828.5133	0.00757	0.00402	-0.0219	0.00377
1829.4777	0.00793	0.00381	-0.02225	0.00358
1830.4421	0.00829	0.00379	-0.02254	0.00299
1831.4065	0.00833	0.00365	-0.02315	0.00178
1832.3709	0.00815	0.00367	-0.02367	5.0883E-4
1833.3353	0.00792	0.00352	-0.02398	-4.2429E-4
1834.2997	0.00791	0.00271	-0.02425	-0.00115
1835.2641	0.00812	0.00181	-0.02441	-0.00132
1836.2285	0.00836	0.00143	-0.02455	-7.1337E-4
1837.1929	0.0086	0.00138	-0.02498	1.0913E-4
1838.1573	0.00882	0.00158	-0.02559	7.7877E-4
1839.1217	0.00952	0.00296	-0.02563	0.00188
1840.0861	0.01052	0.00453	-0.02552	0.00272
1841.0505	0.011	0.00465	-0.02604	0.00231
1842.0149	0.01121	0.00431	-0.02656	0.00177
1842.9794	0.01153	0.00401	-0.02692	0.00144
1843.9438	0.01175	0.0034	-0.0275	6.8123E-4
1844.9082	0.01172	0.0031	-0.02797	2.09582E-5
1845.8726	0.01149	0.00284	-0.02834	-3.1154E-4
1846.837	0.01091	0.00218	-0.02904	-0.00101
1847.8014	0.01025	0.00191	-0.02956	-0.00178
1848.7658	0.01016	0.00221	-0.02943	-0.002
1849.7302	0.01019	0.00171	-0.02964	-0.00247
1850.6946	0.01	4.8272E-4	-0.03039	-0.00314
1851.659	0.01024	2.6007E-4	-0.03079	-0.00295
1852.6234	0.01094	0.00117	-0.03082	-0.00213
1853.5878	0.01158	0.00263	-0.03095	-0.00127
1854.5522	0.01196	0.00409	-0.03116	-6.1257E-4
1855.5166	0.01211	0.00453	-0.03146	-3.7068E-4
1856.481	0.01212	0.00437	-0.03198	-5.2627E-4
1857.4454	0.01215	0.00447	-0.0325	-6.0887E-4
1858.4098	0.01232	0.00433	-0.03294	-7.6254E-4
1859.3742	0.01251	0.00359	-0.03349	-0.00112
1860.3387	0.01292	0.00288	-0.03398	-0.00102
1861.3031	0.0134	0.00261	-0.03419	-6.7276E-4
1862.2675	0.01342	0.00303	-0.03424	-3.65E-4
1863.2319	0.01313	0.00439	-0.03427	-1.29E-4
1864.1963	0.01288	0.00546	-0.03415	-2.6428E-4
1865.1607	0.01277	0.00526	-0.034	-5.4638E-4
1866.1251	0.01281	0.00503	-0.03422	-8.2707E-4
1867.0895	0.01286	0.00535	-0.0346	-0.00109
1868.0539	0.01293	0.0056	-0.03487	-0.00128
1869.0183	0.01305	0.00551	-0.03529	-0.0011
1869.9827	0.01305	0.00498	-0.03597	-4.9259E-4
1870.9471	0.0126	0.0046	-0.03688	-2.9132E-4
1871.9115	0.01174	0.00514	-0.03791	-4.1394E-4
1872.8759	0.01118	0.00659	-0.03869	-4.38343E-5
1873.8403	0.01106	0.00761	-0.039	6.2864E-4
1874.8047	0.01115	0.00742	-0.03912	8.0708E-4
1875.7691	0.01152	0.00718	-0.03914	3.6505E-4
1876.7336	0.01209	0.00742	-0.0389	-9.17674E-5
1877.698	0.01278	0.00776	-0.03855	-3.5867E-4
1878.6624	0.01346	0.00785	-0.03841	-4.2993E-4
1879.6268	0.01364	0.0074	-0.0386	-9.9444E-4
1880.5912	0.01313	0.00712	-0.03903	-0.00236
1881.5556	0.01273	0.00738	-0.03941	-0.00298
1882.52	0.01291	0.00769	-0.03965	-0.00252
1883.4844	0.01305	0.00792	-0.03979	-0.00224
1884.4488	0.01296	0.00809	-0.03972	-0.00248
1885.4132	0.01278	0.0084	-0.03964	-0.00286
1886.3776	0.01255	0.00899	-0.03982	-0.00302
1887.342	0.01264	0.00993	-0.03999	-0.00279
1888.3064	0.01288	0.01127	-0.03999	-0.00257
1889.2708	0.01271	0.01237	-0.04023	-0.00314
1890.2352	0.01233	0.01288	-0.04072	-0.00398
1891.1996	0.01227	0.01274	-0.04104	-0.00398
1892.164	0.01251	0.01186	-0.04115	-0.00359
1893.1285	0.01261	0.01075	-0.04114	-0.00366
1894.0929	0.01259	0.00974	-0.04112	-0.00402
1895.0573	0.01268	0.00913	-0.04121	-0.00434
1896.0217	0.01276	0.00938	-0.04128	-0.00436
1896.9861	0.01289	0.01036	-0.041	-0.00374
1897.9505	0.01299	0.01156	-0.04072	-0.00328
1898.9149	0.01289	0.01245	-0.04088	-0.00352
1899.8793	0.0127	0.01332	-0.04116	-0.0038
1900.8437	0.01242	0.01431	-0.04122	-0.00384
1901.8081	0.01213	0.01461	-0.04105	-0.0042
1902.7725	0.01217	0.01427	-0.04073	-0.00526
1903.7369	0.01242	0.01412	-0.0404	-0.00624
1904.7013	0.01256	0.01459	-0.04013	-0.00656
1905.6657	0.01253	0.01523	-0.04002	-0.00653
1906.6301	0.01272	0.0154	-0.03999	-0.00595
1907.5945	0.01322	0.0153	-0.03995	-0.00491
1908.5589	0.01358	0.01535	-0.03994	-0.00391
1909.5233	0.01362	0.01634	-0.03973	-0.00332
1910.4878	0.01331	0.0177	-0.03951	-0.00374
1911.4522	0.01252	0.01722	-0.03948	-0.00529
1912.4166	0.01164	0.01626	-0.03936	-0.00694
1913.381	0.01092	0.01734	-0.0392	-0.00763
1914.3454	0.01014	0.01861	-0.03929	-0.00759
1915.3098	0.00986	0.01858	-0.03967	-0.00705
1916.2742	0.01069	0.01861	-0.03985	-0.0056
1917.2386	0.0121	0.01953	-0.0395	-0.00319
1918.203	0.0136	0.02118	-0.03892	-4.867E-4
1919.1674	0.01483	0.02292	-0.03853	0.00116
1920.1318	0.01526	0.02345	-0.03852	0.00119
1921.0962	0.01504	0.02204	-0.03876	3.9915E-4
1922.0606	0.01478	0.02066	-0.0391	-5.2706E-4
1923.025	0.01446	0.02064	-0.0395	-0.00161
1923.9894	0.01364	0.01976	-0.03985	-0.00272
1924.9538	0.01253	0.01817	-0.03995	-0.0037
1925.9182	0.01191	0.01835	-0.03927	-0.00444
1926.8827	0.01204	0.01996	-0.03765	-0.00409
1927.8471	0.01246	0.0211	-0.03594	-0.00292
1928.8115	0.01251	0.02138	-0.0349	-0.0021
1929.7759	0.01245	0.02149	-0.03446	-0.00146
1930.7403	0.01315	0.02083	-0.03414	-8.9521E-4
1931.7047	0.01438	0.01957	-0.03368	-8.1721E-4
1932.6691	0.01516	0.01999	-0.03323	-0.00133
1933.6335	0.01535	0.02232	-0.03268	-0.00152
1934.5979	0.01553	0.02541	-0.03184	-5.4931E-4
1935.5623	0.01573	0.02849	-0.03105	6.3129E-4
1936.5267	0.01582	0.03098	-0.03049	0.00187
1937.4911	0.0159	0.03318	-0.0301	0.00382
1938.4555	0.01576	0.03582	-0.02996	0.00598
1939.4199	0.01548	0.03776	-0.0299	0.00795
1940.3843	0.01571	0.03745	-0.02916	0.00927
1941.3487	0.01656	0.0368	-0.02754	0.00949
1942.3131	0.0172	0.03736	-0.02589	0.00926
1943.2775	0.01755	0.03773	-0.02447	0.00972
1944.242	0.01816	0.03794	-0.02317	0.01093
1945.2064	0.0183	0.03862	-0.02269	0.01179
1946.1708	0.01776	0.04	-0.02279	0.0123
1947.1352	0.01728	0.04151	-0.02262	0.01285
1948.0996	0.01686	0.04235	-0.02199	0.0135
1949.064	0.01644	0.04357	-0.02095	0.01468
1950.0284	0.01635	0.04601	-0.01986	0.01588
1950.9928	0.01655	0.0488	-0.01922	0.01665
1951.9572	0.01621	0.05074	-0.01914	0.01783
1952.9216	0.01558	0.05303	-0.0191	0.01925
1953.886	0.01579	0.05699	-0.01826	0.02024
1954.8504	0.01656	0.06148	-0.01691	0.02141
1955.8148	0.01739	0.06553	-0.0157	0.02316
1956.7792	0.01837	0.06729	-0.01401	0.02532
1957.7436	0.01938	0.06634	-0.01112	0.02798
1958.708	0.02022	0.06563	-0.00741	0.03054
1959.6724	0.02093	0.06581	-0.00385	0.03238
1960.6369	0.02142	0.06594	-0.00106	0.03418
1961.6013	0.02143	0.06652	0.00117	0.03633
1962.5657	0.02178	0.06815	0.00346	0.03832
1963.5301	0.02324	0.07073	0.00585	0.03992
1964.4945	0.02462	0.0727	0.00745	0.041
1965.4589	0.02493	0.07385	0.00747	0.04174
1966.4233	0.02467	0.07597	0.00693	0.04253
1967.3877	0.02393	0.07847	0.00733	0.04298
1968.3521	0.02298	0.08142	0.0091	0.04421
1969.3165	0.02312	0.08658	0.01179	0.04696
1970.2809	0.02454	0.09187	0.01395	0.05023
1971.2453	0.02671	0.09543	0.01532	0.05449
1972.2097	0.02924	0.09834	0.01732	0.05901
1973.1741	0.03075	0.10037	0.01969	0.06136
1974.1385	0.03022	0.09995	0.02072	0.06036
1975.1029	0.02867	0.09919	0.02064	0.05708
1976.0673	0.02747	0.10201	0.02122	0.0539
1977.0317	0.02636	0.10707	0.0224	0.05222
1977.9962	0.02506	0.11181	0.02312	0.0523
1978.9606	0.02424	0.11382	0.02276	0.0524
1979.925	0.02412	0.10982	0.0204	0.05115
1980.8894	0.02421	0.10191	0.01657	0.04929
1981.8538	0.02387	0.09365	0.01319	0.04649
1982.8182	0.02278	0.08523	0.01046	0.04209
1983.7826	0.02147	0.07697	0.00742	0.03672
1984.747	0.02153	0.07214	0.0049	0.03263
1985.7114	0.02339	0.07349	0.00417	0.03147
1986.6758	0.02506	0.07875	0.00407	0.03195
1987.6402	0.02548	0.08339	0.00318	0.03248
1988.6046	0.02519	0.08376	0.00193	0.03258
1989.569	0.02458	0.08129	7.6682E-4	0.03227
1990.5334	0.02387	0.07956	-6.45152E-5	0.03136
1991.4978	0.02355	0.07794	1.0275E-4	0.03082
1992.4622	0.02349	0.0762	9.2814E-4	0.03129
1993.4266	0.02324	0.07534	0.00132	0.03219
1994.3911	0.02398	0.07597	0.00139	0.0347
1995.3555	0.02573	0.07734	0.00111	0.03738
1996.3199	0.02644	0.0768	-4.1632E-4	0.03745
1997.2843	0.02589	0.07511	-0.00256	0.03588
1998.2487	0.0249	0.0741	-0.00378	0.03371
1999.2131	0.02381	0.07369	-0.00385	0.03136
2000.1775	0.02281	0.07336	-0.00341	0.02922
2001.1419	0.0218	0.07253	-0.00258	0.0274
2002.1063	0.0209	0.0734	-0.0014	0.02731
2003.0707	0.02019	0.07773	-4.029E-4	0.02998
2004.0351	0.02019	0.08333	3.9786E-4	0.03385
2004.9995	0.02106	0.08734	8.4847E-4	0.03604
2005.9639	0.02225	0.09007	0.00131	0.03726
2006.9283	0.0238	0.09445	0.00319	0.03962
2007.8927	0.02493	0.09952	0.00573	0.04129
2008.8571	0.02533	0.10264	0.00721	0.04116
2009.8215	0.02603	0.10341	0.00775	0.03999
2010.7859	0.02641	0.10173	0.00817	0.03799
2011.7504	0.02591	0.10018	0.0087	0.03704
2012.7148	0.02536	0.10044	0.00821	0.03776
2013.6792	0.02507	0.10052	0.00638	0.038
2014.6436	0.02486	0.10019	0.00506	0.0378
2015.608	0.02471	0.10045	0.00515	0.03872
2016.5724	0.02455	0.10096	0.00608	0.03955
2017.5368	0.02417	0.10198	0.00675	0.03877
2018.5012	0.0242	0.10425	0.00661	0.0373
2019.4656	0.02578	0.10599	0.00637	0.03623
2020.43	0.02769	0.10588	0.00687	0.03648
2021.3944	0.02839	0.10571	0.00787	0.03835
2022.3588	0.02877	0.10605	0.00782	0.04094
2023.3232	0.02918	0.10593	0.0066	0.0437
2024.2876	0.02872	0.10581	0.00567	0.04541
2025.252	0.02777	0.10671	0.00521	0.04503
2026.2164	0.02763	0.10693	0.00496	0.04379
2027.1808	0.02812	0.10596	0.00472	0.04284
2028.1453	0.02882	0.10646	0.00469	0.04229
2029.1097	0.03012	0.1074	0.00512	0.04236
2030.0741	0.03087	0.10679	0.00597	0.04332
2031.0385	0.03012	0.10551	0.00744	0.0443
2032.0029	0.02826	0.10364	0.00819	0.04379
2032.9673	0.02482	0.10129	0.00758	0.0414
2033.9317	0.02058	0.09955	0.00654	0.03721
2034.8961	0.01764	0.09881	0.00564	0.03243
2035.8605	0.01652	0.09749	0.00509	0.02925
2036.8249	0.01628	0.09612	0.00419	0.02754
2037.7893	0.01679	0.09696	0.00317	0.02626
2038.7537	0.01802	0.09744	0.00225	0.02566
2039.7181	0.01895	0.09663	8.0642E-4	0.02639
2040.6825	0.02016	0.09613	-3.771E-4	0.02787
2041.6469	0.02153	0.09468	-0.00122	0.02877
2042.6113	0.02187	0.09283	-0.00195	0.02984
2043.5757	0.02233	0.09012	-0.00195	0.03154
2044.5402	0.02296	0.0862	-0.00161	0.03263
2045.5046	0.02269	0.08458	-0.00163	0.03307
2046.469	0.0223	0.08444	-0.00222	0.03293
2047.4334	0.02216	0.0823	-0.00304	0.03169
2048.3978	0.02154	0.07849	-0.00425	0.02948
2049.3622	0.01997	0.07465	-0.00657	0.02695
2050.3266	0.01851	0.07109	-0.00911	0.02394
2051.291	0.01778	0.0672	-0.01104	0.02052
2052.2554	0.01687	0.06228	-0.0127	0.01809
2053.2198	0.01563	0.05626	-0.01418	0.01682
2054.1842	0.0145	0.05167	-0.01529	0.01566
2055.1486	0.01381	0.05047	-0.01584	0.0141
2056.113	0.01342	0.05064	-0.01572	0.01273
2057.0774	0.01286	0.05007	-0.01548	0.01204
2058.0418	0.01227	0.04853	-0.0158	0.01144
2059.0062	0.01204	0.0472	-0.01622	0.0111
2059.9706	0.01218	0.04681	-0.01621	0.0109
2060.935	0.01234	0.047	-0.01627	0.0103
2061.8995	0.01225	0.04751	-0.01643	0.01045
2062.8639	0.01186	0.04724	-0.01641	0.01154
2063.8283	0.01179	0.0464	-0.01608	0.01203
2064.7927	0.01215	0.04652	-0.01516	0.01161
2065.7571	0.01174	0.04706	-0.01422	0.01148
2066.7215	0.01072	0.04659	-0.01358	0.01223
2067.6859	0.01013	0.04578	-0.01263	0.01321
2068.6503	0.00998	0.04609	-0.01123	0.01427
2069.6147	0.00974	0.04659	-0.01009	0.01509
2070.5791	0.00899	0.0465	-0.00975	0.01474
2071.5435	0.00779	0.04524	-0.01001	0.01348
2072.5079	0.00633	0.04219	-0.01063	0.01252
2073.4723	0.00579	0.03961	-0.01091	0.01232
2074.4367	0.00651	0.03763	-0.01083	0.01242
2075.4011	0.00743	0.03467	-0.01102	0.01275
2076.3655	0.00849	0.03214	-0.01061	0.01374
2077.3299	0.00942	0.03094	-0.00943	0.01496
2078.2944	0.00977	0.03094	-0.0087	0.01603
2079.2588	0.00952	0.03116	-0.00884	0.01658
2080.2232	0.00814	0.03061	-0.00949	0.01573
2081.1876	0.00595	0.03008	-0.01041	0.01446
2082.152	0.0045	0.03058	-0.0113	0.01469
2083.1164	0.00456	0.03218	-0.01188	0.01559
2084.0808	0.0053	0.03345	-0.01281	0.01531
2085.0452	0.00607	0.03377	-0.01388	0.01455
2086.0096	0.00691	0.03345	-0.01392	0.01446
2086.974	0.00753	0.03195	-0.01369	0.01454
2087.9384	0.00773	0.02994	-0.01395	0.01454
2088.9028	0.00738	0.02816	-0.01414	0.01465
2089.8672	0.00657	0.02678	-0.01396	0.01501
2090.8316	0.00576	0.02643	-0.01368	0.01587
2091.796	0.00554	0.02727	-0.01306	0.01731
2092.7604	0.00633	0.02888	-0.01155	0.01936
2093.7248	0.0074	0.03003	-0.00979	0.02146
2094.6892	0.00782	0.03023	-0.0084	0.02305
2095.6537	0.0074	0.02983	-0.00721	0.0232
2096.6181	0.00645	0.02884	-0.00647	0.02152
2097.5825	0.00525	0.0281	-0.00617	0.01972
2098.5469	0.00371	0.02799	-0.00606	0.01844
2099.5113	0.00236	0.02731	-0.00616	0.01693
2100.4757	0.0018	0.02606	-0.00645	0.01571
2101.4401	0.00195	0.02538	-0.00677	0.01587
2102.4045	0.00267	0.02451	-0.00687	0.01763
2103.3689	0.00336	0.02225	-0.00711	0.01962
2104.3333	0.00366	0.01942	-0.00787	0.02032
2105.2977	0.00424	0.01744	-0.00854	0.01953
2106.2621	0.00515	0.01729	-0.00865	0.0186
2107.2265	0.00551	0.01819	-0.00843	0.01849
2108.1909	0.00529	0.01888	-0.0079	0.0183
2109.1553	0.00552	0.01902	-0.00696	0.01782
2110.1197	0.00594	0.01858	-0.00622	0.01763
2111.0841	0.0056	0.01889	-0.00589	0.01821
2112.0486	0.00492	0.01997	-0.00564	0.01965
2113.013	0.0044	0.02105	-0.00557	0.02095
2113.9774	0.0042	0.02227	-0.00576	0.02141
2114.9418	0.0042	0.02271	-0.00621	0.02134
2115.9062	0.00392	0.02292	-0.00635	0.0219
2116.8706	0.00329	0.02276	-0.00573	0.02306
2117.835	0.00271	0.02123	-0.00479	0.02366
2118.7994	0.00243	0.01969	-0.00385	0.02409
2119.7638	0.00182	0.01774	-0.00315	0.02435
2120.7282	0.00122	0.01595	-0.00224	0.02478
2121.6926	0.00161	0.01596	-0.00101	0.02595
2122.657	0.00204	0.01632	-1.6464E-4	0.02623
2123.6214	0.00185	0.01632	8.1344E-4	0.02568
2124.5858	0.00158	0.01624	0.00169	0.02579
2125.5502	0.00151	0.01699	0.00217	0.027
2126.5146	0.00136	0.01907	0.00281	0.02925
2127.479	8.2667E-4	0.02194	0.00342	0.03212
2128.4434	5.1212E-4	0.02575	0.00423	0.03558
2129.4079	2.1936E-4	0.02871	0.00541	0.03865
2130.3723	-2.3102E-4	0.03061	0.00695	0.04156
2131.3367	-5.0092E-4	0.03336	0.00916	0.04513
2132.3011	-0.00125	0.03563	0.01207	0.04756
2133.2655	-0.00189	0.03669	0.01562	0.04921
2134.2299	-0.00131	0.03682	0.01903	0.05132
2135.1943	2.60222E-5	0.03614	0.02191	0.05351
2136.1587	0.0011	0.03579	0.02421	0.05615
2137.1231	0.00188	0.03593	0.02569	0.05868
2138.0875	0.00327	0.03718	0.02721	0.06056
2139.0519	0.00468	0.03843	0.029	0.0622
2140.0163	0.00529	0.03825	0.03111	0.06406
2140.9807	0.00526	0.03918	0.03396	0.06625
2141.9451	0.00473	0.04052	0.03674	0.06754
2142.9095	0.00494	0.04008	0.03954	0.06764
2143.8739	0.00604	0.04097	0.04368	0.06821
2144.8383	0.00701	0.04581	0.04859	0.07098
2145.8028	0.0079	0.05216	0.05257	0.07497
2146.7672	0.0087	0.05723	0.05543	0.0786
2147.7316	0.00936	0.06235	0.05771	0.0833
2148.696	0.01005	0.06647	0.05968	0.089
2149.6604	0.01007	0.06812	0.0619	0.0943
2150.6248	0.0087	0.07099	0.06385	0.09937
2151.5892	0.0075	0.07391	0.06547	0.10371
2152.5536	0.00862	0.07604	0.06867	0.1077
2153.518	0.01038	0.0825	0.07391	0.11247
2154.4824	0.01047	0.09168	0.07949	0.11798
2155.4468	0.01041	0.09919	0.08521	0.12345
2156.4112	0.01186	0.10436	0.09228	0.1291
2157.3756	0.0141	0.10703	0.0996	0.13552
2158.34	0.01608	0.1066	0.10547	0.14034
2159.3044	0.0169	0.10296	0.10926	0.14289
2160.2688	0.01672	0.1001	0.11035	0.14404
2161.2332	0.01689	0.0982	0.10949	0.1431
2162.1976	0.01699	0.09408	0.1073	0.14119
2163.1621	0.0151	0.09072	0.10333	0.13817
2164.1265	0.01123	0.08808	0.09839	0.1335
2165.0909	0.00755	0.08466	0.09463	0.12922
2166.0553	0.00552	0.08313	0.09354	0.12695
2167.0197	0.00456	0.08244	0.09357	0.12632
2167.9841	0.00419	0.08039	0.09304	0.12493
2168.9485	0.00451	0.0774	0.09254	0.12194
2169.9129	0.00557	0.07598	0.09206	0.11858
2170.8773	0.00725	0.07616	0.0914	0.11617
2171.8417	0.00826	0.07569	0.09081	0.11588
2172.8061	0.00814	0.07607	0.09007	0.1163
2173.7705	0.00728	0.07464	0.0892	0.11552
2174.7349	0.00554	0.06915	0.0889	0.11523
2175.6993	0.00391	0.06551	0.0892	0.11758
2176.6637	0.00303	0.06513	0.08917	0.12005
2177.6281	0.0025	0.06545	0.08913	0.11946
2178.5925	0.00209	0.06597	0.08996	0.11764
2179.557	0.00226	0.06613	0.09083	0.11682
2180.5214	0.00354	0.06651	0.09106	0.11671
2181.4858	0.00453	0.06701	0.09137	0.1169
2182.4502	0.00466	0.06683	0.09184	0.11628
2183.4146	0.00506	0.06522	0.09205	0.11394
2184.379	0.00584	0.06181	0.09223	0.11177
2185.3434	0.007	0.0591	0.09246	0.1116
2186.3078	0.00845	0.06008	0.09266	0.11159
2187.2722	0.00916	0.06412	0.09317	0.11083
2188.2366	0.009	0.06704	0.09408	0.11094
2189.201	0.00908	0.06591	0.09471	0.11093
2190.1654	0.00911	0.06277	0.09479	0.1097
2191.1298	0.00852	0.05966	0.09481	0.109
2192.0942	0.00807	0.05602	0.0941	0.10853
2193.0586	0.00777	0.0525	0.0923	0.10698
2194.023	0.00689	0.05005	0.09019	0.10637
2194.9874	0.00576	0.04952	0.08816	0.10771
2195.9518	0.0054	0.05216	0.08676	0.10944
2196.9163	0.00537	0.05609	0.08587	0.1113
2197.8807	0.00486	0.05761	0.08498	0.11244
2198.8451	0.00441	0.05566	0.0845	0.11154
2199.8095	0.00415	0.05309	0.08448	0.11023
2200.7739	0.00461	0.05163	0.08437	0.11021
2201.7383	0.00572	0.04883	0.08376	0.11006
2202.7027	0.00609	0.04622	0.08321	0.10836
2203.6671	0.0061	0.04751	0.08293	0.10682
2204.6315	0.00638	0.05084	0.08248	0.10636
2205.5959	0.00699	0.05416	0.08264	0.10594
2206.5603	0.00753	0.05708	0.08338	0.10601
2207.5247	0.00691	0.05866	0.08401	0.10606
2208.4891	0.00531	0.05805	0.08482	0.10535
2209.4535	0.00399	0.0554	0.08524	0.1053
2210.4179	0.00346	0.05236	0.08465	0.10629
2211.3823	0.00322	0.05042	0.08417	0.10795
2212.3467	0.0033	0.05081	0.08447	0.10931
2213.3112	0.00433	0.05301	0.08457	0.11006
2214.2756	0.00568	0.05545	0.08437	0.11114
2215.24	0.00676	0.05756	0.08474	0.11165
2216.2044	0.00757	0.05724	0.08559	0.11098
2217.1688	0.00765	0.05427	0.08653	0.10968
2218.1332	0.00748	0.05067	0.087	0.10811
2219.0976	0.00784	0.0466	0.08671	0.10714
2220.062	0.00789	0.04353	0.08625	0.10721
2221.0264	0.00716	0.04279	0.08627	0.10857
2221.9908	0.00654	0.04266	0.0868	0.11009
2222.9552	0.00625	0.04276	0.08726	0.11051
2223.9196	0.00598	0.04477	0.0875	0.11075
2224.884	0.00579	0.04711	0.0879	0.11061
2225.8484	0.00556	0.04698	0.08823	0.1095
2226.8128	0.00549	0.04588	0.08811	0.10781
2227.7772	0.00642	0.04536	0.08799	0.10649
2228.7416	0.00806	0.04494	0.08864	0.1068
2229.7061	0.00928	0.04443	0.08958	0.10804
2230.6705	0.01003	0.04274	0.08981	0.10879
2231.6349	0.0107	0.03993	0.08958	0.10904
2232.5993	0.01111	0.03834	0.08969	0.10985
2233.5637	0.01103	0.03807	0.09039	0.11152
2234.5281	0.01036	0.03765	0.09124	0.11312
2235.4925	0.009	0.03754	0.09174	0.11422
2236.4569	0.00788	0.03814	0.09211	0.11479
2237.4213	0.00794	0.0392	0.09309	0.1152
2238.3857	0.00842	0.0405	0.0945	0.11628
2239.3501	0.00902	0.04145	0.09534	0.11769
2240.3145	0.00997	0.04193	0.09543	0.11768
2241.2789	0.01069	0.04198	0.09561	0.11614
2242.2433	0.01075	0.04178	0.09645	0.11496
2243.2077	0.00994	0.04057	0.09712	0.11404
2244.1721	0.00859	0.03827	0.09692	0.11257
2245.1365	0.0073	0.03669	0.09663	0.11132
2246.1009	0.00659	0.03596	0.09701	0.11097
2247.0654	0.00651	0.03581	0.09759	0.11171
2248.0298	0.00653	0.03583	0.09799	0.11338
2248.9942	0.00728	0.03651	0.09843	0.11582
2249.9586	0.00897	0.03926	0.09928	0.11762
2250.923	0.01036	0.0419	0.10065	0.11737
2251.8874	0.0112	0.04322	0.10189	0.11653
2252.8518	0.01148	0.04405	0.10237	0.11551
2253.8162	0.01131	0.0439	0.10269	0.11392
2254.7806	0.01092	0.04227	0.10337	0.11294
2255.745	0.01019	0.03897	0.10386	0.11258
2256.7094	0.00956	0.03518	0.1039	0.11253
2257.6738	0.00935	0.03204	0.10375	0.11254
2258.6382	0.00923	0.02994	0.10342	0.11239
2259.6026	0.00907	0.02874	0.10308	0.11248
2260.567	0.00914	0.02668	0.10309	0.11212
2261.5314	0.0095	0.02482	0.10332	0.11163
2262.4958	0.00986	0.02517	0.10395	0.11232
2263.4603	0.01037	0.02618	0.10499	0.11352
2264.4247	0.01087	0.02635	0.10555	0.11424
2265.3891	0.01102	0.02634	0.10581	0.11429
2266.3535	0.01131	0.02782	0.10676	0.11407
2267.3179	0.01154	0.03052	0.10831	0.11371
2268.2823	0.01082	0.03197	0.10924	0.11301
2269.2467	0.00948	0.0319	0.10931	0.11275
2270.2111	0.00872	0.03156	0.10944	0.11275
2271.1755	0.00846	0.03148	0.1097	0.1127
2272.1399	0.00792	0.0312	0.10966	0.11321
2273.1043	0.00748	0.0299	0.1092	0.11363
2274.0687	0.00751	0.02868	0.10856	0.11363
2275.0331	0.00763	0.02845	0.10833	0.11391
2275.9975	0.008	0.02905	0.10891	0.1145
2276.9619	0.00892	0.03022	0.10994	0.11489
2277.9263	0.00987	0.03045	0.11066	0.1148
2278.8907	0.01055	0.03028	0.11115	0.11493
2279.8551	0.01139	0.03082	0.11208	0.11552
2280.8196	0.01194	0.03067	0.11307	0.11565
2281.784	0.01168	0.02928	0.11363	0.1152
2282.7484	0.01121	0.0274	0.11405	0.11486
2283.7128	0.01068	0.02613	0.11428	0.11467
2284.6772	0.00986	0.02546	0.11426	0.11449
2285.6416	0.00908	0.02479	0.11426	0.11458
2286.606	0.00873	0.02426	0.11429	0.11463
2287.5704	0.00876	0.02362	0.11426	0.11438
2288.5348	0.00892	0.02345	0.11447	0.11448
2289.4992	0.00898	0.02395	0.11514	0.11526
2290.4636	0.00877	0.02394	0.11589	0.11606
2291.428	0.00851	0.02322	0.11639	0.11643
2292.3924	0.00818	0.02217	0.11677	0.11678
2293.3568	0.00763	0.02097	0.11719	0.11696
2294.3212	0.00729	0.01967	0.11766	0.11725
2295.2856	0.00701	0.018	0.11807	0.11809
2296.25	0.00653	0.01577	0.11837	0.1184
2297.2145	0.00618	0.01337	0.11868	0.11799
2298.1789	0.00583	0.01194	0.11923	0.118
2299.1433	0.00539	0.01212	0.12022	0.11858
2300.1077	0.00501	0.01318	0.12121	0.1189
2301.0721	0.00482	0.01449	0.12185	0.11883
2302.0365	0.00499	0.01591	0.12275	0.11928
2303.0009	0.00549	0.01706	0.12406	0.12008
2303.9653	0.0061	0.01821	0.1252	0.12106
2304.9297	0.0065	0.01913	0.12627	0.12217
2305.8941	0.00661	0.01938	0.12742	0.12284
2306.8585	0.00654	0.01951	0.12845	0.12359
2307.8229	0.00597	0.0195	0.12951	0.1247
2308.7873	0.00499	0.01926	0.13077	0.12567
2309.7517	0.00415	0.01902	0.13202	0.12657
2310.7161	0.00381	0.0186	0.13316	0.12765
2311.6805	0.00392	0.01776	0.13435	0.12871
2312.6449	0.00407	0.01682	0.13564	0.12932
2313.6093	0.00425	0.01687	0.137	0.12958
2314.5738	0.00476	0.01803	0.13836	0.1298
2315.5382	0.00551	0.0201	0.13967	0.13046
2316.5026	0.00611	0.02293	0.14108	0.13166
2317.467	0.00633	0.02529	0.14264	0.13297
2318.4314	0.00654	0.02669	0.14418	0.13467
2319.3958	0.00715	0.02769	0.14559	0.13677
2320.3602	0.00803	0.02856	0.14709	0.13906
2321.3246	0.00887	0.02924	0.14894	0.14165
2322.289	0.00953	0.02974	0.15098	0.14397
2323.2534	0.00996	0.03036	0.15277	0.14568
2324.2178	0.01008	0.03096	0.15409	0.14721
[truncated: 1,738 more rows]
