# Supplementary material for: In situ captured antibacterial action of membrane-incising peptide lamellae
Source: Nat Commun. 2024 Apr 23;15:3424. doi: 10.1038/s41467-024-47708-4 (PMC11039730; doi:10.1038/s41467-024-47708-4)
Supplement: Supplementary file 4 — Source Data [file 41467_2024_47708_MOESM4_ESM.zip › Raw data - cytotox.xlsx]

## Sheet: Munka1
	Concentration (uM)	3K_RPMI				3K PBS				3K TRIS				3K NaCl
	250	18.616	21.518	20.179	16.829	15.737	13.395	13.981	19.251	11.847	16.863	15.123	15.737	8.342	5.508	5.149	10.826
	125	57.466	51.772	57.354	42.506	32.719	28.327	29.206	35.354	39.79	44.191	37.231	41.018	29.277	25.641	35.108	30.389
	62.5	80.017	82.808	85.152	69.299	59.07	56.435	56.435	66.39	77.149	87.692	83.7	79.197	74.91	66.667	83.09	75.783
	31.25	103.126	108.708	107.145	95.2	89.521	92.009	94.937	99.183	98.746	109.084	105.297	103.966	102.224	98.386	116.793	106.173
	15.625	102.456	107.703	102.791	92.185	100.5	98.304	101.525	107.674	105.092	105.911	106.627	100.793	98.626	96.866	110.942	100.475
	7.8125	102.009	108.485	105.024	93.19	97.719	99.475	100.647	107.088	97.211	102.636	103.147	95.88	97.154	95.726	110.942	99.525
	3.90625	104.019	108.15	104.466	98.325	99.036	95.669	99.915	106.942	101.714	101.203	99.667	93.219	100.916	88.319	102.282	104.084
	1.95312	100.335	104.354	102.233	93.525	96.987	93.034	100.647	97.865	93.731	94.959	90.148	86.259	101.079	88.889	95.728	97.626
