# Supplementary material for: In situ captured antibacterial action of membrane-incising peptide lamellae
Source: Nat Commun. 2024 Apr 23;15:3424. doi: 10.1038/s41467-024-47708-4 (PMC11039730; doi:10.1038/s41467-024-47708-4)
Supplement: Supplementary file 4 — Source Data [file 41467_2024_47708_MOESM4_ESM.zip › RAW_DATA_Bacterial measurements.xlsx]

## Sheet: Bacterial CFU_RAW
Innhibitor	Solute	c of inhibitor (uM)	CFU results
			Biological replicate A			Biological replicate B			Biological replicate C
2k	NaCl	0	4000000	4000000	10000000	8000000	6000000	6000000	7000000	5000000	4000000
		0	3000000	4000000	5000000	5000000	3000000	3000000	4000000	5000000	7000000
		0	3000000	5000000	3000000	7000000	5000000	7000000	4000000	5000000	6000000
		1	2900000	2000000	3900000	2000000	5000000	4000000	3000000	4000000	2000000
		5	3000000	7000000	1000000	4000000	4000000	6000000	3000000	4000000	3000000
		10	4000000	4000000	8000000	4000000	6000000	2000000	5000000	3000000	2000000
		30	9000000	3000000	3000000	5000000	2000000	4000000	10000000	5000000	7000000
		60	1600000	1400000	1200000	900000	1400000	900000	4000000	3000000	4000000
		125	6000	3000	1700	20000	30000	20000	900	1100	1400
		250	0	0	0	0	0	0	0	0	0
	water	0	500000	200000	400000	400000	800000	1000000	100000	100000	300000
		0	500000	800000	200000	250000	200000	150000	300000	300000	100000
		0	400000	500000	400000	400000	700000	100000	300000	300000	100000
		1	800000	300000	700000	500000	600000	200000	200000	300000	300000
		5	800000	800000	200000	500000	600000	800000	200000	300000	100000
		10	100000	600000	400000	50000	60000	70000	30000	50000	30000
		30	400	300	200	500	800	500	130	140	100
		60	0	0	0	0	0	0	0	0	0
		125	0	0	0	0	0	0	0	0	0
		250	0	0	0	0	0	0	0	0	0
	PBS	0	2000000	2000000	3000000	7000000	4000000	2000000	4000000	2000000	3000000
		0	1100000	1100000	1000000	6000000	3000000	3000000	6000000	1000000	3000000
		0	1500000	1500000	2000000	2000000	5000000	2000000	2000000	3000000	5000000
		30	4000000	1000000	1000000	1000000	3000000	3000000	2000000	3000000	2000000
		60	1500000	900000	1200000	1300000	1400000	1500000	1500000	1500000	1200000
		125	60000	80000	70000	12000	16000	15000	40000	20000	40000
		250	0	0	0	0	0	0	0	0	0
3k	NaCl	0	5000000	3000000	6000000	8000000	10000000	4000000	3000000	1000000	6000000
		0	5000000	7000000	8000000	2000000	6000000	6000000	2000000	5000000	4000000
		0	2000000	3000000	9000000	5000000	5000000	7000000	3000000	2000000	8000000
		1	3000000	2000000	3000000	4000000	4000000	5000000	4000000	4000000	2000000
		5	N/A	N/A	N/A	100000	4000000	4000000	500000	800000	900000
		10	150000	80000	90000	500000	400000	300000	500000	500000	600000
		30	600	300	300	70	70	70	60	70	110
		60	0	0	0	0	0	0	0	0	0
		125	0	0	0	0	0	0	0	0	0
		250	0	0	0	0	0	0	0	0	0
	Water	0	500000	500000	300000	300000	400000	200000	500000	500000	200000
		0	400000	900000	500000	200000	900000	200000	400000	500000	800000
		0	900000	500000	300000	300000	700000	200000	500000	500000	450000
		1	500000	600000	500000	300000	300000	200000	1200000	1100000	1200000
		5	160	170	190	300	300	300	1300	1200	900
		10	20	20	10	10	0,1	0,12	20	10	0,09
		30	0	0	0	0	0	0	0	0	0
		60	0	0	0	0	0	0	0	0	0
		125	0	0	0	0	0	0	0	0	0
		250	0	0	0	0	0	0	0	0	0
	PBS	0	5000000	5000000	2000000	5000000	2000000	2000000	4000000	1000000	2000000
		0	4000000	6000000	3000000	5000000	1000000	5000000	4000000	6000000	5000000
		0	4000000	4000000	2000000	8000000	7000000	8000000	9000000	3000000	9000000
		1	5000000	1000000	1000000	1000000	1000000	1000000	4000000	3000000	5000000
		5	3000000	2000000	4000000	5000000	7000000	10000000	4000000	2000000	2000000
		10	2000000	1000000	2000000	3000000	3000000	4000000	5000000	6000000	4000000
		30	4000	6000	2000	40000	20000	10000	8000	10000	10000
		60	300	100	200	2000	3000	2000	1000	1000	2000
		125	0	0	0	0	0	0	0	0	0
		250	0	0	0	0	0	0	0	0	0

## Sheet: Leakage assay_RAW
Time	Biological replicate _ A							Biological replicate _ B							Biological replicate _ C
	Non treated A	1 uM 3K A	5 uM 3K A	10 uM 3K A	20 uM 3K A	50 uM 3K A	Positive control A	Non treated B	1 uM 3K B	5 uM 3K B	10 uM 3K B	20 uM 3K B	50 uM 3K B	Positive control B	Non treated C	1 uM 3K C	5 uM 3K C	10 uM 3K C	20 uM 3K C	50 uM 3K C	Positive control C
0	0.122	0.177	0.127	0.125	0.184	0.179	0.198	0.13	0.148	0.145	0.134	0.182	0.152	0.142	0.128	0.117	0.13	0.077	0.14	0.11	0.122
15	0.13	0.2	0.134	0.133	0.209	0.215	0.197	0.137	0.163	0.151	0.145	0.222	0.181	0.16	0.128	0.12	0.136	0.079	0.164	0.124	0.135
30	0.135	0.219	0.141	0.141	0.231	0.286	0.205	0.145	0.171	0.158	0.155	0.23	0.198	0.176	0.129	0.123	0.14	0.077	0.183	0.141	0.141
45	0.137	0.219	0.146	0.145	0.252	0.278	0.209	0.15	0.178	0.162	0.165	0.239	0.222	0.182	0.132	0.126	0.144	0.081	0.2	0.157	0.147
60	0.143	0.223	0.15	0.152	0.292	0.276	0.214	0.156	0.186	0.169	0.176	0.257	0.245	0.197	0.134	0.129	0.149	0.079	0.216	0.183	0.15
75	0.147	0.223	0.156	0.157	0.321	0.273	0.218	0.159	0.191	0.176	0.185	0.282	0.251	0.21	0.138	0.134	0.152	0.082	0.236	0.201	0.157
90	0.149	0.229	0.162	0.172	0.316	0.267	0.223	0.166	0.2	0.183	0.195	0.303	0.273	0.218	0.144	0.14	0.158	0.083	0.254	0.22	0.162
105	0.153	0.233	0.163	0.188	0.314	0.29	0.232	0.17	0.208	0.189	0.203	0.321	0.277	0.213	0.145	0.142	0.162	0.084	0.276	0.23	0.166
120	0.158	0.238	0.171	0.193	0.33	0.319	0.234	0.174	0.216	0.196	0.208	0.333	0.306	0.215	0.15	0.146	0.18	0.084	0.29	0.236	0.171
135	0.162	0.245	0.174	0.189	0.338	0.39	0.24	0.179	0.224	0.201	0.216	0.347	0.313	0.215	0.152	0.15	0.22	0.085	0.307	0.253	0.176
150	0.166	0.251	0.18	0.19	0.352	0.408	0.244	0.183	0.231	0.208	0.224	0.366	0.32	0.22	0.158	0.155	0.262	0.092	0.322	0.268	0.18
165	0.169	0.258	0.186	0.196	0.368	0.431	0.249	0.189	0.24	0.213	0.229	0.38	0.341	0.23	0.159	0.159	0.252	0.105	0.336	0.27	0.185
180	0.173	0.263	0.192	0.202	0.379	0.436	0.254	0.195	0.248	0.222	0.236	0.389	0.35	0.254	0.165	0.163	0.251	0.116	0.35	0.29	0.189
195	0.177	0.272	0.198	0.21	0.394	0.433	0.257	0.2	0.251	0.23	0.239	0.408	0.365	0.258	0.167	0.166	0.265	0.102	0.362	0.298	0.197
210	0.182	0.279	0.203	0.217	0.406	0.415	0.263	0.202	0.261	0.234	0.247	0.41	0.379	0.268	0.171	0.171	0.263	0.093	0.376	0.302	0.199
225	0.185	0.286	0.207	0.221	0.418	0.402	0.268	0.208	0.267	0.243	0.252	0.405	0.391	0.264	0.174	0.175	0.272	0.091	0.388	0.321	0.202
240	0.192	0.297	0.211	0.229	0.427	0.398	0.273	0.212	0.273	0.247	0.258	0.412	0.393	0.26	0.178	0.178	0.272	0.093	0.399	0.32	0.21
255	0.193	0.302	0.216	0.234	0.442	0.414	0.278	0.217	0.279	0.253	0.27	0.422	0.408	0.268	0.181	0.184	0.276	0.091	0.408	0.336	0.217
270	0.197	0.309	0.221	0.238	0.451	0.422	0.283	0.223	0.286	0.26	0.274	0.432	0.419	0.274	0.186	0.186	0.294	0.093	0.422	0.338	0.221
285	0.198	0.317	0.226	0.246	0.459	0.422	0.284	0.226	0.293	0.266	0.284	0.44	0.428	0.282	0.189	0.191	0.287	0.094	0.428	0.345	0.227
300	0.206	0.324	0.232	0.25	0.47	0.433	0.29	0.23	0.296	0.272	0.293	0.453	0.437	0.287	0.191	0.192	0.29	0.093	0.438	0.351	0.229
315	0.207	0.331	0.237	0.257	0.49	0.444	0.294	0.234	0.307	0.276	0.302	0.458	0.442	0.295	0.194	0.196	0.295	0.096	0.447	0.361	0.237
330	0.213	0.336	0.241	0.261	0.511	0.444	0.302	0.238	0.311	0.282	0.313	0.465	0.448	0.3	0.199	0.2	0.297	0.098	0.457	0.372	0.244
345	0.217	0.345	0.247	0.268	0.529	0.455	0.305	0.242	0.317	0.29	0.317	0.471	0.454	0.311	0.204	0.206	0.302	0.099	0.47	0.373	0.247
360	0.222	0.352	0.251	0.27	0.539	0.463	0.31	0.247	0.322	0.292	0.325	0.484	0.46	0.313	0.206	0.209	0.304	0.101	0.474	0.376	0.253
375	0.227	0.359	0.256	0.278	0.536	0.47	0.313	0.25	0.329	0.298	0.326	0.487	0.471	0.317	0.206	0.213	0.313	0.1	0.482	0.384	0.257
390	0.228	0.364	0.26	0.286	0.547	0.482	0.317	0.255	0.335	0.303	0.338	0.497	0.478	0.327	0.211	0.216	0.315	0.1	0.492	0.387	0.263
405	0.232	0.371	0.264	0.286	0.553	0.494	0.321	0.26	0.342	0.31	0.348	0.499	0.484	0.328	0.216	0.22	0.313	0.105	0.494	0.397	0.268
420	0.237	0.375	0.269	0.292	0.547	0.505	0.324	0.262	0.348	0.314	0.354	0.504	0.491	0.334	0.218	0.222	0.306	0.105	0.504	0.399	0.27
435	0.24	0.381	0.272	0.297	0.554	0.515	0.331	0.267	0.351	0.317	0.356	0.507	0.494	0.338	0.221	0.228	0.28	0.105	0.505	0.397	0.275
450	0.246	0.391	0.278	0.304	0.563	0.509	0.338	0.271	0.357	0.324	0.358	0.513	0.502	0.346	0.223	0.23	0.314	0.107	0.511	0.407	0.278
465	0.247	0.398	0.284	0.308	0.566	0.51	0.34	0.275	0.362	0.331	0.361	0.517	0.502	0.353	0.231	0.236	0.317	0.109	0.517	0.409	0.283
480	0.252	0.403	0.287	0.314	0.566	0.515	0.348	0.278	0.367	0.334	0.365	0.53	0.5	0.362	0.231	0.237	0.279	0.109	0.516	0.409	0.291
495	0.254	0.408	0.29	0.32	0.572	0.519	0.349	0.285	0.374	0.339	0.373	0.533	0.505	0.367	0.235	0.241	0.265	0.109	0.52	0.411	0.293
510	0.257	0.413	0.292	0.322	0.573	0.54	0.353	0.288	0.38	0.344	0.383	0.535	0.515	0.37	0.238	0.243	0.278	0.11	0.526	0.414	0.298
525	0.26	0.416	0.298	0.325	0.581	0.55	0.357	0.292	0.382	0.347	0.387	0.538	0.507	0.378	0.243	0.25	0.292	0.112	0.529	0.421	0.305
540	0.265	0.423	0.305	0.332	0.585	0.569	0.361	0.291	0.386	0.353	0.388	0.545	0.514	0.382	0.244	0.249	0.319	0.113	0.532	0.42	0.309
555	0.269	0.429	0.31	0.336	0.586	0.574	0.366	0.297	0.392	0.357	0.394	0.547	0.517	0.387	0.247	0.257	0.338	0.113	0.535	0.434	0.313
570	0.27	0.436	0.311	0.34	0.583	0.593	0.365	0.302	0.398	0.362	0.394	0.552	0.522	0.388	0.25	0.254	0.339	0.112	0.538	0.433	0.312
585	0.275	0.441	0.317	0.346	0.581	0.633	0.369	0.305	0.403	0.365	0.393	0.559	0.516	0.392	0.252	0.264	0.345	0.112	0.542	0.43	0.32
600	0.28	0.445	0.32	0.349	0.583	0.651	0.372	0.308	0.407	0.369	0.393	0.573	0.523	0.396	0.258	0.265	0.345	0.114	0.544	0.429	0.325
615	0.281	0.452	0.323	0.353	0.58	0.655	0.372	0.312	0.412	0.372	0.393	0.583	0.521	0.401	0.259	0.268	0.316	0.112	0.546	0.441	0.328
630	0.286	0.453	0.327	0.356	0.579	0.678	0.372	0.316	0.418	0.378	0.395	0.591	0.527	0.407	0.262	0.272	0.362	0.115	0.548	0.434	0.331
645	0.289	0.461	0.329	0.362	0.578	0.671	0.371	0.32	0.421	0.38	0.398	0.589	0.526	0.411	0.266	0.275	0.37	0.116	0.552	0.442	0.336
660	0.292	0.464	0.333	0.365	0.578	0.663	0.37	0.323	0.423	0.385	0.402	0.583	0.523	0.417	0.268	0.28	0.326	0.116	0.554	0.441	0.34
675	0.295	0.47	0.339	0.37	0.58	0.656	0.365	0.328	0.428	0.39	0.406	0.572	0.533	0.421	0.27	0.281	0.301	0.115	0.552	0.439	0.343
690	0.299	0.475	0.337	0.373	0.586	0.682	0.359	0.331	0.435	0.395	0.411	0.578	0.525	0.425	0.274	0.286	0.302	0.118	0.554	0.448	0.347
705	0.301	0.479	0.345	0.376	0.587	0.667	0.361	0.335	0.439	0.398	0.413	0.582	0.534	0.429	0.276	0.29	0.308	0.119	0.558	0.444	0.356
720	0.305	0.484	0.347	0.38	0.589	0.651	0.365	0.337	0.439	0.401	0.416	0.584	0.531	0.432	0.278	0.292	0.334	0.119	0.567	0.451	0.358
735	0.308	0.488	0.352	0.384	0.613	0.677	0.368	0.341	0.445	0.407	0.419	0.582	0.535	0.434	0.282	0.298	0.391	0.118	0.56	0.451	0.364
750	0.312	0.493	0.356	0.387	0.627	0.675	0.373	0.344	0.45	0.411	0.423	0.59	0.531	0.438	0.286	0.3	0.395	0.123	0.564	0.449	0.362
765	0.316	0.498	0.36	0.391	0.616	0.673	0.376	0.348	0.452	0.413	0.426	0.587	0.534	0.44	0.288	0.302	0.376	0.12	0.562	0.447	0.364
780	0.316	0.5	0.363	0.395	0.614	0.673	0.38	0.352	0.459	0.417	0.428	0.595	0.535	0.439	0.29	0.306	0.347	0.122	0.567	0.45	0.375
795	0.317	0.506	0.366	0.396	0.608	0.668	0.383	0.354	0.461	0.42	0.432	0.6	0.534	0.448	0.293	0.312	0.326	0.125	0.565	0.451	0.377
810	0.32	0.509	0.369	0.401	0.598	0.662	0.389	0.355	0.465	0.422	0.433	0.603	0.539	0.453	0.294	0.31	0.326	0.126	0.566	0.459	0.377
825	0.327	0.512	0.372	0.405	0.598	0.66	0.391	0.36	0.469	0.427	0.439	0.602	0.539	0.452	0.296	0.312	0.329	0.126	0.567	0.448	0.386
840	0.33	0.519	0.376	0.41	0.613	0.654	0.396	0.365	0.472	0.431	0.441	0.602	0.534	0.456	0.301	0.317	0.332	0.128	0.566	0.454	0.383
855	0.331	0.522	0.382	0.412	0.619	0.641	0.397	0.367	0.474	0.433	0.444	0.604	0.538	0.463	0.303	0.32	0.336	0.13	0.567	0.449	0.383
870	0.334	0.525	0.382	0.414	0.634	0.639	0.4	0.369	0.478	0.436	0.447	0.602	0.537	0.458	0.306	0.323	0.337	0.135	0.568	0.448	0.393
885	0.337	0.528	0.385	0.418	0.626	0.631	0.402	0.373	0.482	0.437	0.449	0.61	0.544	0.461	0.309	0.325	0.34	0.134	0.57	0.449	0.393
900	0.341	0.533	0.388	0.421	0.618	0.637	0.403	0.375	0.482	0.441	0.451	0.609	0.563	0.467	0.311	0.326	0.343	0.126	0.57	0.451	0.399
915	0.343	0.538	0.394	0.425	0.614	0.644	0.411	0.38	0.487	0.446	0.454	0.613	0.578	0.464	0.315	0.33	0.347	0.125	0.573	0.455	0.403
930	0.346	0.541	0.394	0.427	0.611	0.656	0.411	0.382	0.49	0.449	0.457	0.615	0.574	0.474	0.318	0.333	0.351	0.126	0.573	0.455	0.403
945	0.348	0.543	0.397	0.43	0.609	0.656	0.411	0.385	0.496	0.451	0.459	0.615	0.564	0.473	0.319	0.348	0.35	0.124	0.572	0.449	0.407
960	0.35	0.547	0.4	0.433	0.609	0.657	0.413	0.389	0.5	0.456	0.462	0.616	0.553	0.48	0.321	0.339	0.355	0.126	0.572	0.455	0.413
975	0.356	0.549	0.404	0.437	0.607	0.655	0.421	0.393	0.502	0.457	0.465	0.615	0.553	0.484	0.323	0.35	0.359	0.129	0.576	0.453	0.416
990	0.358	0.554	0.408	0.439	0.606	0.664	0.42	0.396	0.506	0.46	0.468	0.618	0.554	0.486	0.325	0.354	0.36	0.127	0.573	0.456	0.418
1005	0.362	0.556	0.41	0.442	0.604	0.666	0.421	0.398	0.508	0.461	0.47	0.615	0.547	0.494	0.329	0.355	0.363	0.127	0.577	0.458	0.425
1020	0.365	0.562	0.414	0.445	0.601	0.672	0.425	0.4	0.51	0.466	0.471	0.616	0.546	0.49	0.333	0.356	0.366	0.13	0.576	0.454	0.425
1035	0.366	0.571	0.424	0.448	0.598	0.673	0.43	0.404	0.515	0.469	0.474	0.616	0.545	0.492	0.335	0.357	0.371	0.13	0.574	0.459	0.431
1050	0.369	0.565	0.423	0.45	0.594	0.674	0.432	0.404	0.516	0.469	0.474	0.614	0.544	0.49	0.337	0.362	0.371	0.13	0.576	0.458	0.435
1065	0.372	0.569	0.422	0.453	0.596	0.676	0.435	0.409	0.518	0.474	0.477	0.61	0.547	0.493	0.339	0.369	0.373	0.129	0.577	0.453	0.433
1080	0.374	0.572	0.425	0.454	0.595	0.688	0.44	0.411	0.52	0.478	0.477	0.612	0.545	0.495	0.342	0.371	0.376	0.131	0.58	0.454	0.435
1095	0.379	0.576	0.425	0.458	0.593	0.704	0.438	0.414	0.523	0.481	0.48	0.613	0.545	0.498	0.343	0.373	0.382	0.132	0.574	0.454	0.436
1110	0.381	0.577	0.43	0.46	0.592	0.714	0.443	0.417	0.526	0.481	0.482	0.612	0.545	0.5	0.348	0.38	0.381	0.131	0.578	0.454	0.444
1125	0.383	0.579	0.433	0.463	0.625	0.719	0.444	0.419	0.53	0.484	0.481	0.609	0.541	0.503	0.349	0.378	0.383	0.13	0.575	0.453	0.443
1140	0.388	0.585	0.437	0.467	0.638	0.718	0.448	0.421	0.53	0.485	0.485	0.599	0.54	0.51	0.352	0.373	0.384	0.13	0.578	0.455	0.45
1155	0.388	0.587	0.439	0.47	0.638	0.722	0.448	0.427	0.534	0.489	0.488	0.593	0.541	0.514	0.352	0.374	0.387	0.131	0.579	0.455	0.453
1170	0.39	0.587	0.438	0.475	0.644	0.717	0.451	0.428	0.538	0.491	0.492	0.587	0.545	0.51	0.358	0.38	0.39	0.132	0.578	0.457	0.453
1185	0.394	0.592	0.445	0.48	0.648	0.705	0.454	0.43	0.541	0.493	0.494	0.583	0.543	0.51	0.36	0.382	0.391	0.132	0.579	0.455	0.454
1200	0.396	0.596	0.446	0.481	0.647	0.674	0.457	0.432	0.545	0.498	0.499	0.582	0.54	0.512	0.361	0.385	0.395	0.131	0.579	0.453	0.46
1215	0.398	0.597	0.448	0.483	0.647	0.67	0.457	0.435	0.543	0.497	0.513	0.581	0.537	0.515	0.362	0.386	0.395	0.132	0.582	0.458	0.458
1230	0.401	0.6	0.453	0.486	0.642	0.66	0.462	0.439	0.546	0.528	0.529	0.58	0.548	0.519	0.366	0.39	0.401	0.135	0.581	0.458	0.466
1245	0.405	0.602	0.453	0.487	0.633	0.656	0.462	0.441	0.549	0.503	0.541	0.579	0.542	0.516	0.368	0.393	0.4	0.134	0.578	0.452	0.465
1260	0.407	0.605	0.456	0.491	0.635	0.646	0.467	0.443	0.549	0.503	0.541	0.579	0.544	0.517	0.37	0.392	0.4	0.133	0.577	0.452	0.47
1275	0.411	0.607	0.458	0.493	0.637	0.647	0.469	0.448	0.551	0.505	0.541	0.578	0.548	0.524	0.372	0.397	0.405	0.132	0.579	0.455	0.465
1290	0.413	0.611	0.463	0.498	0.639	0.647	0.47	0.449	0.554	0.508	0.544	0.579	0.543	0.524	0.375	0.399	0.406	0.133	0.578	0.457	0.472
1305	0.411	0.609	0.461	0.497	0.636	0.652	0.47	0.451	0.558	0.511	0.546	0.574	0.549	0.522	0.377	0.4	0.407	0.135	0.58	0.454	0.477
1320	0.416	0.613	0.465	0.499	0.643	0.656	0.476	0.453	0.558	0.51	0.548	0.577	0.555	0.524	0.381	0.403	0.41	0.134	0.579	0.461	0.478
1335	0.418	0.616	0.468	0.502	0.645	0.658	0.478	0.458	0.562	0.516	0.548	0.578	0.557	0.528	0.383	0.41	0.412	0.136	0.576	0.458	0.478
1350	0.42	0.617	0.468	0.502	0.652	0.648	0.484	0.459	0.564	0.519	0.542	0.574	0.552	0.524	0.384	0.408	0.412	0.134	0.578	0.456	0.481
1365	0.424	0.618	0.472	0.506	0.653	0.643	0.489	0.462	0.566	0.52	0.529	0.577	0.553	0.528	0.388	0.411	0.417	0.138	0.576	0.455	0.486
1380	0.426	0.621	0.473	0.508	0.65	0.649	0.481	0.465	0.565	0.521	0.523	0.577	0.549	0.527	0.387	0.416	0.417	0.135	0.575	0.451	0.482
1395	0.427	0.623	0.478	0.508	0.641	0.636	0.487	0.467	0.568	0.525	0.518	0.58	0.545	0.532	0.391	0.416	0.418	0.139	0.577	0.454	0.492
1410	0.43	0.623	0.477	0.511	0.642	0.648	0.487	0.47	0.572	0.525	0.522	0.582	0.544	0.533	0.393	0.432	0.42	0.137	0.578	0.457	0.49
1425	0.432	0.627	0.483	0.514	0.65	0.65	0.487	0.471	0.572	0.527	0.53	0.581	0.541	0.53	0.394	0.431	0.423	0.136	0.576	0.454	0.497
1440	0.434	0.627	0.482	0.515	0.65	0.659	0.49	0.474	0.574	0.526	0.53	0.58	0.544	0.53	0.397	0.421	0.425	0.136	0.579	0.462	0.494
1455	0.437	0.631	0.483	0.517	0.651	0.655	0.492	0.474	0.575	0.53	0.533	0.583	0.54	0.532	0.398	0.423	0.432	0.137	0.578	0.453	0.5
1470	0.437	0.632	0.487	0.518	0.651	0.655	0.493	0.479	0.574	0.529	0.53	0.583	0.542	0.534	0.4	0.439	0.427	0.137	0.578	0.453	0.497
1485	0.439	0.633	0.488	0.521	0.65	0.655	0.496	0.48	0.58	0.534	0.526	0.586	0.544	0.537	0.403	0.43	0.432	0.138	0.578	0.452	0.5
Time [s]	Biological replicate D
	Non 3K treated	1 µM 3K	5 µM 3K	10 µM 3K	25 µM 3K	50 µM 3K	Positive control P
0	0.124	0.095	0.101	0.101	0.118	0.116	0.099
5	0.124	0.092	0.101	0.101	0.115	0.115	0.109
10	0.123	0.095	0.103	0.101	0.115	0.115	0.111
15	0.121	0.097	0.11	0.104	0.115	0.118	0.114
20	0.122	0.097	0.134	0.108	0.116	0.124	0.118
25	0.124	0.099	0.142	0.111	0.121	0.131	0.122
30	0.127	0.102	0.148	0.116	0.125	0.139	0.125
35	0.131	0.105	0.133	0.119	0.128	0.143	0.135
40	0.133	0.107	0.118	0.124	0.13	0.146	0.134
45	0.137	0.109	0.116	0.124	0.132	0.151	0.139
50	0.134	0.107	0.116	0.123	0.132	0.152	0.14
55	0.147	0.11	0.12	0.127	0.136	0.159	0.144
60	0.146	0.111	0.12	0.127	0.136	0.162	0.145
65	0.139	0.113	0.122	0.13	0.14	0.167	0.149
70	0.144	0.11	0.12	0.13	0.14	0.169	0.15
75	0.154	0.111	0.125	0.133	0.144	0.176	0.152
80	0.142	0.113	0.131	0.135	0.148	0.18	0.154
85	0.143	0.116	0.133	0.135	0.15	0.184	0.156
90	0.141	0.112	0.127	0.133	0.148	0.185	0.153
95	0.145	0.119	0.134	0.139	0.155	0.193	0.156
100	0.15	0.115	0.132	0.136	0.154	0.192	0.158
105	0.148	0.118	0.14	0.141	0.16	0.199	0.159
110	0.146	0.121	0.143	0.143	0.163	0.206	0.159
115	0.149	0.119	0.145	0.145	0.163	0.209	0.157
120	0.15	0.121	0.15	0.147	0.168	0.214	0.163
125	0.149	0.122	0.149	0.145	0.169	0.216	0.16
130	0.152	0.124	0.15	0.149	0.171	0.219	0.16
135	0.152	0.124	0.149	0.15	0.174	0.224	0.163
140	0.155	0.124	0.147	0.15	0.175	0.228	0.166
145	0.155	0.126	0.149	0.154	0.179	0.234	0.166
150	0.155	0.124	0.149	0.155	0.179	0.237	0.17
155	0.158	0.126	0.148	0.156	0.184	0.242	0.168
160	0.16	0.129	0.147	0.156	0.185	0.247	0.168
165	0.183	0.129	0.147	0.157	0.189	0.252	0.171
170	0.163	0.13	0.146	0.157	0.189	0.256	0.175
175	0.163	0.133	0.149	0.16	0.192	0.262	0.179
180	0.179	0.133	0.15	0.161	0.193	0.266	0.178
185	0.167	0.134	0.148	0.161	0.194	0.271	0.185
190	0.164	0.133	0.148	0.159	0.196	0.275	0.192
195	0.181	0.136	0.149	0.162	0.197	0.278	0.183
200	0.172	0.137	0.15	0.165	0.201	0.283	0.186
205	0.166	0.134	0.149	0.163	0.201	0.285	0.187
210	0.166	0.136	0.152	0.166	0.206	0.292	0.189
215	0.171	0.138	0.152	0.167	0.207	0.297	0.188
220	0.17	0.139	0.152	0.168	0.209	0.301	0.194
225	0.17	0.14	0.152	0.168	0.211	0.303	0.195
230	0.186	0.143	0.154	0.168	0.213	0.307	0.198
235	0.172	0.14	0.149	0.169	0.211	0.309	0.2
240	0.178	0.144	0.153	0.172	0.216	0.316	0.203
245	0.185	0.147	0.155	0.173	0.218	0.32	0.204
250	0.176	0.147	0.156	0.172	0.218	0.323	0.204
255	0.179	0.148	0.157	0.174	0.222	0.328	0.208
260	0.193	0.149	0.158	0.174	0.224	0.331	0.206
265	0.177	0.151	0.16	0.176	0.225	0.333	0.212
270	0.182	0.151	0.162	0.177	0.228	0.336	0.214
275	0.182	0.154	0.16	0.177	0.229	0.339	0.214
280	0.184	0.155	0.162	0.177	0.231	0.343	0.215
285	0.185	0.155	0.162	0.177	0.232	0.346	0.216
290	0.182	0.155	0.162	0.177	0.235	0.348	0.217
295	0.19	0.156	0.162	0.178	0.237	0.351	0.222
300	0.197	0.156	0.162	0.177	0.238	0.354	0.224
305	0.184	0.157	0.167	0.178	0.24	0.36	0.225
310	0.19	0.159	0.169	0.181	0.242	0.364	0.228
315	0.186	0.159	0.166	0.182	0.244	0.365	0.231
320	0.187	0.16	0.167	0.181	0.246	0.373	0.23
325	0.206	0.16	0.168	0.183	0.247	0.372	0.235
330	0.191	0.162	0.171	0.185	0.248	0.375	0.234
335	0.189	0.162	0.171	0.186	0.251	0.378	0.239
340	0.2	0.163	0.17	0.189	0.25	0.38	0.239
345	0.195	0.161	0.171	0.192	0.253	0.382	0.241
350	0.196	0.165	0.173	0.199	0.254	0.385	0.247
355	0.203	0.168	0.176	0.204	0.257	0.387	0.244
360	0.208	0.168	0.174	0.211	0.256	0.389	0.245
365	0.205	0.166	0.176	0.217	0.258	0.392	0.248
370	0.204	0.166	0.176	0.221	0.26	0.394	0.253
375	0.198	0.169	0.177	0.224	0.262	0.395	0.252
380	0.203	0.171	0.18	0.226	0.263	0.396	0.254
385	0.199	0.172	0.181	0.228	0.264	0.4	0.255
390	0.197	0.171	0.183	0.232	0.264	0.4	0.261
395	0.209	0.172	0.182	0.232	0.268	0.402	0.258
400	0.205	0.174	0.186	0.233	0.27	0.402	0.263
405	0.206	0.174	0.188	0.238	0.27	0.402	0.262
410	0.219	0.175	0.187	0.238	0.271	0.404	0.262
415	0.206	0.175	0.186	0.239	0.273	0.404	0.264
420	0.212	0.178	0.187	0.243	0.274	0.407	0.269
425	0.225	0.177	0.188	0.247	0.275	0.409	0.272
430	0.21	0.177	0.189	0.245	0.277	0.409	0.269
435	0.228	0.181	0.192	0.248	0.278	0.41	0.275
440	0.21	0.181	0.194	0.249	0.28	0.409	0.275
445	0.221	0.183	0.194	0.248	0.283	0.413	0.283
450	0.215	0.184	0.194	0.249	0.284	0.416	0.277
455	0.226	0.185	0.194	0.249	0.284	0.416	0.278
460	0.231	0.186	0.196	0.251	0.286	0.417	0.279
465	0.213	0.186	0.195	0.251	0.289	0.415	0.284
470	0.223	0.188	0.196	0.252	0.29	0.415	0.282
475	0.214	0.188	0.198	0.253	0.292	0.416	0.283
480	0.221	0.191	0.201	0.256	0.293	0.417	0.29
485	0.236	0.191	0.2	0.258	0.294	0.418	0.29
490	0.218	0.19	0.201	0.259	0.295	0.418	0.288
495	0.219	0.191	0.202	0.261	0.294	0.418	0.294
