# Supplementary material for: In situ captured antibacterial action of membrane-incising peptide lamellae
Source: Nat Commun. 2024 Apr 23;15:3424. doi: 10.1038/s41467-024-47708-4 (PMC11039730; doi:10.1038/s41467-024-47708-4)
Supplement: Supplementary file 4 — Source Data [file 41467_2024_47708_MOESM4_ESM.zip › step-heights.xlsx]

## Sheet: Munka1
height /nm		rounded		number of		Average	SD	confidence 95%
4.185		4	1	0		6.23551	0.905775	0.265563
5.031		5	2	0
5.042		5	3	0
5.068		5	4	1
5.128		5	5	6
5.14		5	6	28
5.234		5	7	9
5.558		6	8	1
5.648		6	9	2
5.738		6	10	0
5.783		6	11	0
5.883		6	12	0
5.922		6	13	1
5.974		6	14	0
5.986		6	15	0
5.998		6	16	0
6.012		6	17	0
6.071		6	18	0
6.097		6	19	0
6.1		6	20	0
6.105		6	21	0
6.127		6	22	2
6.152		6	23	0
6.17		6	24	1
6.173		6	25	0
6.192		6	26	0
6.219		6
6.241		6
6.249		6
6.315		6
6.37		6
6.386		6
6.404		6
6.435		6
6.467		6
6.52		7
6.555		7
6.56		7
6.592		7
6.624		7
6.822		7
6.872		7
7.059		7
7.411		7
8.442		8
8.622		9
9.387		9
12.83		13
21.76		22
22.38		22
23.58		24
